# Supplementary material for: Molecular and spatial signatures of mouse brain aging at single-cell resolution
Source: Cell. Author manuscript; Available in PMC 2023 Mar 18. (PMC10024607; doi:10.1016/j.cell.2022.12.010)
Supplement: Supplementary Table 2 [file NIHMS1881768-supplement-Supplementary_Table_2.xlsx]

## Sheet: Celltype Encoding Probes
Table S2: MERFISH encoding probes for the cell-type marker gene and aging-related gene panels. The "Celltype Encoding Probes" sheet contains encoding probes for genes related to cell type identity and the "Aging Encoding Probes" sheet contains encoding probes for aging-related genes. The targeted gene name and encoding probe sequence are provided for each encoding probe.
Gene	Probe Sequence
Abi3	TTGCTAGCGTGGGCCAATTATAGGAAATGGTGGTAGTGTAACATTGGTTCCATCTCCTGCTTAACCAGCCAAGGGTGTGTTTGTAAAGGGTAATAGGAAATGGTGGTAGTGTCCCTATAGTGAGTCGTATTAGTTGTCAGCCATTGCGGG
Abi3	TTGCTAGCGTGGGCCAATTGAGGGTTTGTAAGGTGAATAAAGTACATGCAACGAGTCTTTAAGTACCTGGAATAGGAAATGGTGGTAGTGTAAGGGTGTGTTTGTAAAGGGTCCCTATAGTGAGTCGTATTAGTTGTCAGCCATTGCGGG
Abi3	TTGCTAGCGTGGGCCAATTGAGGGTTTGTAAGGTGAATAACTGCGTGAGAGACTCAAACCTGCCTGTAAAATGGGAGGATTGAGATGAGTTAGAGGGTTTGTAAGGTGAATACCCTATAGTGAGTCGTATTAGTTGTCAGCCATTGCGGG
Abi3	TTGCTAGCGTGGGCCAATTGAGGGTTTGTAAGGTGAATAAGGGGATCCCACTGGCACCTTCCGCACTGCCATGGGAGGATTGAGATGAGTTAAGGGTGTGTTTGTAAAGGGTCCCTATAGTGAGTCGTATTAGTTGTCAGCCATTGCGGG
Abi3	TTGCTAGCGTGGGCCAATTATAGGAAATGGTGGTAGTGTAGACTTTTGCCCCATGGGGCTGCTGGCGGGCATGGGAGGATTGAGATGAGTTAATAGGAAATGGTGGTAGTGTCCCTATAGTGAGTCGTATTAGTTGTCAGCCATTGCGGG
Abi3	TTGCTAGCGTGGGCCAATTATAGGAAATGGTGGTAGTGTAAAAGTCAGAAGGAACTACCGCCTCCTGCTGAATAGGAAATGGTGGTAGTGTAGAGGGTTTGTAAGGTGAATACCCTATAGTGAGTCGTATTAGTTGTCAGCCATTGCGGG
Abi3	TTGCTAGCGTGGGCCAATTAGGGTGTGTTTGTAAAGGGTATCTAGCTACCTTCTCCATATGCATGTTTACAATAGGAAATGGTGGTAGTGTAGAGGGTTTGTAAGGTGAATACCCTATAGTGAGTCGTATTAGTTGTCAGCCATTGCGGG
Abi3	TTGCTAGCGTGGGCCAATTTGGGAGGATTGAGATGAGTTAGCTACAGGTGGAGGAGGCGGGGTTGCAGGCAATAGGAAATGGTGGTAGTGTATGGGAGGATTGAGATGAGTTCCCTATAGTGAGTCGTATTAGTTGTCAGCCATTGCGGG
Abi3	TTGCTAGCGTGGGCCAATTTGGGAGGATTGAGATGAGTTACATCCTCAGCAACCCGTCGGGGCCCGACGCAGAGGGTTTGTAAGGTGAATAAATAGGAAATGGTGGTAGTGTCCCTATAGTGAGTCGTATTAGTTGTCAGCCATTGCGGG
Abi3	TTGCTAGCGTGGGCCAATTAGGGTGTGTTTGTAAAGGGTAAGCTGGCTTCCTGGGGCTCGAGAGGCCCACAATAGGAAATGGTGGTAGTGTAGAGGGTTTGTAAGGTGAATACCCTATAGTGAGTCGTATTAGTTGTCAGCCATTGCGGG
Abi3	TTGCTAGCGTGGGCCAATTGAGGGTTTGTAAGGTGAATAATGGAGCAGGGACTGAACACAGTTCACAGCCAGAGGGTTTGTAAGGTGAATAATGGGAGGATTGAGATGAGTTCCCTATAGTGAGTCGTATTAGTTGTCAGCCATTGCGGG
Abi3	TTGCTAGCGTGGGCCAATTGAGGGTTTGTAAGGTGAATAACCAGGGACTTCACCAAAGTCGTCCCCTCCCAGAGGGTTTGTAAGGTGAATAAATAGGAAATGGTGGTAGTGTCCCTATAGTGAGTCGTATTAGTTGTCAGCCATTGCGGG
Abi3	TTGCTAGCGTGGGCCAATTAGGGTGTGTTTGTAAAGGGTACTTCGGTGTGGAGAGTGCCCTGCGTGCCGCAAGGGTGTGTTTGTAAAGGGTAGAGGGTTTGTAAGGTGAATACCCTATAGTGAGTCGTATTAGTTGTCAGCCATTGCGGG
Abi3	TTGCTAGCGTGGGCCAATTATAGGAAATGGTGGTAGTGTAGACGAGTCATCCCCTCTCTTAAGGGATCCTAATAGGAAATGGTGGTAGTGTATGGGAGGATTGAGATGAGTTCCCTATAGTGAGTCGTATTAGTTGTCAGCCATTGCGGG
Abi3	TTGCTAGCGTGGGCCAATTGAGGGTTTGTAAGGTGAATAACCAAGTAGCTAGCAGGGACCCAGCTGGGCTAGAGGGTTTGTAAGGTGAATAAAGGGTGTGTTTGTAAAGGGTCCCTATAGTGAGTCGTATTAGTTGTCAGCCATTGCGGG
Abi3	TTGCTAGCGTGGGCCAATTGAGGGTTTGTAAGGTGAATAACCCTCTGCTTTTGGTTTCCTCTGCGTGAGAAGAGGGTTTGTAAGGTGAATAAGAGGGTTTGTAAGGTGAATACCCTATAGTGAGTCGTATTAGTTGTCAGCCATTGCGGG
Abi3	TTGCTAGCGTGGGCCAATTAGGGTGTGTTTGTAAAGGGTAGAGGAGGCGGGGTTACAGGTGCTACAGGTGAAGGGTGTGTTTGTAAAGGGTAGAGGGTTTGTAAGGTGAATACCCTATAGTGAGTCGTATTAGTTGTCAGCCATTGCGGG
Abi3	TTGCTAGCGTGGGCCAATTAGGGTGTGTTTGTAAAGGGTATTTGCCCTTATGGAACAGAAAGCCATGTTTAAGGGTGTGTTTGTAAAGGGTATGGGAGGATTGAGATGAGTTCCCTATAGTGAGTCGTATTAGTTGTCAGCCATTGCGGG
Abi3	TTGCTAGCGTGGGCCAATTTGGGAGGATTGAGATGAGTTAGCGACGGCGTGCACTTCGAGCGCCTCTTCTAGAGGGTTTGTAAGGTGAATAAATAGGAAATGGTGGTAGTGTCCCTATAGTGAGTCGTATTAGTTGTCAGCCATTGCGGG
Abi3	TTGCTAGCGTGGGCCAATTAGGGTGTGTTTGTAAAGGGTACCAGTTGAGGAGTCTCAAGGAGTGATCCTTAGAGGGTTTGTAAGGTGAATAATGGGAGGATTGAGATGAGTTCCCTATAGTGAGTCGTATTAGTTGTCAGCCATTGCGGG
Abi3	TTGCTAGCGTGGGCCAATTAGGGTGTGTTTGTAAAGGGTAAAGGGATCCTATGAGAGCAGCAGAAACCGAAAGGGTGTGTTTGTAAAGGGTAAGGGTGTGTTTGTAAAGGGTCCCTATAGTGAGTCGTATTAGTTGTCAGCCATTGCGGG
Abi3	TTGCTAGCGTGGGCCAATTTGGGAGGATTGAGATGAGTTAGAGCCTCACCCTGCCCCTGATTGGCCGCTCAATAGGAAATGGTGGTAGTGTAGAGGGTTTGTAAGGTGAATACCCTATAGTGAGTCGTATTAGTTGTCAGCCATTGCGGG
Abi3	TTGCTAGCGTGGGCCAATTGAGGGTTTGTAAGGTGAATAACATCTGGCCCAGTGTGCTCATCTTGGCTTCATGGGAGGATTGAGATGAGTTAGAGGGTTTGTAAGGTGAATACCCTATAGTGAGTCGTATTAGTTGTCAGCCATTGCGGG
Abi3	TTGCTAGCGTGGGCCAATTGAGGGTTTGTAAGGTGAATAAGGGGTCCTCTGGGCAAGGTGCTTAAACTCCAAGGGTGTGTTTGTAAAGGGTAGAGGGTTTGTAAGGTGAATACCCTATAGTGAGTCGTATTAGTTGTCAGCCATTGCGGG
Abi3	TTGCTAGCGTGGGCCAATTAGGGTGTGTTTGTAAAGGGTAGCGGCAAGAAGACCTCGGCAGACAACGGTGAAGGGTGTGTTTGTAAAGGGTAAGGGTGTGTTTGTAAAGGGTCCCTATAGTGAGTCGTATTAGTTGTCAGCCATTGCGGG
Abi3	TTGCTAGCGTGGGCCAATTTGGGAGGATTGAGATGAGTTAGCTGGGTTTTGAGCCTCACCCTGCCCCTGAATGGGAGGATTGAGATGAGTTAGAGGGTTTGTAAGGTGAATACCCTATAGTGAGTCGTATTAGTTGTCAGCCATTGCGGG
Abi3	TTGCTAGCGTGGGCCAATTAGGGTGTGTTTGTAAAGGGTACCTGTAGATCCAGCATTCGAAGAGTATGCCATGGGAGGATTGAGATGAGTTAATAGGAAATGGTGGTAGTGTCCCTATAGTGAGTCGTATTAGTTGTCAGCCATTGCGGG
Abi3	TTGCTAGCGTGGGCCAATTGAGGGTTTGTAAGGTGAATAAGCCTTTATGCTCTTGCGAGACAGGGTCCCGATGGGAGGATTGAGATGAGTTATGGGAGGATTGAGATGAGTTCCCTATAGTGAGTCGTATTAGTTGTCAGCCATTGCGGG
Abi3	TTGCTAGCGTGGGCCAATTTGGGAGGATTGAGATGAGTTATCGCGAGGGCTACTACAATGAGTACATGCAATGGGAGGATTGAGATGAGTTAAGGGTGTGTTTGTAAAGGGTCCCTATAGTGAGTCGTATTAGTTGTCAGCCATTGCGGG
Abi3	TTGCTAGCGTGGGCCAATTAGGGTGTGTTTGTAAAGGGTAGACCTCGGCAGACAACGGTGGAGGAGGCGGAATAGGAAATGGTGGTAGTGTAATAGGAAATGGTGGTAGTGTCCCTATAGTGAGTCGTATTAGTTGTCAGCCATTGCGGG
Abi3	TTGCTAGCGTGGGCCAATTAGGGTGTGTTTGTAAAGGGTAGGTTGCAGGCGCTACCTGTCCCTTGGACTGATGGGAGGATTGAGATGAGTTATGGGAGGATTGAGATGAGTTCCCTATAGTGAGTCGTATTAGTTGTCAGCCATTGCGGG
Abi3	TTGCTAGCGTGGGCCAATTATAGGAAATGGTGGTAGTGTACTCTCAGAAGACAGCTCTAGGTCTTGATCTAGAGGGTTTGTAAGGTGAATAAAGGGTGTGTTTGTAAAGGGTCCCTATAGTGAGTCGTATTAGTTGTCAGCCATTGCGGG
Abi3	TTGCTAGCGTGGGCCAATTTGGGAGGATTGAGATGAGTTAGAATACCTGCGTGAGCGGGCCCGCGACGGCAAGGGTGTGTTTGTAAAGGGTATGGGAGGATTGAGATGAGTTCCCTATAGTGAGTCGTATTAGTTGTCAGCCATTGCGGG
Abi3	TTGCTAGCGTGGGCCAATTTGGGAGGATTGAGATGAGTTACTTCGACTTCGATGAGACCATCGTGGACGAAAGGGTGTGTTTGTAAAGGGTAATAGGAAATGGTGGTAGTGTCCCTATAGTGAGTCGTATTAGTTGTCAGCCATTGCGGG
Abi3	TTGCTAGCGTGGGCCAATTAGGGTGTGTTTGTAAAGGGTAGGTTACAGGTGCTACAGGTGGAGGAGGCGGAGAGGGTTTGTAAGGTGAATAAATAGGAAATGGTGGTAGTGTCCCTATAGTGAGTCGTATTAGTTGTCAGCCATTGCGGG
Abi3	TTGCTAGCGTGGGCCAATTATAGGAAATGGTGGTAGTGTATGCCGAGGCCAAGGAAGAGGCAGAGGAGGCAATAGGAAATGGTGGTAGTGTAGAGGGTTTGTAAGGTGAATACCCTATAGTGAGTCGTATTAGTTGTCAGCCATTGCGGG
Abi3	TTGCTAGCGTGGGCCAATTATAGGAAATGGTGGTAGTGTAGGATGTGCCAGCGACCCTGGCTGTGGCCCGAAGGGTGTGTTTGTAAAGGGTATGGGAGGATTGAGATGAGTTCCCTATAGTGAGTCGTATTAGTTGTCAGCCATTGCGGG
Abi3	TTGCTAGCGTGGGCCAATTAGGGTGTGTTTGTAAAGGGTACTTCCACACGCACAGCTGCTCGCGCTGCCCAGAGGGTTTGTAAGGTGAATAATGGGAGGATTGAGATGAGTTCCCTATAGTGAGTCGTATTAGTTGTCAGCCATTGCGGG
Abi3	TTGCTAGCGTGGGCCAATTGAGGGTTTGTAAGGTGAATAATGACACCAGAAACCTCCAACCCAGTTGAGGAATAGGAAATGGTGGTAGTGTAATAGGAAATGGTGGTAGTGTCCCTATAGTGAGTCGTATTAGTTGTCAGCCATTGCGGG
Abi3	TTGCTAGCGTGGGCCAATTATAGGAAATGGTGGTAGTGTAAACGCAACCCTACACTACCGCTGCGCTGGCATGGGAGGATTGAGATGAGTTAAGGGTGTGTTTGTAAAGGGTCCCTATAGTGAGTCGTATTAGTTGTCAGCCATTGCGGG
Abi3	TTGCTAGCGTGGGCCAATTAGGGTGTGTTTGTAAAGGGTAGGCTGGGAGCAGGGGTTCAGAGCCGTCCCTAGAGGGTTTGTAAGGTGAATAAAGGGTGTGTTTGTAAAGGGTCCCTATAGTGAGTCGTATTAGTTGTCAGCCATTGCGGG
Abi3	TTGCTAGCGTGGGCCAATTATAGGAAATGGTGGTAGTGTATTCTCCATATGCATGTTTACCATCTGGCCCATGGGAGGATTGAGATGAGTTAATAGGAAATGGTGGTAGTGTCCCTATAGTGAGTCGTATTAGTTGTCAGCCATTGCGGG
Abi3	TTGCTAGCGTGGGCCAATTGAGGGTTTGTAAGGTGAATAAACCACTTTCTCCAAGTAGCTAGCAGGGACCAAGGGTGTGTTTGTAAAGGGTATGGGAGGATTGAGATGAGTTCCCTATAGTGAGTCGTATTAGTTGTCAGCCATTGCGGG
Abi3	TTGCTAGCGTGGGCCAATTGAGGGTTTGTAAGGTGAATAACTCCCACTTACTTTAGCTGCTGTACCGGCTAAGGGTGTGTTTGTAAAGGGTAGAGGGTTTGTAAGGTGAATACCCTATAGTGAGTCGTATTAGTTGTCAGCCATTGCGGG
Abi3	TTGCTAGCGTGGGCCAATTATAGGAAATGGTGGTAGTGTATTGGCCTCGGTGGGGTTCCCTGGGGAGCCTATGGGAGGATTGAGATGAGTTAGAGGGTTTGTAAGGTGAATACCCTATAGTGAGTCGTATTAGTTGTCAGCCATTGCGGG
Abi3	TTGCTAGCGTGGGCCAATTTGGGAGGATTGAGATGAGTTAGAGGTGAGCACCCCTTGGAAGGCAGGCAGTAAGGGTGTGTTTGTAAAGGGTATGGGAGGATTGAGATGAGTTCCCTATAGTGAGTCGTATTAGTTGTCAGCCATTGCGGG
Abi3	TTGCTAGCGTGGGCCAATTATAGGAAATGGTGGTAGTGTAGCCAAAGTGCCGATCTCCCTTCTAGCTACCAAGGGTGTGTTTGTAAAGGGTAAGGGTGTGTTTGTAAAGGGTCCCTATAGTGAGTCGTATTAGTTGTCAGCCATTGCGGG
Abi3	TTGCTAGCGTGGGCCAATTTGGGAGGATTGAGATGAGTTATGGGGTTCCCTGGGGAGCCTGCTGGGTTTTATGGGAGGATTGAGATGAGTTAAGGGTGTGTTTGTAAAGGGTCCCTATAGTGAGTCGTATTAGTTGTCAGCCATTGCGGG
Abi3	TTGCTAGCGTGGGCCAATTTGGGAGGATTGAGATGAGTTATGACTGTGGAAGCTGGCTTCCTGGGGCTCGAGAGGGTTTGTAAGGTGAATAATGGGAGGATTGAGATGAGTTCCCTATAGTGAGTCGTATTAGTTGTCAGCCATTGCGGG
Abi3	TTGCTAGCGTGGGCCAATTTGGGAGGATTGAGATGAGTTAAGCCCTTTGGAGCAACTACCAGGAGGTCAGAAGGGTGTGTTTGTAAAGGGTAGAGGGTTTGTAAGGTGAATACCCTATAGTGAGTCGTATTAGTTGTCAGCCATTGCGGG
Abi3	TTGCTAGCGTGGGCCAATTTGGGAGGATTGAGATGAGTTACAGGGATCCGGGGTGGTCTCCCCAGCGTGGAATAGGAAATGGTGGTAGTGTAGAGGGTTTGTAAGGTGAATACCCTATAGTGAGTCGTATTAGTTGTCAGCCATTGCGGG
Abi3	TTGCTAGCGTGGGCCAATTAGGGTGTGTTTGTAAAGGGTAAAGTACCTGGGTGAGCAGGGTGTACGGCCCAATAGGAAATGGTGGTAGTGTAAGGGTGTGTTTGTAAAGGGTCCCTATAGTGAGTCGTATTAGTTGTCAGCCATTGCGGG
Abi3	TTGCTAGCGTGGGCCAATTATAGGAAATGGTGGTAGTGTAGTTCACAGCCCAAGAGGTAGACAGGTCCTTATGGGAGGATTGAGATGAGTTAATAGGAAATGGTGGTAGTGTCCCTATAGTGAGTCGTATTAGTTGTCAGCCATTGCGGG
Abi3	TTGCTAGCGTGGGCCAATTAGGGTGTGTTTGTAAAGGGTACCTCCTGCTGGTAGAACGAGGTAGAAGAACAAGGGTGTGTTTGTAAAGGGTAAGGGTGTGTTTGTAAAGGGTCCCTATAGTGAGTCGTATTAGTTGTCAGCCATTGCGGG
Abi3	TTGCTAGCGTGGGCCAATTATAGGAAATGGTGGTAGTGTACTCGGTCTCTCAATCTCACCAAGCAAAGGAATGGGAGGATTGAGATGAGTTAAGGGTGTGTTTGTAAAGGGTCCCTATAGTGAGTCGTATTAGTTGTCAGCCATTGCGGG
Abi3	TTGCTAGCGTGGGCCAATTATAGGAAATGGTGGTAGTGTAACGGTGCCTTCAGAGAAGGAGAGCTCATTGAATAGGAAATGGTGGTAGTGTAGAGGGTTTGTAAGGTGAATACCCTATAGTGAGTCGTATTAGTTGTCAGCCATTGCGGG
Abi3	TTGCTAGCGTGGGCCAATTTGGGAGGATTGAGATGAGTTATCCAGGAGCCTGGCTCCTCCATTTATTCTTAATAGGAAATGGTGGTAGTGTAGAGGGTTTGTAAGGTGAATACCCTATAGTGAGTCGTATTAGTTGTCAGCCATTGCGGG
Abi3	TTGCTAGCGTGGGCCAATTAGGGTGTGTTTGTAAAGGGTATGCCTGTAAAGGGGTAGGCATGCTCATTCCAGAGGGTTTGTAAGGTGAATAATGGGAGGATTGAGATGAGTTCCCTATAGTGAGTCGTATTAGTTGTCAGCCATTGCGGG
Abi3	TTGCTAGCGTGGGCCAATTGAGGGTTTGTAAGGTGAATAACACTGCTGTATGGAGCAGGGACTGAACACAATGGGAGGATTGAGATGAGTTAATAGGAAATGGTGGTAGTGTCCCTATAGTGAGTCGTATTAGTTGTCAGCCATTGCGGG
Abi3	TTGCTAGCGTGGGCCAATTTGGGAGGATTGAGATGAGTTACTCTCAGGGAGTCCTATTTAAGTAGTGAGGAAGGGTGTGTTTGTAAAGGGTATGGGAGGATTGAGATGAGTTCCCTATAGTGAGTCGTATTAGTTGTCAGCCATTGCGGG
Abi3	TTGCTAGCGTGGGCCAATTAGGGTGTGTTTGTAAAGGGTAGGGTGTATGGGTACAGGGTCACCACTTTCTAATAGGAAATGGTGGTAGTGTATGGGAGGATTGAGATGAGTTCCCTATAGTGAGTCGTATTAGTTGTCAGCCATTGCGGG
Abi3	TTGCTAGCGTGGGCCAATTAGGGTGTGTTTGTAAAGGGTAACAGCCGCCGATGTGCGCCAACATCTGCAAATGGGAGGATTGAGATGAGTTAATAGGAAATGGTGGTAGTGTCCCTATAGTGAGTCGTATTAGTTGTCAGCCATTGCGGG
Abi3	TTGCTAGCGTGGGCCAATTGAGGGTTTGTAAGGTGAATAAGTGCTCTCTGCTCTCAGGGAGTCCTATTTAAATAGGAAATGGTGGTAGTGTAATAGGAAATGGTGGTAGTGTCCCTATAGTGAGTCGTATTAGTTGTCAGCCATTGCGGG
Abi3	TTGCTAGCGTGGGCCAATTATAGGAAATGGTGGTAGTGTAGAGAGCCTGCGTGCCACCTATCGCGAGGGCAAGGGTGTGTTTGTAAAGGGTATGGGAGGATTGAGATGAGTTCCCTATAGTGAGTCGTATTAGTTGTCAGCCATTGCGGG
Abi3	TTGCTAGCGTGGGCCAATTGAGGGTTTGTAAGGTGAATAAAGGGGTTCAGAGCCGTCCCTATCTATGCAGATGGGAGGATTGAGATGAGTTATGGGAGGATTGAGATGAGTTCCCTATAGTGAGTCGTATTAGTTGTCAGCCATTGCGGG
Abi3	TTGCTAGCGTGGGCCAATTGAGGGTTTGTAAGGTGAATAACACCGCCTCATCCAGGAGGCACAGAAAGCTATGGGAGGATTGAGATGAGTTAATAGGAAATGGTGGTAGTGTCCCTATAGTGAGTCGTATTAGTTGTCAGCCATTGCGGG
Abi3	TTGCTAGCGTGGGCCAATTATAGGAAATGGTGGTAGTGTACAGAGGAGGCAGCGGAGAGCTTGCCGTCTGATGGGAGGATTGAGATGAGTTAATAGGAAATGGTGGTAGTGTCCCTATAGTGAGTCGTATTAGTTGTCAGCCATTGCGGG
Abi3	TTGCTAGCGTGGGCCAATTATAGGAAATGGTGGTAGTGTAGCGCTGCCCGGCCAACATGTGCAAGCACAAAATAGGAAATGGTGGTAGTGTAAGGGTGTGTTTGTAAAGGGTCCCTATAGTGAGTCGTATTAGTTGTCAGCCATTGCGGG
Abi3	TTGCTAGCGTGGGCCAATTAGGGTGTGTTTGTAAAGGGTATACCAGATTCCTCGCGGCAGACCTATGATGAGAGGGTTTGTAAGGTGAATAATGGGAGGATTGAGATGAGTTCCCTATAGTGAGTCGTATTAGTTGTCAGCCATTGCGGG
Abi3	TTGCTAGCGTGGGCCAATTATAGGAAATGGTGGTAGTGTAGACTCAAACCTGCCTGTAAAGGGGTAGGCAAATAGGAAATGGTGGTAGTGTAATAGGAAATGGTGGTAGTGTCCCTATAGTGAGTCGTATTAGTTGTCAGCCATTGCGGG
Abi3	TTGCTAGCGTGGGCCAATTTGGGAGGATTGAGATGAGTTACAGGGTCCCGGTCCGTGACAGCTGCGTGCTAAGGGTGTGTTTGTAAAGGGTAGAGGGTTTGTAAGGTGAATACCCTATAGTGAGTCGTATTAGTTGTCAGCCATTGCGGG
Abi3	TTGCTAGCGTGGGCCAATTGAGGGTTTGTAAGGTGAATAATGGCTCCTCCATTTATTCTTGATCCCAGGGAGAGGGTTTGTAAGGTGAATAAGAGGGTTTGTAAGGTGAATACCCTATAGTGAGTCGTATTAGTTGTCAGCCATTGCGGG
Abi3	TTGCTAGCGTGGGCCAATTTGGGAGGATTGAGATGAGTTAAGTGATCCTTGACGAGTCATCCCCTCTCTTAAGGGTGTGTTTGTAAAGGGTATGGGAGGATTGAGATGAGTTCCCTATAGTGAGTCGTATTAGTTGTCAGCCATTGCGGG
Abi3	TTGCTAGCGTGGGCCAATTAGGGTGTGTTTGTAAAGGGTACTGCTGTAACTGCTGCAGCTCCGCCATGGCAATAGGAAATGGTGGTAGTGTAATAGGAAATGGTGGTAGTGTCCCTATAGTGAGTCGTATTAGTTGTCAGCCATTGCGGG
Abi3	TTGCTAGCGTGGGCCAATTTGGGAGGATTGAGATGAGTTACTTCCGTGTTCCCTTTCCATCACTCCCTGTAAGGGTGTGTTTGTAAAGGGTAGAGGGTTTGTAAGGTGAATACCCTATAGTGAGTCGTATTAGTTGTCAGCCATTGCGGG
Abi3	TTGCTAGCGTGGGCCAATTAGGGTGTGTTTGTAAAGGGTACAGCAAGAGACCAGGGACTTCACCAAAGTCAGAGGGTTTGTAAGGTGAATAATGGGAGGATTGAGATGAGTTCCCTATAGTGAGTCGTATTAGTTGTCAGCCATTGCGGG
Abi3	TTGCTAGCGTGGGCCAATTGAGGGTTTGTAAGGTGAATAACAAGCAGGCAAAGTTGAGGGGTTTTCTGTGATGGGAGGATTGAGATGAGTTAGAGGGTTTGTAAGGTGAATACCCTATAGTGAGTCGTATTAGTTGTCAGCCATTGCGGG
Abi3	TTGCTAGCGTGGGCCAATTAGGGTGTGTTTGTAAAGGGTAAGCGGAGAGCTTGCCGTCTGGCACGGCTGGAGAGGGTTTGTAAGGTGAATAAGAGGGTTTGTAAGGTGAATACCCTATAGTGAGTCGTATTAGTTGTCAGCCATTGCGGG
Abi3	TTGCTAGCGTGGGCCAATTATAGGAAATGGTGGTAGTGTACAGCATTCGAAGAGTATGCCCGGCCAGGTTATGGGAGGATTGAGATGAGTTAGAGGGTTTGTAAGGTGAATACCCTATAGTGAGTCGTATTAGTTGTCAGCCATTGCGGG
Abi3	TTGCTAGCGTGGGCCAATTTGGGAGGATTGAGATGAGTTAGTCTTGATCTTGCTTCAGCCAACGCAACCCAATAGGAAATGGTGGTAGTGTATGGGAGGATTGAGATGAGTTCCCTATAGTGAGTCGTATTAGTTGTCAGCCATTGCGGG
Abi3	TTGCTAGCGTGGGCCAATTTGGGAGGATTGAGATGAGTTACCTAGCACTCCAGCAAGAGACCAGGGACTTAATAGGAAATGGTGGTAGTGTAATAGGAAATGGTGGTAGTGTCCCTATAGTGAGTCGTATTAGTTGTCAGCCATTGCGGG
Abi3	TTGCTAGCGTGGGCCAATTTGGGAGGATTGAGATGAGTTAAGGGTTGAGATTGAGAGTCCTTCTGGGGCAAATAGGAAATGGTGGTAGTGTAAGGGTGTGTTTGTAAAGGGTCCCTATAGTGAGTCGTATTAGTTGTCAGCCATTGCGGG
Abi3	TTGCTAGCGTGGGCCAATTGAGGGTTTGTAAGGTGAATAACTCAGGTCTTGGATGTGCCAGCGACCCTGGAGAGGGTTTGTAAGGTGAATAAAGGGTGTGTTTGTAAAGGGTCCCTATAGTGAGTCGTATTAGTTGTCAGCCATTGCGGG
Abi3	TTGCTAGCGTGGGCCAATTATAGGAAATGGTGGTAGTGTATGGTGCAAATGACTTTTGCCCCATGGGGCTATGGGAGGATTGAGATGAGTTAGAGGGTTTGTAAGGTGAATACCCTATAGTGAGTCGTATTAGTTGTCAGCCATTGCGGG
Abi3	TTGCTAGCGTGGGCCAATTATAGGAAATGGTGGTAGTGTAGGGTGGTCTCCCCAGCGTGGCGGAAACAGGAAGGGTGTGTTTGTAAAGGGTAATAGGAAATGGTGGTAGTGTCCCTATAGTGAGTCGTATTAGTTGTCAGCCATTGCGGG
Abi3	TTGCTAGCGTGGGCCAATTGAGGGTTTGTAAGGTGAATAACTCATTTCGGATGCCAACACCTTCGGTGTGAAGGGTGTGTTTGTAAAGGGTAAGGGTGTGTTTGTAAAGGGTCCCTATAGTGAGTCGTATTAGTTGTCAGCCATTGCGGG
Abi3	TTGCTAGCGTGGGCCAATTATAGGAAATGGTGGTAGTGTAGGGGACTGCTGACGCTGCGGCCCTTCCACAAAGGGTGTGTTTGTAAAGGGTAGAGGGTTTGTAAGGTGAATACCCTATAGTGAGTCGTATTAGTTGTCAGCCATTGCGGG
Abi3	TTGCTAGCGTGGGCCAATTGAGGGTTTGTAAGGTGAATAATGCTGCAGCTCCGCCATGGCTTGGCCTCGGAGAGGGTTTGTAAGGTGAATAAATAGGAAATGGTGGTAGTGTCCCTATAGTGAGTCGTATTAGTTGTCAGCCATTGCGGG
Abi3	TTGCTAGCGTGGGCCAATTAGGGTGTGTTTGTAAAGGGTAGACTGCAGGGCTTCCGTGTTCCCTTTCCATAGAGGGTTTGTAAGGTGAATAATGGGAGGATTGAGATGAGTTCCCTATAGTGAGTCGTATTAGTTGTCAGCCATTGCGGG
Abi3	TTGCTAGCGTGGGCCAATTAGGGTGTGTTTGTAAAGGGTAGCAAGCACAAGGTGCTCAGCGAATACCTGCAATAGGAAATGGTGGTAGTGTAATAGGAAATGGTGGTAGTGTCCCTATAGTGAGTCGTATTAGTTGTCAGCCATTGCGGG
Abi3	TTGCTAGCGTGGGCCAATTTGGGAGGATTGAGATGAGTTAGTGCTCGGGACAACCGACGGAGGAGGGACGAAGGGTGTGTTTGTAAAGGGTAGAGGGTTTGTAAGGTGAATACCCTATAGTGAGTCGTATTAGTTGTCAGCCATTGCGGG
Abi3	TTGCTAGCGTGGGCCAATTAGGGTGTGTTTGTAAAGGGTACCCTTTCCATCACTCCCTGTCTGGCCTTCTAATAGGAAATGGTGGTAGTGTATGGGAGGATTGAGATGAGTTCCCTATAGTGAGTCGTATTAGTTGTCAGCCATTGCGGG
Acta2	TTGCTAGCGTGGGCCAATTGATGATGTAGTAGTAAGGGTAAGATCTCGGCCAGCCAAGTCCAGACGCATGAGGGTGGTTTAGTGTGTGTTTAGATGATGTAGTAGTAAGGGTCCCTATAGTGAGTCGTATTAGTTGTCAGCCATTGCGGG
Acta2	TTGCTAGCGTGGGCCAATTAGAGTGAGTAGTAGTGGAGTACTTGATGCAAGTTAAAAGTCACGCATGCATAGGGTGGTTTAGTGTGTGTTTAGGGTGGTTTAGTGTGTGTTTCCCTATAGTGAGTCGTATTAGTTGTCAGCCATTGCGGG
Acta2	TTGCTAGCGTGGGCCAATTGGGAGAATGAGGTGTAATGTATACTAGGAGTAGAGGCCAGGTCTTCTGCAAAAGAGTGAGTAGTAGTGGAGTAGGGAGAATGAGGTGTAATGTCCCTATAGTGAGTCGTATTAGTTGTCAGCCATTGCGGG
Acta2	TTGCTAGCGTGGGCCAATTGATGATGTAGTAGTAAGGGTACCCCTGACAGGACGTTGTTAGCATAGAGATAAGAGTGAGTAGTAGTGGAGTAAGAGTGAGTAGTAGTGGAGTCCCTATAGTGAGTCGTATTAGTTGTCAGCCATTGCGGG
Acta2	TTGCTAGCGTGGGCCAATTGGGAGAATGAGGTGTAATGTAATCCACATCTGCTGGAAGGTAGACAGCGAAAGATGATGTAGTAGTAAGGGTAAGAGTGAGTAGTAGTGGAGTCCCTATAGTGAGTCGTATTAGTTGTCAGCCATTGCGGG
Acta2	TTGCTAGCGTGGGCCAATTAGAGTGAGTAGTAGTGGAGTAATGGAGGGCCCAGCTTCGTCGTATTCCTGTAGGGAGAATGAGGTGTAATGTAGGGAGAATGAGGTGTAATGTCCCTATAGTGAGTCGTATTAGTTGTCAGCCATTGCGGG
Acta2	TTGCTAGCGTGGGCCAATTAGAGTGAGTAGTAGTGGAGTAATGAACGTTAAAGTTAAATAATACGCAAGGAGATGATGTAGTAGTAAGGGTAGATGATGTAGTAGTAAGGGTCCCTATAGTGAGTCGTATTAGTTGTCAGCCATTGCGGG
Acta2	TTGCTAGCGTGGGCCAATTAGAGTGAGTAGTAGTGGAGTACACGTTGTGAGTCACACCATCTCCAGAGTCAAGAGTGAGTAGTAGTGGAGTAGATGATGTAGTAGTAAGGGTCCCTATAGTGAGTCGTATTAGTTGTCAGCCATTGCGGG
Acta2	TTGCTAGCGTGGGCCAATTAGAGTGAGTAGTAGTGGAGTATCTTCTGCAAGAACAGCCAGTATCCTTAACAGATGATGTAGTAGTAAGGGTAGGGAGAATGAGGTGTAATGTCCCTATAGTGAGTCGTATTAGTTGTCAGCCATTGCGGG
Acta2	TTGCTAGCGTGGGCCAATTAGAGTGAGTAGTAGTGGAGTAAGGGATCTGGATCCCCTGGGACCTGAGTCAAAGAGTGAGTAGTAGTGGAGTAGGGAGAATGAGGTGTAATGTCCCTATAGTGAGTCGTATTAGTTGTCAGCCATTGCGGG
Acta2	TTGCTAGCGTGGGCCAATTGATGATGTAGTAGTAAGGGTACCCTATAATAAATGATTCTCACCTAACAGAAGGGTGGTTTAGTGTGTGTTTAAGAGTGAGTAGTAGTGGAGTCCCTATAGTGAGTCGTATTAGTTGTCAGCCATTGCGGG
Acta2	TTGCTAGCGTGGGCCAATTAGAGTGAGTAGTAGTGGAGTAAATAGCCACGCTCAGTCAGGATCTTCATGAAGGGTGGTTTAGTGTGTGTTTAGGGTGGTTTAGTGTGTGTTTCCCTATAGTGAGTCGTATTAGTTGTCAGCCATTGCGGG
Acta2	TTGCTAGCGTGGGCCAATTGGGAGAATGAGGTGTAATGTAAGCCCAGAGCCATTGTCGCACACCAGGGCTAGATGATGTAGTAGTAAGGGTAGGGAGAATGAGGTGTAATGTCCCTATAGTGAGTCGTATTAGTTGTCAGCCATTGCGGG
Acta2	TTGCTAGCGTGGGCCAATTGGGAGAATGAGGTGTAATGTACAGGGAGGAAGAGGAGGCGGCCGTGGCCATAGGGTGGTTTAGTGTGTGTTTAAGAGTGAGTAGTAGTGGAGTCCCTATAGTGAGTCGTATTAGTTGTCAGCCATTGCGGG
Acta2	TTGCTAGCGTGGGCCAATTGATGATGTAGTAGTAAGGGTAATCCAGACAGAGTACTTGCGTTCTGGAGGGAAGAGTGAGTAGTAGTGGAGTAGGGTGGTTTAGTGTGTGTTTCCCTATAGTGAGTCGTATTAGTTGTCAGCCATTGCGGG
Acta2	TTGCTAGCGTGGGCCAATTAGAGTGAGTAGTAGTGGAGTAAAGTTAAATAATACGCAAGGCTTGATGCAAAAGAGTGAGTAGTAGTGGAGTAGGGTGGTTTAGTGTGTGTTTCCCTATAGTGAGTCGTATTAGTTGTCAGCCATTGCGGG
Acta2	TTGCTAGCGTGGGCCAATTGGGTGGTTTAGTGTGTGTTTAAGGTCAGAGAAGGGATCTGGATCCCCTGGGAAGAGTGAGTAGTAGTGGAGTAGATGATGTAGTAGTAAGGGTCCCTATAGTGAGTCGTATTAGTTGTCAGCCATTGCGGG
Acta2	TTGCTAGCGTGGGCCAATTGGGAGAATGAGGTGTAATGTACAGCACAATACCAGTTGTACGTCCAGAGGCAGGGTGGTTTAGTGTGTGTTTAGATGATGTAGTAGTAAGGGTCCCTATAGTGAGTCGTATTAGTTGTCAGCCATTGCGGG
Acta2	TTGCTAGCGTGGGCCAATTAGAGTGAGTAGTAGTGGAGTATTGGCCCATTCCAACCATTACTCCCTGATGAGGGAGAATGAGGTGTAATGTAGATGATGTAGTAGTAAGGGTCCCTATAGTGAGTCGTATTAGTTGTCAGCCATTGCGGG
Acta2	TTGCTAGCGTGGGCCAATTGATGATGTAGTAGTAAGGGTAGCATAGAGATCCTTCCTGATGTCAATATCAAGGGTGGTTTAGTGTGTGTTTAGATGATGTAGTAGTAAGGGTCCCTATAGTGAGTCGTATTAGTTGTCAGCCATTGCGGG
Acta2	TTGCTAGCGTGGGCCAATTGGGTGGTTTAGTGTGTGTTTAGGTATGACAAGTCCTTGGAAGTACTGCCGTAGGGTGGTTTAGTGTGTGTTTAAGAGTGAGTAGTAGTGGAGTCCCTATAGTGAGTCGTATTAGTTGTCAGCCATTGCGGG
Acta2	TTGCTAGCGTGGGCCAATTGGGAGAATGAGGTGTAATGTAGATTCTCACCTAACAGAAACACAATTGAATAAGAGTGAGTAGTAGTGGAGTAGGGAGAATGAGGTGTAATGTCCCTATAGTGAGTCGTATTAGTTGTCAGCCATTGCGGG
Acta2	TTGCTAGCGTGGGCCAATTGGGAGAATGAGGTGTAATGTAAAACTCAAATAAACCTCTGTAGTTCCCATTAGGGTGGTTTAGTGTGTGTTTAGGGAGAATGAGGTGTAATGTCCCTATAGTGAGTCGTATTAGTTGTCAGCCATTGCGGG
Acta2	TTGCTAGCGTGGGCCAATTGATGATGTAGTAGTAAGGGTACCCACGATGGATGGGAAAACAGCCCTGGGAAGGGAGAATGAGGTGTAATGTAGGGAGAATGAGGTGTAATGTCCCTATAGTGAGTCGTATTAGTTGTCAGCCATTGCGGG
Acta2	TTGCTAGCGTGGGCCAATTGGGTGGTTTAGTGTGTGTTTACTTAGGGTTCAGTGGTGCCTCTGTCAGCAGAGGGTGGTTTAGTGTGTGTTTAAGAGTGAGTAGTAGTGGAGTCCCTATAGTGAGTCGTATTAGTTGTCAGCCATTGCGGG
Acta2	TTGCTAGCGTGGGCCAATTGGGAGAATGAGGTGTAATGTAAGAGGCCAGGTCTTCTGCAAGAACAGCCAGAGATGATGTAGTAGTAAGGGTAAGAGTGAGTAGTAGTGGAGTCCCTATAGTGAGTCGTATTAGTTGTCAGCCATTGCGGG
Acta2	TTGCTAGCGTGGGCCAATTGGGTGGTTTAGTGTGTGTTTACCTCTTCACACATAGCTGGAGCAGCGTCTCAGATGATGTAGTAGTAAGGGTAGGGTGGTTTAGTGTGTGTTTCCCTATAGTGAGTCGTATTAGTTGTCAGCCATTGCGGG
Acta2	TTGCTAGCGTGGGCCAATTAGAGTGAGTAGTAGTGGAGTACCCAATGAAAGATGGCTGGAAGAGAGTCTCAGGGAGAATGAGGTGTAATGTAGGGAGAATGAGGTGTAATGTCCCTATAGTGAGTCGTATTAGTTGTCAGCCATTGCGGG
Acta2	TTGCTAGCGTGGGCCAATTGGGTGGTTTAGTGTGTGTTTACCCGGTTGGCCTTAGGGTTCAGTGGTGCCTAAGAGTGAGTAGTAGTGGAGTAGATGATGTAGTAGTAAGGGTCCCTATAGTGAGTCGTATTAGTTGTCAGCCATTGCGGG
Acta2	TTGCTAGCGTGGGCCAATTGGGTGGTTTAGTGTGTGTTTATAGTTGTGTCACATCTATTCCTGACCACTAAAGAGTGAGTAGTAGTGGAGTAGGGTGGTTTAGTGTGTGTTTCCCTATAGTGAGTCGTATTAGTTGTCAGCCATTGCGGG
Acta2	TTGCTAGCGTGGGCCAATTGGGAGAATGAGGTGTAATGTAACAAGTCCTATACGCTCTCAAATACCCCGTAAGAGTGAGTAGTAGTGGAGTAGATGATGTAGTAGTAAGGGTCCCTATAGTGAGTCGTATTAGTTGTCAGCCATTGCGGG
Acta2	TTGCTAGCGTGGGCCAATTGGGTGGTTTAGTGTGTGTTTAACCTGAGTCACAGCCAAGCAGGTGCAAGCTAGGGAGAATGAGGTGTAATGTAAGAGTGAGTAGTAGTGGAGTCCCTATAGTGAGTCGTATTAGTTGTCAGCCATTGCGGG
Acta2	TTGCTAGCGTGGGCCAATTGGGTGGTTTAGTGTGTGTTTAGGACACCCTTGGCTTCCTCATCTGATGACTAGATGATGTAGTAGTAAGGGTAGATGATGTAGTAGTAAGGGTCCCTATAGTGAGTCGTATTAGTTGTCAGCCATTGCGGG
Acta2	TTGCTAGCGTGGGCCAATTGGGAGAATGAGGTGTAATGTAGTTCTATCGGATACTTCAGCGTCAGGATCCAGGGTGGTTTAGTGTGTGTTTAGATGATGTAGTAGTAAGGGTCCCTATAGTGAGTCGTATTAGTTGTCAGCCATTGCGGG
Acta2	TTGCTAGCGTGGGCCAATTGATGATGTAGTAGTAAGGGTAACAATTGAATCAGTGTTGCTAGGCCAGGGCAGGGTGGTTTAGTGTGTGTTTAGGGTGGTTTAGTGTGTGTTTCCCTATAGTGAGTCGTATTAGTTGTCAGCCATTGCGGG
Acta2	TTGCTAGCGTGGGCCAATTAGAGTGAGTAGTAGTGGAGTAATGGTGATCACCTGCCCGTCAGGCAGTTCGAAGAGTGAGTAGTAGTGGAGTAAGAGTGAGTAGTAGTGGAGTCCCTATAGTGAGTCGTATTAGTTGTCAGCCATTGCGGG
Acta2	TTGCTAGCGTGGGCCAATTGGGAGAATGAGGTGTAATGTAATACGCAAGGCTTGATGCAAGTTAAAAGTCAGGGTGGTTTAGTGTGTGTTTAGATGATGTAGTAGTAAGGGTCCCTATAGTGAGTCGTATTAGTTGTCAGCCATTGCGGG
Acta2	TTGCTAGCGTGGGCCAATTGGGTGGTTTAGTGTGTGTTTACCACACGAAGCTCGTTATAGAAAGAGTGGTAAGAGTGAGTAGTAGTGGAGTAGATGATGTAGTAGTAAGGGTCCCTATAGTGAGTCGTATTAGTTGTCAGCCATTGCGGG
Acta2	TTGCTAGCGTGGGCCAATTGGGTGGTTTAGTGTGTGTTTACTCCAGAGTCCAGCACAATACCAGTTGTACAAGAGTGAGTAGTAGTGGAGTAGGGTGGTTTAGTGTGTGTTTCCCTATAGTGAGTCGTATTAGTTGTCAGCCATTGCGGG
Acta2	TTGCTAGCGTGGGCCAATTGGGTGGTTTAGTGTGTGTTTAGTAGTCGGTGAGATCTCGGCCAGCCAAGTCAGGGAGAATGAGGTGTAATGTAAGAGTGAGTAGTAGTGGAGTCCCTATAGTGAGTCGTATTAGTTGTCAGCCATTGCGGG
Acta2	TTGCTAGCGTGGGCCAATTGATGATGTAGTAGTAAGGGTATTCTCCTTGATGTCACGGACAATCTCACGCAGATGATGTAGTAGTAAGGGTAGATGATGTAGTAGTAAGGGTCCCTATAGTGAGTCGTATTAGTTGTCAGCCATTGCGGG
Acta2	TTGCTAGCGTGGGCCAATTGGGAGAATGAGGTGTAATGTAGGGACATTGAAGGTCTCAAACATAATCTGGAGATGATGTAGTAGTAAGGGTAGGGAGAATGAGGTGTAATGTCCCTATAGTGAGTCGTATTAGTTGTCAGCCATTGCGGG
Acta2	TTGCTAGCGTGGGCCAATTGATGATGTAGTAGTAAGGGTAGACGTTGTTAGCATAGAGATCCTTCCTGATAGATGATGTAGTAGTAAGGGTAGATGATGTAGTAGTAAGGGTCCCTATAGTGAGTCGTATTAGTTGTCAGCCATTGCGGG
Acta2	TTGCTAGCGTGGGCCAATTGGGAGAATGAGGTGTAATGTACTGGGTGCGAGGGCTGTGATCTCCTTCTGCAGGGAGAATGAGGTGTAATGTAAGAGTGAGTAGTAGTGGAGTCCCTATAGTGAGTCGTATTAGTTGTCAGCCATTGCGGG
Acta2	TTGCTAGCGTGGGCCAATTGATGATGTAGTAGTAAGGGTAGCATAGCCCTCATAGATAGGCACGTTGTGAAGATGATGTAGTAGTAAGGGTAAGAGTGAGTAGTAGTGGAGTCCCTATAGTGAGTCGTATTAGTTGTCAGCCATTGCGGG
Acta2	TTGCTAGCGTGGGCCAATTGATGATGTAGTAGTAAGGGTAGCCAGATCTTTTCCATGTCGTCCCAGTTGGAGATGATGTAGTAGTAAGGGTAGGGAGAATGAGGTGTAATGTCCCTATAGTGAGTCGTATTAGTTGTCAGCCATTGCGGG
Acta2	TTGCTAGCGTGGGCCAATTGATGATGTAGTAGTAAGGGTAATAGTAGTGATGACGTGTGAGAGTCTTGTGAGATGATGTAGTAGTAAGGGTAGATGATGTAGTAGTAAGGGTCCCTATAGTGAGTCGTATTAGTTGTCAGCCATTGCGGG
Acta2	TTGCTAGCGTGGGCCAATTGATGATGTAGTAGTAAGGGTAGTCCAGAGGCATAGAGGGACAGCACAGCCTAGGGAGAATGAGGTGTAATGTAAGAGTGAGTAGTAGTGGAGTCCCTATAGTGAGTCGTATTAGTTGTCAGCCATTGCGGG
Acta2	TTGCTAGCGTGGGCCAATTAGAGTGAGTAGTAGTGGAGTACAGCCAAGCAGGTGCAAGCTACCATGAGGGAGGGTGGTTTAGTGTGTGTTTAAGAGTGAGTAGTAGTGGAGTCCCTATAGTGAGTCGTATTAGTTGTCAGCCATTGCGGG
Acta2	TTGCTAGCGTGGGCCAATTGGGAGAATGAGGTGTAATGTAATGATGCCGTGTTCTATCGGATACTTCAGCAGGGTGGTTTAGTGTGTGTTTAGATGATGTAGTAGTAAGGGTCCCTATAGTGAGTCGTATTAGTTGTCAGCCATTGCGGG
Acta2	TTGCTAGCGTGGGCCAATTGGGTGGTTTAGTGTGTGTTTATCGGCAGTAGTCACGAAGGAATAGCCACGCAAGAGTGAGTAGTAGTGGAGTAGGGAGAATGAGGTGTAATGTCCCTATAGTGAGTCGTATTAGTTGTCAGCCATTGCGGG
Acta2	TTGCTAGCGTGGGCCAATTGATGATGTAGTAGTAAGGGTATTTGGGCAGGAATGATTTGGAAAGGAACTGAGATGATGTAGTAGTAAGGGTAGATGATGTAGTAGTAAGGGTCCCTATAGTGAGTCGTATTAGTTGTCAGCCATTGCGGG
Acta2	TTGCTAGCGTGGGCCAATTGGGAGAATGAGGTGTAATGTACCAACCATTACTCCCTGATGTCTGGGACGTAGGGAGAATGAGGTGTAATGTAGGGTGGTTTAGTGTGTGTTTCCCTATAGTGAGTCGTATTAGTTGTCAGCCATTGCGGG
Acta2	TTGCTAGCGTGGGCCAATTGGGAGAATGAGGTGTAATGTATCTGATGACTGATGATAACACCATCTGCACAGGGAGAATGAGGTGTAATGTAGGGAGAATGAGGTGTAATGTCCCTATAGTGAGTCGTATTAGTTGTCAGCCATTGCGGG
Acta2	TTGCTAGCGTGGGCCAATTAGAGTGAGTAGTAGTGGAGTAAATCTCACGCTCGGCAGTAGTCACGAAGGAAAGAGTGAGTAGTAGTGGAGTAAGAGTGAGTAGTAGTGGAGTCCCTATAGTGAGTCGTATTAGTTGTCAGCCATTGCGGG
Acta2	TTGCTAGCGTGGGCCAATTGGGAGAATGAGGTGTAATGTACCTCTTACTGTAACTATATCTACTGCATTTAGGGTGGTTTAGTGTGTGTTTAGGGTGGTTTAGTGTGTGTTTCCCTATAGTGAGTCGTATTAGTTGTCAGCCATTGCGGG
Acta2	TTGCTAGCGTGGGCCAATTGGGTGGTTTAGTGTGTGTTTACTCGTTATAGAAAGAGTGGTGCCAGATCTTAGGGAGAATGAGGTGTAATGTAGGGTGGTTTAGTGTGTGTTTCCCTATAGTGAGTCGTATTAGTTGTCAGCCATTGCGGG
Acta2	TTGCTAGCGTGGGCCAATTGATGATGTAGTAGTAAGGGTATCCACAAAACGTTCACAGTTGTGTGCTAGAAGGGAGAATGAGGTGTAATGTAGATGATGTAGTAGTAAGGGTCCCTATAGTGAGTCGTATTAGTTGTCAGCCATTGCGGG
Acta2	TTGCTAGCGTGGGCCAATTGATGATGTAGTAGTAAGGGTACCAGTTGTACGTCCAGAGGCATAGAGGGACAGGGAGAATGAGGTGTAATGTAGATGATGTAGTAGTAAGGGTCCCTATAGTGAGTCGTATTAGTTGTCAGCCATTGCGGG
Acta2	TTGCTAGCGTGGGCCAATTGGGAGAATGAGGTGTAATGTACTTCATGGTGCTGGGTGCGAGGGCTGTGATAGATGATGTAGTAGTAAGGGTAGGGTGGTTTAGTGTGTGTTTCCCTATAGTGAGTCGTATTAGTTGTCAGCCATTGCGGG
Acta2	TTGCTAGCGTGGGCCAATTGGGTGGTTTAGTGTGTGTTTATCTTCAGGGGCCACACGAAGCTCGTTATAGAGATGATGTAGTAGTAAGGGTAGGGTGGTTTAGTGTGTGTTTCCCTATAGTGAGTCGTATTAGTTGTCAGCCATTGCGGG
Acta2	TTGCTAGCGTGGGCCAATTGGGAGAATGAGGTGTAATGTAGTTCACAGTTGTGTGCTAGAGGCAGAGCAGAGATGATGTAGTAGTAAGGGTAGGGTGGTTTAGTGTGTGTTTCCCTATAGTGAGTCGTATTAGTTGTCAGCCATTGCGGG
Acta2	TTGCTAGCGTGGGCCAATTGATGATGTAGTAGTAAGGGTACCTTCCTGATGTCAATATCACACTTCATGAAGATGATGTAGTAGTAAGGGTAGATGATGTAGTAGTAAGGGTCCCTATAGTGAGTCGTATTAGTTGTCAGCCATTGCGGG
Acta2	TTGCTAGCGTGGGCCAATTGGGTGGTTTAGTGTGTGTTTAAGTACTTGCGTTCTGGAGGGGCAATGATCTAAGAGTGAGTAGTAGTGGAGTAAGAGTGAGTAGTAGTGGAGTCCCTATAGTGAGTCGTATTAGTTGTCAGCCATTGCGGG
Acta2	TTGCTAGCGTGGGCCAATTGGGAGAATGAGGTGTAATGTAGCGGTGGACGATGGAGGGCCCAGCTTCGTCAGGGTGGTTTAGTGTGTGTTTAGGGAGAATGAGGTGTAATGTCCCTATAGTGAGTCGTATTAGTTGTCAGCCATTGCGGG
Acta2	TTGCTAGCGTGGGCCAATTAGAGTGAGTAGTAGTGGAGTAGAAGTGATTGATGCCATCCATGCCTGGGAAAAGAGTGAGTAGTAGTGGAGTAAGAGTGAGTAGTAGTGGAGTCCCTATAGTGAGTCGTATTAGTTGTCAGCCATTGCGGG
Acta2	TTGCTAGCGTGGGCCAATTGGGAGAATGAGGTGTAATGTAACGCATGCATATCCATGCACGTGTGTATGCAGATGATGTAGTAGTAAGGGTAGATGATGTAGTAGTAAGGGTCCCTATAGTGAGTCGTATTAGTTGTCAGCCATTGCGGG
Acta2	TTGCTAGCGTGGGCCAATTGGGAGAATGAGGTGTAATGTATGCATGCCTGGTGCCAGCAAAGGTCAGAGAAAGAGTGAGTAGTAGTGGAGTAGGGAGAATGAGGTGTAATGTCCCTATAGTGAGTCGTATTAGTTGTCAGCCATTGCGGG
Acta2	TTGCTAGCGTGGGCCAATTGGGAGAATGAGGTGTAATGTAGTCAATATCACACTTCATGATGCTGTTATAAGGGAGAATGAGGTGTAATGTAAGAGTGAGTAGTAGTGGAGTCCCTATAGTGAGTCGTATTAGTTGTCAGCCATTGCGGG
Acta2	TTGCTAGCGTGGGCCAATTGGGTGGTTTAGTGTGTGTTTAAGAGAGTCTCTGGGCAGCGGAAGCGTTCGTAGATGATGTAGTAGTAAGGGTAGGGTGGTTTAGTGTGTGTTTCCCTATAGTGAGTCGTATTAGTTGTCAGCCATTGCGGG
Acta2	TTGCTAGCGTGGGCCAATTAGAGTGAGTAGTAGTGGAGTAGCTGGGCTTCTCCACTCTGGGTGGGTGGTGAGGGAGAATGAGGTGTAATGTAGGGTGGTTTAGTGTGTGTTTCCCTATAGTGAGTCGTATTAGTTGTCAGCCATTGCGGG
Acta2	TTGCTAGCGTGGGCCAATTGGGAGAATGAGGTGTAATGTATTCCTGGATGTTGGCCAAAGGAGGAGGAGGAGGGTGGTTTAGTGTGTGTTTAAGAGTGAGTAGTAGTGGAGTCCCTATAGTGAGTCGTATTAGTTGTCAGCCATTGCGGG
Acta2	TTGCTAGCGTGGGCCAATTGATGATGTAGTAGTAAGGGTATGTAATCTATACAAGTCCTATACGCTCTCAAGGGAGAATGAGGTGTAATGTAGGGAGAATGAGGTGTAATGTCCCTATAGTGAGTCGTATTAGTTGTCAGCCATTGCGGG
Acta2	TTGCTAGCGTGGGCCAATTAGAGTGAGTAGTAGTGGAGTAGTGTGTATGCTTTAATACAAAAGATGTGATAGGGTGGTTTAGTGTGTGTTTAAGAGTGAGTAGTAGTGGAGTCCCTATAGTGAGTCGTATTAGTTGTCAGCCATTGCGGG
Acta2	TTGCTAGCGTGGGCCAATTGGGAGAATGAGGTGTAATGTATATCCTTAACCACAGATCCAATTCTCCAGCAAGAGTGAGTAGTAGTGGAGTAGGGAGAATGAGGTGTAATGTCCCTATAGTGAGTCGTATTAGTTGTCAGCCATTGCGGG
Acta2	TTGCTAGCGTGGGCCAATTGATGATGTAGTAGTAAGGGTATTTAAATAGCTTCTTGGGTTCTAAAAGGTGAAGAGTGAGTAGTAGTGGAGTAAGAGTGAGTAGTAGTGGAGTCCCTATAGTGAGTCGTATTAGTTGTCAGCCATTGCGGG
Acta2	TTGCTAGCGTGGGCCAATTAGAGTGAGTAGTAGTGGAGTAAATACCCCGTTTACATCATTTAAGTGGACCAGGGTGGTTTAGTGTGTGTTTAAGAGTGAGTAGTAGTGGAGTCCCTATAGTGAGTCGTATTAGTTGTCAGCCATTGCGGG
Acta2	TTGCTAGCGTGGGCCAATTGGGTGGTTTAGTGTGTGTTTAGGTGCAAGCTACCATGAGGGTACTAGGAGTAGGGAGAATGAGGTGTAATGTAGATGATGTAGTAGTAAGGGTCCCTATAGTGAGTCGTATTAGTTGTCAGCCATTGCGGG
Acta2	TTGCTAGCGTGGGCCAATTGGGTGGTTTAGTGTGTGTTTATACAAGTTAAGGGTAGCACATGTCTGATTTAGGGTGGTTTAGTGTGTGTTTAGATGATGTAGTAGTAAGGGTCCCTATAGTGAGTCGTATTAGTTGTCAGCCATTGCGGG
Acta2	TTGCTAGCGTGGGCCAATTGGGTGGTTTAGTGTGTGTTTACACGAGTAACAAATCAAAGCTTTGGGCAGGAGATGATGTAGTAGTAAGGGTAGGGAGAATGAGGTGTAATGTCCCTATAGTGAGTCGTATTAGTTGTCAGCCATTGCGGG
Acta2	TTGCTAGCGTGGGCCAATTGGGTGGTTTAGTGTGTGTTTAGCTGGAAGGTAGACAGCGAAGCCAGGATGGAGGGTGGTTTAGTGTGTGTTTAGGGTGGTTTAGTGTGTGTTTCCCTATAGTGAGTCGTATTAGTTGTCAGCCATTGCGGG
Acta2	TTGCTAGCGTGGGCCAATTGGGTGGTTTAGTGTGTGTTTATCAAGTCTTTAGCTGTCTATGGAAGTAACTAAGAGTGAGTAGTAGTGGAGTAAGAGTGAGTAGTAGTGGAGTCCCTATAGTGAGTCGTATTAGTTGTCAGCCATTGCGGG
Acta2	TTGCTAGCGTGGGCCAATTGGGTGGTTTAGTGTGTGTTTAATACATGGCGGGGACATTGAAGGTCTCAAAAAGAGTGAGTAGTAGTGGAGTAGGGAGAATGAGGTGTAATGTCCCTATAGTGAGTCGTATTAGTTGTCAGCCATTGCGGG
Acta2	TTGCTAGCGTGGGCCAATTGGGAGAATGAGGTGTAATGTAATCCCCTGGGACCTGAGTCACAGCCAAGCAAGGGTGGTTTAGTGTGTGTTTAGGGAGAATGAGGTGTAATGTCCCTATAGTGAGTCGTATTAGTTGTCAGCCATTGCGGG
Acta2	TTGCTAGCGTGGGCCAATTGGGTGGTTTAGTGTGTGTTTACAGCTTCGTCGTATTCCTGTTTGCTGATCCAAGAGTGAGTAGTAGTGGAGTAGGGAGAATGAGGTGTAATGTCCCTATAGTGAGTCGTATTAGTTGTCAGCCATTGCGGG
Acta2	TTGCTAGCGTGGGCCAATTGATGATGTAGTAGTAAGGGTACATTGTCGCACACCAGGGCTGTGCTGTCTTAGGGAGAATGAGGTGTAATGTAGGGAGAATGAGGTGTAATGTCCCTATAGTGAGTCGTATTAGTTGTCAGCCATTGCGGG
Acta2	TTGCTAGCGTGGGCCAATTAGAGTGAGTAGTAGTGGAGTATTCCTCTGTTGAAGTGATTGATGCCATCCAAGGGTGGTTTAGTGTGTGTTTAGATGATGTAGTAGTAAGGGTCCCTATAGTGAGTCGTATTAGTTGTCAGCCATTGCGGG
Acta2	TTGCTAGCGTGGGCCAATTGATGATGTAGTAGTAAGGGTACACCTGTATGTATAAAGTAAAATAGTCACTAAGAGTGAGTAGTAGTGGAGTAGGGTGGTTTAGTGTGTGTTTCCCTATAGTGAGTCGTATTAGTTGTCAGCCATTGCGGG
Acta2	TTGCTAGCGTGGGCCAATTGGGTGGTTTAGTGTGTGTTTAATTCTCCAGCCCTAATATGTCTGGTATTAAAGGGAGAATGAGGTGTAATGTAGATGATGTAGTAGTAAGGGTCCCTATAGTGAGTCGTATTAGTTGTCAGCCATTGCGGG
Acta2	TTGCTAGCGTGGGCCAATTAGAGTGAGTAGTAGTGGAGTATGCTTGACTGTTTTACCTGCATGTCTATGTAGGGTGGTTTAGTGTGTGTTTAGGGTGGTTTAGTGTGTGTTTCCCTATAGTGAGTCGTATTAGTTGTCAGCCATTGCGGG
Acta2	TTGCTAGCGTGGGCCAATTAGAGTGAGTAGTAGTGGAGTATAACAGAAACACAATTGAATCAGTGTTGCTAAGAGTGAGTAGTAGTGGAGTAGGGAGAATGAGGTGTAATGTCCCTATAGTGAGTCGTATTAGTTGTCAGCCATTGCGGG
Acta2	TTGCTAGCGTGGGCCAATTGGGTGGTTTAGTGTGTGTTTACCATCTGCACATAGTAGTGATGACGTGTGAAGATGATGTAGTAGTAAGGGTAGGGAGAATGAGGTGTAATGTCCCTATAGTGAGTCGTATTAGTTGTCAGCCATTGCGGG
Adora2a	TTGCTAGCGTGGGCCAATTTGGGAGGATTGAGATGAGTTAGCCCTCGCCGCAGGTCTTTGTGGAGTTCTCAGGGAGAATGAGGTGTAATGTATGTGGAGGGATTGAAGGATACCCTATAGTGAGTCGTATTAGTTGTCAGCCATTGCGGG
Adora2a	TTGCTAGCGTGGGCCAATTTGTGGAGGGATTGAAGGATAAGCCTCCTCCGCCCCAGGCCTTTCTTACTGGATGGGAGGATTGAGATGAGTTATGTGGAGGGATTGAAGGATACCCTATAGTGAGTCGTATTAGTTGTCAGCCATTGCGGG
Adora2a	TTGCTAGCGTGGGCCAATTGGGAGAATGAGGTGTAATGTAGGGTCCATGACTTGATGTCTCTAAACTCAAATGGGAGGATTGAGATGAGTTAGGGAGAATGAGGTGTAATGTCCCTATAGTGAGTCGTATTAGTTGTCAGCCATTGCGGG
Adora2a	TTGCTAGCGTGGGCCAATTGGAGTAGTTGGTTGTTAGGAACAAAGCAGGCGAAGAAGAGGCAGCCATGGCATGTGGAGGGATTGAAGGATAATGTGGAGGGATTGAAGGATACCCTATAGTGAGTCGTATTAGTTGTCAGCCATTGCGGG
Adora2a	TTGCTAGCGTGGGCCAATTTGTGGAGGGATTGAAGGATAAGAGATACCACGAAGAAGTTGGTGACGTTCTAGGAGTAGTTGGTTGTTAGGAATGTGGAGGGATTGAAGGATACCCTATAGTGAGTCGTATTAGTTGTCAGCCATTGCGGG
Adora2a	TTGCTAGCGTGGGCCAATTTGGGAGGATTGAGATGAGTTAACTTCCTTCTGCAGTGTGGAGCGAGTCCGCATGGGAGGATTGAGATGAGTTATGTGGAGGGATTGAAGGATACCCTATAGTGAGTCGTATTAGTTGTCAGCCATTGCGGG
Adora2a	TTGCTAGCGTGGGCCAATTTGTGGAGGGATTGAAGGATAAGAAGTTGTAGTAAACCATGTAATTCATGGGATGTGGAGGGATTGAAGGATAAGGGAGAATGAGGTGTAATGTCCCTATAGTGAGTCGTATTAGTTGTCAGCCATTGCGGG
Adora2a	TTGCTAGCGTGGGCCAATTGGGAGAATGAGGTGTAATGTACTAAACTCAATCCTGAGACGTGAGCCCACAATGTGGAGGGATTGAAGGATAATGTGGAGGGATTGAAGGATACCCTATAGTGAGTCGTATTAGTTGTCAGCCATTGCGGG
Adora2a	TTGCTAGCGTGGGCCAATTTGGGAGGATTGAGATGAGTTAGAGGGGAAGTCAATAAAATAGAAAGGGTTTATGGGAGGATTGAGATGAGTTAGGGAGAATGAGGTGTAATGTCCCTATAGTGAGTCGTATTAGTTGTCAGCCATTGCGGG
Adora2a	TTGCTAGCGTGGGCCAATTTGGGAGGATTGAGATGAGTTATTCCTGCCGCCTCAGGACGTGGGTTCGGATATGGGAGGATTGAGATGAGTTAGGGAGAATGAGGTGTAATGTCCCTATAGTGAGTCGTATTAGTTGTCAGCCATTGCGGG
Adora2a	TTGCTAGCGTGGGCCAATTTGTGGAGGGATTGAAGGATAACAGCTCCACCATGATGTACACCGAGGAGCCAGGAGTAGTTGGTTGTTAGGAATGGGAGGATTGAGATGAGTTCCCTATAGTGAGTCGTATTAGTTGTCAGCCATTGCGGG
Adora2a	TTGCTAGCGTGGGCCAATTTGGGAGGATTGAGATGAGTTAGGATGATGGCCAGGTACATGAGCCAAGGAGATGGGAGGATTGAGATGAGTTAGGAGTAGTTGGTTGTTAGGACCCTATAGTGAGTCGTATTAGTTGTCAGCCATTGCGGG
Adora2a	TTGCTAGCGTGGGCCAATTGGGAGAATGAGGTGTAATGTAAGGACCGTCTGCAATTCCTTGGTGGGTGGGAGGAGTAGTTGGTTGTTAGGAATGGGAGGATTGAGATGAGTTCCCTATAGTGAGTCGTATTAGTTGTCAGCCATTGCGGG
Adora2a	TTGCTAGCGTGGGCCAATTGGGAGAATGAGGTGTAATGTACCAGGGACTTGGCGGCGTGGACTTCCTTCTATGTGGAGGGATTGAAGGATAAGGGAGAATGAGGTGTAATGTCCCTATAGTGAGTCGTATTAGTTGTCAGCCATTGCGGG
Adora2a	TTGCTAGCGTGGGCCAATTGGGAGAATGAGGTGTAATGTAGGGAGCACTCCCATTGGCCCATACTCCCAGATGGGAGGATTGAGATGAGTTATGGGAGGATTGAGATGAGTTCCCTATAGTGAGTCGTATTAGTTGTCAGCCATTGCGGG
Adora2a	TTGCTAGCGTGGGCCAATTTGTGGAGGGATTGAAGGATAAATGGCGAGCACGCCCACCGCGATGTCAGCCATGTGGAGGGATTGAAGGATAAGGAGTAGTTGGTTGTTAGGACCCTATAGTGAGTCGTATTAGTTGTCAGCCATTGCGGG
Adora2a	TTGCTAGCGTGGGCCAATTTGTGGAGGGATTGAAGGATAAGCGTAGATGAAGGGGTTGACAACGGAATTGATGGGAGGATTGAGATGAGTTAGGAGTAGTTGGTTGTTAGGACCCTATAGTGAGTCGTATTAGTTGTCAGCCATTGCGGG
Adora2a	TTGCTAGCGTGGGCCAATTTGGGAGGATTGAGATGAGTTAGAAGAAGTTGGTGACGTTCTGCAGGTTGCTATGGGAGGATTGAGATGAGTTAGGAGTAGTTGGTTGTTAGGACCCTATAGTGAGTCGTATTAGTTGTCAGCCATTGCGGG
Adora2a	TTGCTAGCGTGGGCCAATTGGAGTAGTTGGTTGTTAGGAAAGTGTATTAGCAGGAGGCCTGAGGCAGCCAAGGAGTAGTTGGTTGTTAGGAAGGGAGAATGAGGTGTAATGTCCCTATAGTGAGTCGTATTAGTTGTCAGCCATTGCGGG
Adora2a	TTGCTAGCGTGGGCCAATTGGAGTAGTTGGTTGTTAGGAAGATGCTCCCGCAGAGTGGGAGCCGGGCACCAGGGAGAATGAGGTGTAATGTAGGAGTAGTTGGTTGTTAGGACCCTATAGTGAGTCGTATTAGTTGTCAGCCATTGCGGG
Adora2a	TTGCTAGCGTGGGCCAATTGGGAGAATGAGGTGTAATGTACAAAGCACCCTTCGCCCCAACGTGGGCGCTATGGGAGGATTGAGATGAGTTAGGAGTAGTTGGTTGTTAGGACCCTATAGTGAGTCGTATTAGTTGTCAGCCATTGCGGG
Adora2a	TTGCTAGCGTGGGCCAATTTGTGGAGGGATTGAAGGATAAGACCCTTGGGTGCTCCCTCCACCTCCCGGCATGGGAGGATTGAGATGAGTTAGGAGTAGTTGGTTGTTAGGACCCTATAGTGAGTCGTATTAGTTGTCAGCCATTGCGGG
Adora2a	TTGCTAGCGTGGGCCAATTGGAGTAGTTGGTTGTTAGGAAATCGCAATGATGCCCTTCGCCCTCATACCCAGGAGTAGTTGGTTGTTAGGAAGGGAGAATGAGGTGTAATGTCCCTATAGTGAGTCGTATTAGTTGTCAGCCATTGCGGG
Adora2a	TTGCTAGCGTGGGCCAATTTGGGAGGATTGAGATGAGTTACTCGCCCTCAGTGCTGTGAGCCGCCAAGGCAGGGAGAATGAGGTGTAATGTAGGAGTAGTTGGTTGTTAGGACCCTATAGTGAGTCGTATTAGTTGTCAGCCATTGCGGG
Adora2a	TTGCTAGCGTGGGCCAATTGGGAGAATGAGGTGTAATGTAGGCAGCTCTTGTGGACGCTTCTGGAGCAGGATGGGAGGATTGAGATGAGTTAGGGAGAATGAGGTGTAATGTCCCTATAGTGAGTCGTATTAGTTGTCAGCCATTGCGGG
Adora2a	TTGCTAGCGTGGGCCAATTTGGGAGGATTGAGATGAGTTAGTGGACGCTTCTGGAGCAGGGGAACTGGGCAGGGAGAATGAGGTGTAATGTAGGGAGAATGAGGTGTAATGTCCCTATAGTGAGTCGTATTAGTTGTCAGCCATTGCGGG
Adora2a	TTGCTAGCGTGGGCCAATTGGGAGAATGAGGTGTAATGTACAAAGGCTTTCTCACGGATAATTCTGCATCATGGGAGGATTGAGATGAGTTATGGGAGGATTGAGATGAGTTCCCTATAGTGAGTCGTATTAGTTGTCAGCCATTGCGGG
Adora2a	TTGCTAGCGTGGGCCAATTGGGAGAATGAGGTGTAATGTAGAGAGCTTCCCAAAGGCTTTCTCACGGATAAGGAGTAGTTGGTTGTTAGGAATGGGAGGATTGAGATGAGTTCCCTATAGTGAGTCGTATTAGTTGTCAGCCATTGCGGG
Adora2a	TTGCTAGCGTGGGCCAATTTGTGGAGGGATTGAAGGATAATGTATCTGTCGATGGCAATAGCCAAGAGGCAGGGAGAATGAGGTGTAATGTAGGGAGAATGAGGTGTAATGTCCCTATAGTGAGTCGTATTAGTTGTCAGCCATTGCGGG
Adora2a	TTGCTAGCGTGGGCCAATTTGTGGAGGGATTGAAGGATAACAGGTACATGAGCCAAGGAGGGGCGTGCTGAGGGAGAATGAGGTGTAATGTATGTGGAGGGATTGAAGGATACCCTATAGTGAGTCGTATTAGTTGTCAGCCATTGCGGG
Adora2a	TTGCTAGCGTGGGCCAATTGGGAGAATGAGGTGTAATGTAATGGGCGCACCCTGCAGGCGACTTCGAAACATGGGAGGATTGAGATGAGTTAGGAGTAGTTGGTTGTTAGGACCCTATAGTGAGTCGTATTAGTTGTCAGCCATTGCGGG
Adora2a	TTGCTAGCGTGGGCCAATTGGAGTAGTTGGTTGTTAGGAAGAGGCAGCCATACCCCAGCATCAGGCCAGGATGGGAGGATTGAGATGAGTTAGGAGTAGTTGGTTGTTAGGACCCTATAGTGAGTCGTATTAGTTGTCAGCCATTGCGGG
Adora2a	TTGCTAGCGTGGGCCAATTGGAGTAGTTGGTTGTTAGGAATTCCTCACAAGAGCCGCGAGCGTTCCCAGGAGGAGTAGTTGGTTGTTAGGAATGGGAGGATTGAGATGAGTTCCCTATAGTGAGTCGTATTAGTTGTCAGCCATTGCGGG
Adora2a	TTGCTAGCGTGGGCCAATTGGGAGAATGAGGTGTAATGTACTCCATCTGCTTCAGCTGTCTCCGGGCTGCAGGGAGAATGAGGTGTAATGTAGGGAGAATGAGGTGTAATGTCCCTATAGTGAGTCGTATTAGTTGTCAGCCATTGCGGG
Adora2a	TTGCTAGCGTGGGCCAATTTGTGGAGGGATTGAAGGATAAAGCTCTGAACTATCCAGCTCGGGTCCATGAATGTGGAGGGATTGAAGGATAATGTGGAGGGATTGAAGGATACCCTATAGTGAGTCGTATTAGTTGTCAGCCATTGCGGG
Adora2a	TTGCTAGCGTGGGCCAATTGGAGTAGTTGGTTGTTAGGAAGTCACCAAGCCATTGTACCGGAGTGGAATTAGGAGTAGTTGGTTGTTAGGAATGTGGAGGGATTGAAGGATACCCTATAGTGAGTCGTATTAGTTGTCAGCCATTGCGGG
Adora2a	TTGCTAGCGTGGGCCAATTGGAGTAGTTGGTTGTTAGGAACTTCTCTTAATGAGATTGGTCCAGCCAACCATGTGGAGGGATTGAAGGATAATGGGAGGATTGAGATGAGTTCCCTATAGTGAGTCGTATTAGTTGTCAGCCATTGCGGG
Adora2a	TTGCTAGCGTGGGCCAATTGGAGTAGTTGGTTGTTAGGAACAAAAGCGAAGAAGTTGTAGTAAACCATGTAGGAGTAGTTGGTTGTTAGGAAGGAGTAGTTGGTTGTTAGGACCCTATAGTGAGTCGTATTAGTTGTCAGCCATTGCGGG
Adora2a	TTGCTAGCGTGGGCCAATTGGGAGAATGAGGTGTAATGTACCCTGAAGGGTTCCTGCCGCCTCAGGACGTATGTGGAGGGATTGAAGGATAATGGGAGGATTGAGATGAGTTCCCTATAGTGAGTCGTATTAGTTGTCAGCCATTGCGGG
Adora2a	TTGCTAGCGTGGGCCAATTTGTGGAGGGATTGAAGGATAAGATGATGTGCAGGGGCAACCAGCAGAGGGCAGGAGTAGTTGGTTGTTAGGAAGGAGTAGTTGGTTGTTAGGACCCTATAGTGAGTCGTATTAGTTGTCAGCCATTGCGGG
Adora2a	TTGCTAGCGTGGGCCAATTTGTGGAGGGATTGAAGGATAACCCACAGGGCAGCTCTGAACTATCCAGCTCAGGGAGAATGAGGTGTAATGTAGGGAGAATGAGGTGTAATGTCCCTATAGTGAGTCGTATTAGTTGTCAGCCATTGCGGG
Adora2a	TTGCTAGCGTGGGCCAATTGGAGTAGTTGGTTGTTAGGAAAACACAGTGTGGCTCATTTTATTTTATCTCATGGGAGGATTGAGATGAGTTATGGGAGGATTGAGATGAGTTCCCTATAGTGAGTCGTATTAGTTGTCAGCCATTGCGGG
Adora2a	TTGCTAGCGTGGGCCAATTTGTGGAGGGATTGAAGGATAACTCCCGGCCCCAGGGTGTAGCCATTGGGCCAGGGAGAATGAGGTGTAATGTATGGGAGGATTGAGATGAGTTCCCTATAGTGAGTCGTATTAGTTGTCAGCCATTGCGGG
Adora2a	TTGCTAGCGTGGGCCAATTGGAGTAGTTGGTTGTTAGGAAGCTTCATGCTGCTCCAGCTTGATGCTCCCGAGGAGTAGTTGGTTGTTAGGAAGGAGTAGTTGGTTGTTAGGACCCTATAGTGAGTCGTATTAGTTGTCAGCCATTGCGGG
Adora2a	TTGCTAGCGTGGGCCAATTGGGAGAATGAGGTGTAATGTAGCAGCTTGGGCTAACCCGAGAGGACCGTCTAGGGAGAATGAGGTGTAATGTATGGGAGGATTGAGATGAGTTCCCTATAGTGAGTCGTATTAGTTGTCAGCCATTGCGGG
Adora2a	TTGCTAGCGTGGGCCAATTTGTGGAGGGATTGAAGGATAACACCCAGCAAATCGCAATGATGCCCTTCGCAGGAGTAGTTGGTTGTTAGGAATGTGGAGGGATTGAAGGATACCCTATAGTGAGTCGTATTAGTTGTCAGCCATTGCGGG
Adora2a	TTGCTAGCGTGGGCCAATTGGGAGAATGAGGTGTAATGTACCGGGCACCCAGTGGGTTTCCTGGCGTGGGATGTGGAGGGATTGAAGGATAAGGGAGAATGAGGTGTAATGTCCCTATAGTGAGTCGTATTAGTTGTCAGCCATTGCGGG
Adora2a	TTGCTAGCGTGGGCCAATTGGGAGAATGAGGTGTAATGTAAGGCCAGGGTGCTCTTGCCCTTCCTGGTGCAGGAGTAGTTGGTTGTTAGGAAGGAGTAGTTGGTTGTTAGGACCCTATAGTGAGTCGTATTAGTTGTCAGCCATTGCGGG
Adora2a	TTGCTAGCGTGGGCCAATTTGTGGAGGGATTGAAGGATAAAAGGTCTGGCGGAACTCCCGGATCCTGTAGAGGGAGAATGAGGTGTAATGTAGGAGTAGTTGGTTGTTAGGACCCTATAGTGAGTCGTATTAGTTGTCAGCCATTGCGGG
Adora2a	TTGCTAGCGTGGGCCAATTGGAGTAGTTGGTTGTTAGGAAAGCAGCCAGGGAGGGGAAGTCAATAAAATAAGGAGTAGTTGGTTGTTAGGAATGGGAGGATTGAGATGAGTTCCCTATAGTGAGTCGTATTAGTTGTCAGCCATTGCGGG
Adora2a	TTGCTAGCGTGGGCCAATTGGAGTAGTTGGTTGTTAGGAAAGTGGGTTTCCTGGCGTGGGCGTTTCTTCTATGTGGAGGGATTGAAGGATAAGGAGTAGTTGGTTGTTAGGACCCTATAGTGAGTCGTATTAGTTGTCAGCCATTGCGGG
Adora2a	TTGCTAGCGTGGGCCAATTGGAGTAGTTGGTTGTTAGGAAGGCTGACCTGCTCGCCCTCAGTGCTGTGAGAGGAGTAGTTGGTTGTTAGGAAGGGAGAATGAGGTGTAATGTCCCTATAGTGAGTCGTATTAGTTGTCAGCCATTGCGGG
Adora2a	TTGCTAGCGTGGGCCAATTTGGGAGGATTGAGATGAGTTAATCTTTCTGACTGCAGTTGTTCCAGCCCAGAGGAGTAGTTGGTTGTTAGGAATGGGAGGATTGAGATGAGTTCCCTATAGTGAGTCGTATTAGTTGTCAGCCATTGCGGG
Adora2a	TTGCTAGCGTGGGCCAATTGGAGTAGTTGGTTGTTAGGAATCCTGAGACGTGAGCCCACACTCTGGCACCATGGGAGGATTGAGATGAGTTATGGGAGGATTGAGATGAGTTCCCTATAGTGAGTCGTATTAGTTGTCAGCCATTGCGGG
Adora2a	TTGCTAGCGTGGGCCAATTGGGAGAATGAGGTGTAATGTACCCTCAGGAAGGGGCAAACTCTGAAGACCAAGGGAGAATGAGGTGTAATGTATGTGGAGGGATTGAAGGATACCCTATAGTGAGTCGTATTAGTTGTCAGCCATTGCGGG
Adora2a	TTGCTAGCGTGGGCCAATTGGGAGAATGAGGTGTAATGTATGCCCTTCGCCCTCATACCCGTCACCAAGCATGGGAGGATTGAGATGAGTTATGTGGAGGGATTGAAGGATACCCTATAGTGAGTCGTATTAGTTGTCAGCCATTGCGGG
Adora2a	TTGCTAGCGTGGGCCAATTTGTGGAGGGATTGAAGGATAATTGGGCAGGCTCAGCAAGGATGCGGGCCTGATGTGGAGGGATTGAAGGATAAGGGAGAATGAGGTGTAATGTCCCTATAGTGAGTCGTATTAGTTGTCAGCCATTGCGGG
Adora2a	TTGCTAGCGTGGGCCAATTTGTGGAGGGATTGAAGGATAACCTCTTGCTCTGGCTCCCACCGTCTCAGCGATGTGGAGGGATTGAAGGATAATGGGAGGATTGAGATGAGTTCCCTATAGTGAGTCGTATTAGTTGTCAGCCATTGCGGG
Adora2a	TTGCTAGCGTGGGCCAATTGGAGTAGTTGGTTGTTAGGAACTGCCTTTCATAGTTTCTGTCTTCCAGCCCATGGGAGGATTGAGATGAGTTATGGGAGGATTGAGATGAGTTCCCTATAGTGAGTCGTATTAGTTGTCAGCCATTGCGGG
Adora2a	TTGCTAGCGTGGGCCAATTTGTGGAGGGATTGAAGGATAATCAGGGTTCTGAGATACCTGCCTCTTGCTCATGTGGAGGGATTGAAGGATAATGGGAGGATTGAGATGAGTTCCCTATAGTGAGTCGTATTAGTTGTCAGCCATTGCGGG
Adora2a	TTGCTAGCGTGGGCCAATTGGGAGAATGAGGTGTAATGTAACGGCCCAGCACACAAGCACGTTACCCAGGATGTGGAGGGATTGAAGGATAATGGGAGGATTGAGATGAGTTCCCTATAGTGAGTCGTATTAGTTGTCAGCCATTGCGGG
Adora2a	TTGCTAGCGTGGGCCAATTTGGGAGGATTGAGATGAGTTAGCAGGTTGCTGTTGATCCACACGGCCCAGCAGGAGTAGTTGGTTGTTAGGAATGGGAGGATTGAGATGAGTTCCCTATAGTGAGTCGTATTAGTTGTCAGCCATTGCGGG
Adora2a	TTGCTAGCGTGGGCCAATTGGGAGAATGAGGTGTAATGTACAATAAAATAGAAAGGGTTTCCTCACATTGATGGGAGGATTGAGATGAGTTATGGGAGGATTGAGATGAGTTCCCTATAGTGAGTCGTATTAGTTGTCAGCCATTGCGGG
Adora2a	TTGCTAGCGTGGGCCAATTTGTGGAGGGATTGAAGGATAAACTCTGCGTGAGGACCAGGACAAAGCAGGCAGGAGTAGTTGGTTGTTAGGAATGGGAGGATTGAGATGAGTTCCCTATAGTGAGTCGTATTAGTTGTCAGCCATTGCGGG
Adora2a	TTGCTAGCGTGGGCCAATTGGGAGAATGAGGTGTAATGTACAGGTCTTTGTGGAGTTCTCATCTTTCTGAAGGAGTAGTTGGTTGTTAGGAAGGGAGAATGAGGTGTAATGTCCCTATAGTGAGTCGTATTAGTTGTCAGCCATTGCGGG
Adora2a	TTGCTAGCGTGGGCCAATTTGTGGAGGGATTGAAGGATAATTCGCCCCAACGTGGGCGCTTCAGGTCCACATGGGAGGATTGAGATGAGTTAGGGAGAATGAGGTGTAATGTCCCTATAGTGAGTCGTATTAGTTGTCAGCCATTGCGGG
Adora2a	TTGCTAGCGTGGGCCAATTTGTGGAGGGATTGAAGGATAATTCCTGGTGCTCCTGGGTAAGAAGCTCTACAGGGAGAATGAGGTGTAATGTAGGGAGAATGAGGTGTAATGTCCCTATAGTGAGTCGTATTAGTTGTCAGCCATTGCGGG
Adora2a	TTGCTAGCGTGGGCCAATTGGGAGAATGAGGTGTAATGTAGCAAATTTAAAACACAGTGTGGCTCATTTTAGGAGTAGTTGGTTGTTAGGAAGGGAGAATGAGGTGTAATGTCCCTATAGTGAGTCGTATTAGTTGTCAGCCATTGCGGG
Adora2a	TTGCTAGCGTGGGCCAATTTGTGGAGGGATTGAAGGATAAGCCAAGAGGCTGAAGATGGAACTCTGCGTGAGGAGTAGTTGGTTGTTAGGAATGGGAGGATTGAGATGAGTTCCCTATAGTGAGTCGTATTAGTTGTCAGCCATTGCGGG
Adora2a	TTGCTAGCGTGGGCCAATTGGAGTAGTTGGTTGTTAGGAAAGCCAAGGAGGGGCGTGCTGGCACGTGGAGAGGAGTAGTTGGTTGTTAGGAATGTGGAGGGATTGAAGGATACCCTATAGTGAGTCGTATTAGTTGTCAGCCATTGCGGG
Adora2a	TTGCTAGCGTGGGCCAATTGGAGTAGTTGGTTGTTAGGAAAGGCAGCGCAGAAGCCAGTGCTGATGGTGAATGTGGAGGGATTGAAGGATAATGGGAGGATTGAGATGAGTTCCCTATAGTGAGTCGTATTAGTTGTCAGCCATTGCGGG
Adora2a	TTGCTAGCGTGGGCCAATTTGGGAGGATTGAGATGAGTTATTGGGCCGCCGTCCAGAGTGGGGAGCACTCATGTGGAGGGATTGAAGGATAAGGGAGAATGAGGTGTAATGTCCCTATAGTGAGTCGTATTAGTTGTCAGCCATTGCGGG
Adora2a	TTGCTAGCGTGGGCCAATTTGGGAGGATTGAGATGAGTTATGTAGCCCTGACCTAACTCGGGGCCCTATAATGTGGAGGGATTGAAGGATAAGGAGTAGTTGGTTGTTAGGACCCTATAGTGAGTCGTATTAGTTGTCAGCCATTGCGGG
Adora2a	TTGCTAGCGTGGGCCAATTTGGGAGGATTGAGATGAGTTACCACTCAGCTTCAGGGTTCTGAGATACCTGAGGGAGAATGAGGTGTAATGTAGGGAGAATGAGGTGTAATGTCCCTATAGTGAGTCGTATTAGTTGTCAGCCATTGCGGG
Adora2a	TTGCTAGCGTGGGCCAATTTGTGGAGGGATTGAAGGATAATTCTTACTGGGCTTCATGCTGCTCCAGCTTATGTGGAGGGATTGAAGGATAATGGGAGGATTGAGATGAGTTCCCTATAGTGAGTCGTATTAGTTGTCAGCCATTGCGGG
Adora2a	TTGCTAGCGTGGGCCAATTGGAGTAGTTGGTTGTTAGGAATGAGGCTGTTCCTACCCTACCCTGGGCCAGATGTGGAGGGATTGAAGGATAAGGAGTAGTTGGTTGTTAGGACCCTATAGTGAGTCGTATTAGTTGTCAGCCATTGCGGG
Adora2a	TTGCTAGCGTGGGCCAATTGGAGTAGTTGGTTGTTAGGAATGGCTCCCACCGTCTCAGCGACCGCTCGGGATGGGAGGATTGAGATGAGTTAGGAGTAGTTGGTTGTTAGGACCCTATAGTGAGTCGTATTAGTTGTCAGCCATTGCGGG
Adora2a	TTGCTAGCGTGGGCCAATTTGTGGAGGGATTGAAGGATAACATGGCGGGAGAAGCCACACTTGGGCAGGCAGGGAGAATGAGGTGTAATGTATGGGAGGATTGAGATGAGTTCCCTATAGTGAGTCGTATTAGTTGTCAGCCATTGCGGG
Adora2a	TTGCTAGCGTGGGCCAATTTGGGAGGATTGAGATGAGTTAGAGATACCTGCCTCTTGCTCTGGCTCCCACAGGGAGAATGAGGTGTAATGTATGTGGAGGGATTGAAGGATACCCTATAGTGAGTCGTATTAGTTGTCAGCCATTGCGGG
Adora2a	TTGCTAGCGTGGGCCAATTTGTGGAGGGATTGAAGGATAAAGGTCACCCGGCCCTCGCCGCAGGTCTTTGAGGAGTAGTTGGTTGTTAGGAAGGGAGAATGAGGTGTAATGTCCCTATAGTGAGTCGTATTAGTTGTCAGCCATTGCGGG
Adora2a	TTGCTAGCGTGGGCCAATTGGGAGAATGAGGTGTAATGTATACCCCAGCATCAGGCCAGGCCTCTAAGCCAGGGAGAATGAGGTGTAATGTATGGGAGGATTGAGATGAGTTCCCTATAGTGAGTCGTATTAGTTGTCAGCCATTGCGGG
Adora2a	TTGCTAGCGTGGGCCAATTTGTGGAGGGATTGAAGGATAACGTTTCTTCTCTTCTCTTAATGAGATTGGTATGTGGAGGGATTGAAGGATAAGGAGTAGTTGGTTGTTAGGACCCTATAGTGAGTCGTATTAGTTGTCAGCCATTGCGGG
Adora2a	TTGCTAGCGTGGGCCAATTTGGGAGGATTGAGATGAGTTAGGTCCGGCAGCAAAGCACCCTTCGCCCCAAAGGAGTAGTTGGTTGTTAGGAATGTGGAGGGATTGAAGGATACCCTATAGTGAGTCGTATTAGTTGTCAGCCATTGCGGG
Adora2a	TTGCTAGCGTGGGCCAATTTGTGGAGGGATTGAAGGATAACGTGGGCGCTTCAGGTCCACGCGTCCTGACATGGGAGGATTGAGATGAGTTAGGAGTAGTTGGTTGTTAGGACCCTATAGTGAGTCGTATTAGTTGTCAGCCATTGCGGG
Adora2a	TTGCTAGCGTGGGCCAATTGGGAGAATGAGGTGTAATGTACCTGGGCCAGATGATCCCCTAGGCCAGGGTAGGGAGAATGAGGTGTAATGTATGTGGAGGGATTGAAGGATACCCTATAGTGAGTCGTATTAGTTGTCAGCCATTGCGGG
Adora2a	TTGCTAGCGTGGGCCAATTTGGGAGGATTGAGATGAGTTAGCTCCAGCTTGATGCTCCCGCAGAGTGGGAATGGGAGGATTGAGATGAGTTAGGAGTAGTTGGTTGTTAGGACCCTATAGTGAGTCGTATTAGTTGTCAGCCATTGCGGG
Adora2a	TTGCTAGCGTGGGCCAATTGGGAGAATGAGGTGTAATGTAGGGCGTGCTGGCACGTGGAGCAGAAGAAGGAGGGAGAATGAGGTGTAATGTATGTGGAGGGATTGAAGGATACCCTATAGTGAGTCGTATTAGTTGTCAGCCATTGCGGG
Adora2a	TTGCTAGCGTGGGCCAATTTGTGGAGGGATTGAAGGATAAGAGAGTCACAGCAGGATCGACCACAGACCCAGGAGTAGTTGGTTGTTAGGAATGGGAGGATTGAGATGAGTTCCCTATAGTGAGTCGTATTAGTTGTCAGCCATTGCGGG
Adora2a	TTGCTAGCGTGGGCCAATTGGGAGAATGAGGTGTAATGTACGTTCCCAGGGAGAGCTTCCCAAAGGCTTTATGGGAGGATTGAGATGAGTTATGTGGAGGGATTGAAGGATACCCTATAGTGAGTCGTATTAGTTGTCAGCCATTGCGGG
Adora2a	TTGCTAGCGTGGGCCAATTGGAGTAGTTGGTTGTTAGGAACCGCAGCCCTTTCCTCACAAGAGCCGCGAGATGTGGAGGGATTGAAGGATAAGGGAGAATGAGGTGTAATGTCCCTATAGTGAGTCGTATTAGTTGTCAGCCATTGCGGG
Adora2a	TTGCTAGCGTGGGCCAATTTGTGGAGGGATTGAAGGATAATCAGCAAGGATGCGGGCCTGGGCCAGCTCTATGGGAGGATTGAGATGAGTTATGTGGAGGGATTGAAGGATACCCTATAGTGAGTCGTATTAGTTGTCAGCCATTGCGGG
Adora2a	TTGCTAGCGTGGGCCAATTGGGAGAATGAGGTGTAATGTACCTCTAAGCCACAGCTGCTCTACAAGGCAAAGGGAGAATGAGGTGTAATGTAGGAGTAGTTGGTTGTTAGGACCCTATAGTGAGTCGTATTAGTTGTCAGCCATTGCGGG
Aif1	TTGCTAGCGTGGGCCAATTAGGTTAGGTTGAGAATAGGAACCTGTGCAGACCACATCAGAGGGTTCGTCTAGGGTTGATTAGTGGTAGAAAAAGGTTAGGTTGAGAATAGGACCCTATAGTGAGTCGTATTAGTTGTCAGCCATTGCGGG
Aif1	TTGCTAGCGTGGGCCAATTAGGTTAGGTTGAGAATAGGAAAGCCTAGCGCCCTGTGCAGACCACATCAGAAGGGATGTATTGAAGGAGGATAAGGTTAGGTTGAGAATAGGACCCTATAGTGAGTCGTATTAGTTGTCAGCCATTGCGGG
Aif1	TTGCTAGCGTGGGCCAATTAGGTTAGGTTGAGAATAGGAAGGGTGAGCTGAGCCTAGCGCCCTGTGCAGAAGGGATGTATTGAAGGAGGATAAGTGTGGGATTGATGAGATACCCTATAGTGAGTCGTATTAGTTGTCAGCCATTGCGGG
Aif1	TTGCTAGCGTGGGCCAATTGGGATGTATTGAAGGAGGATATCCAGGAATGGGGTGAGCTGAGCCTAGCGCAAGGTTAGGTTGAGAATAGGAAAGTGTGGGATTGATGAGATACCCTATAGTGAGTCGTATTAGTTGTCAGCCATTGCGGG
Aif1	TTGCTAGCGTGGGCCAATTAGTGTGGGATTGATGAGATAATGCAGGCTGCTCCAGGAATGGGGTGAGCTGAAGTGTGGGATTGATGAGATAAAGTGTGGGATTGATGAGATACCCTATAGTGAGTCGTATTAGTTGTCAGCCATTGCGGG
Aif1	TTGCTAGCGTGGGCCAATTGGGTTGATTAGTGGTAGAAAAGGATGAAGTCTGCAGGCTGCTCCAGGAATGAAGGTTAGGTTGAGAATAGGAAGGGTTGATTAGTGGTAGAAACCCTATAGTGAGTCGTATTAGTTGTCAGCCATTGCGGG
Aif1	TTGCTAGCGTGGGCCAATTAGGTTAGGTTGAGAATAGGAAGGAAGAGAGAGGATGAAGTCTGCAGGCTGCAGGGATGTATTGAAGGAGGATAGGGTTGATTAGTGGTAGAAACCCTATAGTGAGTCGTATTAGTTGTCAGCCATTGCGGG
Aif1	TTGCTAGCGTGGGCCAATTAGGTTAGGTTGAGAATAGGAATCCCCGGGATGGAAGAGAGAGGATGAAGTCAGGGATGTATTGAAGGAGGATAGGGATGTATTGAAGGAGGATCCCTATAGTGAGTCGTATTAGTTGTCAGCCATTGCGGG
Aif1	TTGCTAGCGTGGGCCAATTGGGATGTATTGAAGGAGGATATGGCTGACTTTCCCCGGGATGGAAGAGAGAAAGTGTGGGATTGATGAGATAAGGGATGTATTGAAGGAGGATCCCTATAGTGAGTCGTATTAGTTGTCAGCCATTGCGGG
Aif1	TTGCTAGCGTGGGCCAATTAGGTTAGGTTGAGAATAGGAATGAGGAGGACTGGCTGACTTTCCCCGGGATAGGGTTGATTAGTGGTAGAAAAGGGTTGATTAGTGGTAGAAACCCTATAGTGAGTCGTATTAGTTGTCAGCCATTGCGGG
Aif1	TTGCTAGCGTGGGCCAATTAGTGTGGGATTGATGAGATAAGACAGGCAGCTGAGGAGGACTGGCTGACTTAGGGTTGATTAGTGGTAGAAAAGGGATGTATTGAAGGAGGATCCCTATAGTGAGTCGTATTAGTTGTCAGCCATTGCGGG
Aif1	TTGCTAGCGTGGGCCAATTGGGTTGATTAGTGGTAGAAAATGCAGGTTAAGACAGGCAGCTGAGGAGGACAGGGATGTATTGAAGGAGGATAAGGTTAGGTTGAGAATAGGACCCTATAGTGAGTCGTATTAGTTGTCAGCCATTGCGGG
Aif1	TTGCTAGCGTGGGCCAATTGGGTTGATTAGTGGTAGAAAAGGCTTCATGATGCAGGTTAAGACAGGCAGCAGGGTTGATTAGTGGTAGAAAAGGGATGTATTGAAGGAGGATCCCTATAGTGAGTCGTATTAGTTGTCAGCCATTGCGGG
Aif1	TTGCTAGCGTGGGCCAATTGGGTTGATTAGTGGTAGAAAAAATCTCCTCAGGCTTCATGATGCAGGTTAAAAGTGTGGGATTGATGAGATAAGGGTTGATTAGTGGTAGAAACCCTATAGTGAGTCGTATTAGTTGTCAGCCATTGCGGG
Aif1	TTGCTAGCGTGGGCCAATTAGTGTGGGATTGATGAGATAACAGCTTTTGAAATCTCCTCAGGCTTCATGAAGGGATGTATTGAAGGAGGATAGGGTTGATTAGTGGTAGAAACCCTATAGTGAGTCGTATTAGTTGTCAGCCATTGCGGG
Aif1	TTGCTAGCGTGGGCCAATTAGTGTGGGATTGATGAGATAAACTTCCACATCAGCTTTTGAAATCTCCTCAAAGTGTGGGATTGATGAGATAAGGGATGTATTGAAGGAGGATCCCTATAGTGAGTCGTATTAGTTGTCAGCCATTGCGGG
Aif1	TTGCTAGCGTGGGCCAATTAGTGTGGGATTGATGAGATAACCCAGGCATCACTTCCACATCAGCTTTTGAAGGGATGTATTGAAGGAGGATAGGGTTGATTAGTGGTAGAAACCCTATAGTGAGTCGTATTAGTTGTCAGCCATTGCGGG
Aif1	TTGCTAGCGTGGGCCAATTGGGATGTATTGAAGGAGGATACTTGCTAACTCCCAGGCATCACTTCCACATAGGGATGTATTGAAGGAGGATAGGGTTGATTAGTGGTAGAAACCCTATAGTGAGTCGTATTAGTTGTCAGCCATTGCGGG
Aif1	TTGCTAGCGTGGGCCAATTAGGTTAGGTTGAGAATAGGAACACTCATTCCCTTGCTAACTCCCAGGCATCAGGGATGTATTGAAGGAGGATAAGTGTGGGATTGATGAGATACCCTATAGTGAGTCGTATTAGTTGTCAGCCATTGCGGG
Aif1	TTGCTAGCGTGGGCCAATTAGTGTGGGATTGATGAGATAATTCCCCTTTCCACTCATTCCCTTGCTAACTAGGGTTGATTAGTGGTAGAAAAGGGTTGATTAGTGGTAGAAACCCTATAGTGAGTCGTATTAGTTGTCAGCCATTGCGGG
Aif1	TTGCTAGCGTGGGCCAATTAGTGTGGGATTGATGAGATAAGTTCTCACACTTCCCCTTTCCACTCATTCCAGGGTTGATTAGTGGTAGAAAAGGGTTGATTAGTGGTAGAAACCCTATAGTGAGTCGTATTAGTTGTCAGCCATTGCGGG
Aif1	TTGCTAGCGTGGGCCAATTGGGTTGATTAGTGGTAGAAAATTCTGGGACCGTTCTCACACTTCCCCTTTCAAGTGTGGGATTGATGAGATAAGGGATGTATTGAAGGAGGATCCCTATAGTGAGTCGTATTAGTTGTCAGCCATTGCGGG
Aif1	TTGCTAGCGTGGGCCAATTGGGTTGATTAGTGGTAGAAAACCCCAGTCTCTTCTGGGACCGTTCTCACACAAGGTTAGGTTGAGAATAGGAAAGGTTAGGTTGAGAATAGGACCCTATAGTGAGTCGTATTAGTTGTCAGCCATTGCGGG
Aif1	TTGCTAGCGTGGGCCAATTAGTGTGGGATTGATGAGATAATCCACCAGCTCCCCAGTCTCTTCTGGGACCAGGGTTGATTAGTGGTAGAAAAGGGATGTATTGAAGGAGGATCCCTATAGTGAGTCGTATTAGTTGTCAGCCATTGCGGG
Aif1	TTGCTAGCGTGGGCCAATTAGGTTAGGTTGAGAATAGGAAGGGTCCTCTCTCCACCAGCTCCCCAGTCTCAGGGATGTATTGAAGGAGGATAAGTGTGGGATTGATGAGATACCCTATAGTGAGTCGTATTAGTTGTCAGCCATTGCGGG
Aif1	TTGCTAGCGTGGGCCAATTGGGTTGATTAGTGGTAGAAAATCTGTCCGCTGGGTCCTCTCTCCACCAGCTAAGTGTGGGATTGATGAGATAAGGGTTGATTAGTGGTAGAAACCCTATAGTGAGTCGTATTAGTTGTCAGCCATTGCGGG
Aif1	TTGCTAGCGTGGGCCAATTGGGTTGATTAGTGGTAGAAAAAGGCTGGCAGTCTGTCCGCTGGGTCCTCTCAAGTGTGGGATTGATGAGATAAGGGTTGATTAGTGGTAGAAACCCTATAGTGAGTCGTATTAGTTGTCAGCCATTGCGGG
Aif1	TTGCTAGCGTGGGCCAATTAGGTTAGGTTGAGAATAGGAATGGTTGTCTTAGGCTGGCAGTCTGTCCGCTAAGGTTAGGTTGAGAATAGGAAAGGTTAGGTTGAGAATAGGACCCTATAGTGAGTCGTATTAGTTGTCAGCCATTGCGGG
Aif1	TTGCTAGCGTGGGCCAATTGGGTTGATTAGTGGTAGAAAACCTCAGACGCTGGTTGTCTTAGGCTGGCAGAAGTGTGGGATTGATGAGATAAGGGATGTATTGAAGGAGGATCCCTATAGTGAGTCGTATTAGTTGTCAGCCATTGCGGG
Aif1	TTGCTAGCGTGGGCCAATTGGGTTGATTAGTGGTAGAAAAGCTCATGGCTCCTCAGACGCTGGTTGTCTTAAGGTTAGGTTGAGAATAGGAAAGTGTGGGATTGATGAGATACCCTATAGTGAGTCGTATTAGTTGTCAGCCATTGCGGG
Aif1	TTGCTAGCGTGGGCCAATTAGTGTGGGATTGATGAGATAACCCTGCTTTGGCTCATGGCTCCTCAGACGCAGGGATGTATTGAAGGAGGATAAGGTTAGGTTGAGAATAGGACCCTATAGTGAGTCGTATTAGTTGTCAGCCATTGCGGG
Aif1	TTGCTAGCGTGGGCCAATTGGGATGTATTGAAGGAGGATACCCTGCAAATCCCTGCTTTGGCTCATGGCTAAGGTTAGGTTGAGAATAGGAAAGTGTGGGATTGATGAGATACCCTATAGTGAGTCGTATTAGTTGTCAGCCATTGCGGG
Aif1	TTGCTAGCGTGGGCCAATTGGGATGTATTGAAGGAGGATAAGCTTTTCCTCCCTGCAAATCCCTGCTTTGAGGGATGTATTGAAGGAGGATAGGGTTGATTAGTGGTAGAAACCCTATAGTGAGTCGTATTAGTTGTCAGCCATTGCGGG
Aif1	TTGCTAGCGTGGGCCAATTAGTGTGGGATTGATGAGATAAGCAGTCCAAAAGCTTTTCCTCCCTGCAAATAGGGTTGATTAGTGGTAGAAAAAGGTTAGGTTGAGAATAGGACCCTATAGTGAGTCGTATTAGTTGTCAGCCATTGCGGG
Aif1	TTGCTAGCGTGGGCCAATTAGTGTGGGATTGATGAGATAATGGGCCTTCAGCAGTCCAAAAGCTTTTCCTAAGGTTAGGTTGAGAATAGGAAAGTGTGGGATTGATGAGATACCCTATAGTGAGTCGTATTAGTTGTCAGCCATTGCGGG
Aif1	TTGCTAGCGTGGGCCAATTAGTGTGGGATTGATGAGATAACTCTTCCTGCTGGGCCTTCAGCAGTCCAAAAGGGTTGATTAGTGGTAGAAAAGGGATGTATTGAAGGAGGATCCCTATAGTGAGTCGTATTAGTTGTCAGCCATTGCGGG
Aif1	TTGCTAGCGTGGGCCAATTGGGTTGATTAGTGGTAGAAAACCTCCAGCCTCTCTTCCTGCTGGGCCTTCAAAGGTTAGGTTGAGAATAGGAAAGGTTAGGTTGAGAATAGGACCCTATAGTGAGTCGTATTAGTTGTCAGCCATTGCGGG
Aif1	TTGCTAGCGTGGGCCAATTAGTGTGGGATTGATGAGATAATTGTTGATCCCCTCCAGCCTCTCTTCCTGCAAGTGTGGGATTGATGAGATAAAGTGTGGGATTGATGAGATACCCTATAGTGAGTCGTATTAGTTGTCAGCCATTGCGGG
Aif1	TTGCTAGCGTGGGCCAATTAGGTTAGGTTGAGAATAGGAAGAGGAATTGCTTGTTGATCCCCTCCAGCCTAAGGTTAGGTTGAGAATAGGAAGGGTTGATTAGTGGTAGAAACCCTATAGTGAGTCGTATTAGTTGTCAGCCATTGCGGG
Aif1	TTGCTAGCGTGGGCCAATTAGGTTAGGTTGAGAATAGGAATGGGATCATCGAGGAATTGCTTGTTGATCCAGGGTTGATTAGTGGTAGAAAAAGGTTAGGTTGAGAATAGGACCCTATAGTGAGTCGTATTAGTTGTCAGCCATTGCGGG
Aif1	TTGCTAGCGTGGGCCAATTGGGATGTATTGAAGGAGGATATTGCTGTATTTGGGATCATCGAGGAATTGCAAGTGTGGGATTGATGAGATAAAGGTTAGGTTGAGAATAGGACCCTATAGTGAGTCGTATTAGTTGTCAGCCATTGCGGG
Aif1	TTGCTAGCGTGGGCCAATTAGGTTAGGTTGAGAATAGGAAATCCTCATCATTGCTGTATTTGGGATCATCAGGGATGTATTGAAGGAGGATAGGGATGTATTGAAGGAGGATCCCTATAGTGAGTCGTATTAGTTGTCAGCCATTGCGGG
Aif1	TTGCTAGCGTGGGCCAATTAGGTTAGGTTGAGAATAGGAATGGACGGCAGATCCTCATCATTGCTGTATTAGGGTTGATTAGTGGTAGAAAAGGGATGTATTGAAGGAGGATCCCTATAGTGAGTCGTATTAGTTGTCAGCCATTGCGGG
Aif1	TTGCTAGCGTGGGCCAATTGGGTTGATTAGTGGTAGAAAAGCTTCAAGTTTGGACGGCAGATCCTCATCAAGGGTTGATTAGTGGTAGAAAAGGGTTGATTAGTGGTAGAAACCCTATAGTGAGTCGTATTAGTTGTCAGCCATTGCGGG
Aif1	TTGCTAGCGTGGGCCAATTAGGTTAGGTTGAGAATAGGAACACCTTGAAGGCTTCAAGTTTGGACGGCAGAAGGTTAGGTTGAGAATAGGAAAGTGTGGGATTGATGAGATACCCTATAGTGAGTCGTATTAGTTGTCAGCCATTGCGGG
Aif1	TTGCTAGCGTGGGCCAATTGGGATGTATTGAAGGAGGATACCATGTACTTCACCTTGAAGGCTTCAAGTTAAGTGTGGGATTGATGAGATAAAGGTTAGGTTGAGAATAGGACCCTATAGTGAGTCGTATTAGTTGTCAGCCATTGCGGG
Aif1	TTGCTAGCGTGGGCCAATTAGGTTAGGTTGAGAATAGGAAAGATCAAACTCCATGTACTTCACCTTGAAGAAGTGTGGGATTGATGAGATAAAGTGTGGGATTGATGAGATACCCTATAGTGAGTCGTATTAGTTGTCAGCCATTGCGGG
Aif1	TTGCTAGCGTGGGCCAATTAGTGTGGGATTGATGAGATAAATTTCCATTCAGATCAAACTCCATGTACTTAGGGATGTATTGAAGGAGGATAAGGTTAGGTTGAGAATAGGACCCTATAGTGAGTCGTATTAGTTGTCAGCCATTGCGGG
Aif1	TTGCTAGCGTGGGCCAATTGGGATGTATTGAAGGAGGATACGATATCTCCATTTCCATTCAGATCAAACTAGGGTTGATTAGTGGTAGAAAAGGGTTGATTAGTGGTAGAAACCCTATAGTGAGTCGTATTAGTTGTCAGCCATTGCGGG
Aif1	TTGCTAGCGTGGGCCAATTAGTGTGGGATTGATGAGATAAGACATAATATCGATATCTCCATTTCCATTCAAGTGTGGGATTGATGAGATAAGGGTTGATTAGTGGTAGAAACCCTATAGTGAGTCGTATTAGTTGTCAGCCATTGCGGG
Aif1	TTGCTAGCGTGGGCCAATTGGGATGTATTGAAGGAGGATATCGCTTCAAGGACATAATATCGATATCTCCAGGGATGTATTGAAGGAGGATAAGGTTAGGTTGAGAATAGGACCCTATAGTGAGTCGTATTAGTTGTCAGCCATTGCGGG
Aif1	TTGCTAGCGTGGGCCAATTGGGTTGATTAGTGGTAGAAAATCTCCAGCATTCGCTTCAAGGACATAATATAGGGATGTATTGAAGGAGGATAGGGATGTATTGAAGGAGGATCCCTATAGTGAGTCGTATTAGTTGTCAGCCATTGCGGG
Aif1	TTGCTAGCGTGGGCCAATTGGGTTGATTAGTGGTAGAAAAACCCCAAGTTTCTCCAGCATTCGCTTCAAGAAGTGTGGGATTGATGAGATAAAGGTTAGGTTGAGAATAGGACCCTATAGTGAGTCGTATTAGTTGTCAGCCATTGCGGG
Aif1	TTGCTAGCGTGGGCCAATTAGGTTAGGTTGAGAATAGGAAGGTCTTGGGAACCCCAAGTTTCTCCAGCATAGGGATGTATTGAAGGAGGATAAGGTTAGGTTGAGAATAGGACCCTATAGTGAGTCGTATTAGTTGTCAGCCATTGCGGG
Aif1	TTGCTAGCGTGGGCCAATTAGGTTAGGTTGAGAATAGGAAGCTCTAGGTGGGTCTTGGGAACCCCAAGTTAGGGTTGATTAGTGGTAGAAAAGGGATGTATTGAAGGAGGATCCCTATAGTGAGTCGTATTAGTTGTCAGCCATTGCGGG
Aif1	TTGCTAGCGTGGGCCAATTGGGTTGATTAGTGGTAGAAAAAATCTCTTCAGCTCTAGGTGGGTCTTGGGAAAGTGTGGGATTGATGAGATAAAGGTTAGGTTGAGAATAGGACCCTATAGTGAGTCGTATTAGTTGTCAGCCATTGCGGG
Aif1	TTGCTAGCGTGGGCCAATTGGGTTGATTAGTGGTAGAAAACTCTCTAATTAATCTCTTCAGCTCTAGGTGAGGGTTGATTAGTGGTAGAAAAAGGTTAGGTTGAGAATAGGACCCTATAGTGAGTCGTATTAGTTGTCAGCCATTGCGGG
Aif1	TTGCTAGCGTGGGCCAATTAGGTTAGGTTGAGAATAGGAACACTGGACACCTCTCTAATTAATCTCTTCAAGGGATGTATTGAAGGAGGATAGGGTTGATTAGTGGTAGAAACCCTATAGTGAGTCGTATTAGTTGTCAGCCATTGCGGG
Aif1	TTGCTAGCGTGGGCCAATTAGTGTGGGATTGATGAGATAATCCTCGGAGCCACTGGACACCTCTCTAATTAAGTGTGGGATTGATGAGATAAAGGTTAGGTTGAGAATAGGACCCTATAGTGAGTCGTATTAGTTGTCAGCCATTGCGGG
Aif1	TTGCTAGCGTGGGCCAATTAGGTTAGGTTGAGAATAGGAAGCTGAACGTCTCCTCGGAGCCACTGGACACAGGGATGTATTGAAGGAGGATAAGGTTAGGTTGAGAATAGGACCCTATAGTGAGTCGTATTAGTTGTCAGCCATTGCGGG
Aif1	TTGCTAGCGTGGGCCAATTGGGTTGATTAGTGGTAGAAAAAGTCAGAGTAGCTGAACGTCTCCTCGGAGCAGGGATGTATTGAAGGAGGATAGGGTTGATTAGTGGTAGAAACCCTATAGTGAGTCGTATTAGTTGTCAGCCATTGCGGG
Aif1	TTGCTAGCGTGGGCCAATTGGGTTGATTAGTGGTAGAAAAATTCTGAGAAAGTCAGAGTAGCTGAACGTCAAGTGTGGGATTGATGAGATAAGGGATGTATTGAAGGAGGATCCCTATAGTGAGTCGTATTAGTTGTCAGCCATTGCGGG
Aif1	TTGCTAGCGTGGGCCAATTAGTGTGGGATTGATGAGATAAGCCCAGCATCATTCTGAGAAAGTCAGAGTAAGGGTTGATTAGTGGTAGAAAAGGGATGTATTGAAGGAGGATCCCTATAGTGAGTCGTATTAGTTGTCAGCCATTGCGGG
Aif1	TTGCTAGCGTGGGCCAATTAGTGTGGGATTGATGAGATAACAGATCTCTTGCCCAGCATCATTCTGAGAAAAGTGTGGGATTGATGAGATAAAGTGTGGGATTGATGAGATACCCTATAGTGAGTCGTATTAGTTGTCAGCCATTGCGGG
Aif1	TTGCTAGCGTGGGCCAATTAGTGTGGGATTGATGAGATAACTCAAGATGGCAGATCTCTTGCCCAGCATCAAGTGTGGGATTGATGAGATAAGGGATGTATTGAAGGAGGATCCCTATAGTGAGTCGTATTAGTTGTCAGCCATTGCGGG
Aif1	TTGCTAGCGTGGGCCAATTAGGTTAGGTTGAGAATAGGAACAGAATCATTCTCAAGATGGCAGATCTCTTAGGGATGTATTGAAGGAGGATAAGGTTAGGTTGAGAATAGGACCCTATAGTGAGTCGTATTAGTTGTCAGCCATTGCGGG
Aif1	TTGCTAGCGTGGGCCAATTGGGATGTATTGAAGGAGGATACCTCATACATCAGAATCATTCTCAAGATGGAAGTGTGGGATTGATGAGATAAAGGTTAGGTTGAGAATAGGACCCTATAGTGAGTCGTATTAGTTGTCAGCCATTGCGGG
Aif1	TTGCTAGCGTGGGCCAATTGGGATGTATTGAAGGAGGATAAATCAGGGCAGCTCGGAGATAGCTTTCTTGAGGGATGTATTGAAGGAGGATAAGGTTAGGTTGAGAATAGGACCCTATAGTGAGTCGTATTAGTTGTCAGCCATTGCGGG
Aif1	TTGCTAGCGTGGGCCAATTAGTGTGGGATTGATGAGATAAATCCACCTCCAATCAGGGCAGCTCGGAGATAAGTGTGGGATTGATGAGATAAGGGATGTATTGAAGGAGGATCCCTATAGTGAGTCGTATTAGTTGTCAGCCATTGCGGG
Aif1	TTGCTAGCGTGGGCCAATTGGGATGTATTGAAGGAGGATAACCGTGTGACATCCACCTCCAATCAGGGCAAGGGATGTATTGAAGGAGGATAAGGTTAGGTTGAGAATAGGACCCTATAGTGAGTCGTATTAGTTGTCAGCCATTGCGGG
Aif1	TTGCTAGCGTGGGCCAATTAGTGTGGGATTGATGAGATAAACTCAGCCCCACCGTGTGACATCCACCTCCAGGGTTGATTAGTGGTAGAAAAGGGATGTATTGAAGGAGGATCCCTATAGTGAGTCGTATTAGTTGTCAGCCATTGCGGG
Aif1	TTGCTAGCGTGGGCCAATTGGGATGTATTGAAGGAGGATAGAAGCTCCTCACTCAGCCCCACCGTGTGACAAGGTTAGGTTGAGAATAGGAAGGGATGTATTGAAGGAGGATCCCTATAGTGAGTCGTATTAGTTGTCAGCCATTGCGGG
Aif1	TTGCTAGCGTGGGCCAATTAGTGTGGGATTGATGAGATAAGCTGTCATCAGAAGCTCCTCACTCAGCCCCAGGGTTGATTAGTGGTAGAAAAAGTGTGGGATTGATGAGATACCCTATAGTGAGTCGTATTAGTTGTCAGCCATTGCGGG
Aif1	TTGCTAGCGTGGGCCAATTAGGTTAGGTTGAGAATAGGAATTTCCATGCTGCTGTCATCAGAAGCTCCTCAGGGATGTATTGAAGGAGGATAAGTGTGGGATTGATGAGATACCCTATAGTGAGTCGTATTAGTTGTCAGCCATTGCGGG
Aif1	TTGCTAGCGTGGGCCAATTGGGATGTATTGAAGGAGGATAAGTCTGACTCTGGCTCACGACTGTTTCTTTAGGGATGTATTGAAGGAGGATAGGGTTGATTAGTGGTAGAAACCCTATAGTGAGTCGTATTAGTTGTCAGCCATTGCGGG
Aif1	TTGCTAGCGTGGGCCAATTGGGTTGATTAGTGGTAGAAAATCATTTATTTAGTCTGACTCTGGCTCACGAAGGGTTGATTAGTGGTAGAAAAAGTGTGGGATTGATGAGATACCCTATAGTGAGTCGTATTAGTTGTCAGCCATTGCGGG
Aif1	TTGCTAGCGTGGGCCAATTAGGTTAGGTTGAGAATAGGAAACTAGGAGCGTCATTTATTTAGTCTGACTCAAGGTTAGGTTGAGAATAGGAAAGGTTAGGTTGAGAATAGGACCCTATAGTGAGTCGTATTAGTTGTCAGCCATTGCGGG
Aldoc	TTGCTAGCGTGGGCCAATTTGTGGAGGGATTGAAGGATAATTTCCTCCTATGAAAAGTACAATGGTACCTAGAGGGTTTGTAAGGTGAATAAATAGGAAATGGTGGTAGTGTCCCTATAGTGAGTCGTATTAGTTGTCAGCCATTGCGGG
Aldoc	TTGCTAGCGTGGGCCAATTTGTGATGGAAGTTAGAGGGTAGATGGTGAGCCAGGTGAACCCTTCCTCCACATGTGATGGAAGTTAGAGGGTATGTGGAGGGATTGAAGGATACCCTATAGTGAGTCGTATTAGTTGTCAGCCATTGCGGG
Aldoc	TTGCTAGCGTGGGCCAATTTGTGATGGAAGTTAGAGGGTAAGTGTTCTCCACCCCAATTTGGCTCAGCCTAATAGGAAATGGTGGTAGTGTATGTGATGGAAGTTAGAGGGTCCCTATAGTGAGTCGTATTAGTTGTCAGCCATTGCGGG
Aldoc	TTGCTAGCGTGGGCCAATTGAGGGTTTGTAAGGTGAATAAGGGTCACGATCCGTAGAGCAATATCCGACAATGTGGAGGGATTGAAGGATAATGTGATGGAAGTTAGAGGGTCCCTATAGTGAGTCGTATTAGTTGTCAGCCATTGCGGG
Aldoc	TTGCTAGCGTGGGCCAATTTGTGGAGGGATTGAAGGATAAGCAGAGTCCCTTCGAGGTATACATGATGGTATGTGATGGAAGTTAGAGGGTATGTGGAGGGATTGAAGGATACCCTATAGTGAGTCGTATTAGTTGTCAGCCATTGCGGG
Aldoc	TTGCTAGCGTGGGCCAATTGAGGGTTTGTAAGGTGAATAAAAATTCCTGAGCACAGCCTCTATATAGTAAATGTGATGGAAGTTAGAGGGTATGTGATGGAAGTTAGAGGGTCCCTATAGTGAGTCGTATTAGTTGTCAGCCATTGCGGG
Aldoc	TTGCTAGCGTGGGCCAATTATAGGAAATGGTGGTAGTGTAATTGAGGTTGAGAGAAGCCTCCTCTTCACTATGTGATGGAAGTTAGAGGGTATGTGATGGAAGTTAGAGGGTCCCTATAGTGAGTCGTATTAGTTGTCAGCCATTGCGGG
Aldoc	TTGCTAGCGTGGGCCAATTATAGGAAATGGTGGTAGTGTATTTGATTATAAGGTCAGGCCACACAGAGCAATGTGATGGAAGTTAGAGGGTAATAGGAAATGGTGGTAGTGTCCCTATAGTGAGTCGTATTAGTTGTCAGCCATTGCGGG
Aldoc	TTGCTAGCGTGGGCCAATTGAGGGTTTGTAAGGTGAATAAGAAGCATATGGAAATTGCTGAGTTAGCTGCATGTGGAGGGATTGAAGGATAATGTGATGGAAGTTAGAGGGTCCCTATAGTGAGTCGTATTAGTTGTCAGCCATTGCGGG
Aldoc	TTGCTAGCGTGGGCCAATTATAGGAAATGGTGGTAGTGTATACTTCCTCTCCTAACCAAACAGGCTTCCCATGTGATGGAAGTTAGAGGGTAGAGGGTTTGTAAGGTGAATACCCTATAGTGAGTCGTATTAGTTGTCAGCCATTGCGGG
Aldoc	TTGCTAGCGTGGGCCAATTATAGGAAATGGTGGTAGTGTATGGCATAGCGGGCCAGCACGTTGGCATTCTATGTGGAGGGATTGAAGGATAAATAGGAAATGGTGGTAGTGTCCCTATAGTGAGTCGTATTAGTTGTCAGCCATTGCGGG
Aldoc	TTGCTAGCGTGGGCCAATTATAGGAAATGGTGGTAGTGTAACAGTTGTCTAGAATGGAGAAGACATAAGCATGTGATGGAAGTTAGAGGGTATGTGGAGGGATTGAAGGATACCCTATAGTGAGTCGTATTAGTTGTCAGCCATTGCGGG
Aldoc	TTGCTAGCGTGGGCCAATTGAGGGTTTGTAAGGTGAATAATAGTACACAGCGCCATTTGGCAAAATCAGCAATAGGAAATGGTGGTAGTGTATGTGGAGGGATTGAAGGATACCCTATAGTGAGTCGTATTAGTTGTCAGCCATTGCGGG
Aldoc	TTGCTAGCGTGGGCCAATTATAGGAAATGGTGGTAGTGTAGAGATGGAGGAGAACTGGCCCACTCTGATCATGTGGAGGGATTGAAGGATAATGTGATGGAAGTTAGAGGGTCCCTATAGTGAGTCGTATTAGTTGTCAGCCATTGCGGG
Aldoc	TTGCTAGCGTGGGCCAATTGAGGGTTTGTAAGGTGAATAATCTGATACCTCAGCCTCCCAACTAGCCGAGAATAGGAAATGGTGGTAGTGTAGAGGGTTTGTAAGGTGAATACCCTATAGTGAGTCGTATTAGTTGTCAGCCATTGCGGG
Aldoc	TTGCTAGCGTGGGCCAATTGAGGGTTTGTAAGGTGAATAACACTCAGGGCCTTGTATACAGCAGCCAGGAATGTGGAGGGATTGAAGGATAAATAGGAAATGGTGGTAGTGTCCCTATAGTGAGTCGTATTAGTTGTCAGCCATTGCGGG
Aldoc	TTGCTAGCGTGGGCCAATTTGTGGAGGGATTGAAGGATAAGAGTGGTGGTTTCCCCGTCGGTCCCAGCTAATGTGATGGAAGTTAGAGGGTAGAGGGTTTGTAAGGTGAATACCCTATAGTGAGTCGTATTAGTTGTCAGCCATTGCGGG
Aldoc	TTGCTAGCGTGGGCCAATTTGTGGAGGGATTGAAGGATAAGCTCCACAATAGGCACGATCCCATTCTGCTATGTGGAGGGATTGAAGGATAATGTGGAGGGATTGAAGGATACCCTATAGTGAGTCGTATTAGTTGTCAGCCATTGCGGG
Aldoc	TTGCTAGCGTGGGCCAATTATAGGAAATGGTGGTAGTGTACCTGCTTGTCCCCTTTGAGCCTTGCACAAAATGTGGAGGGATTGAAGGATAAATAGGAAATGGTGGTAGTGTCCCTATAGTGAGTCGTATTAGTTGTCAGCCATTGCGGG
Aldoc	TTGCTAGCGTGGGCCAATTTGTGATGGAAGTTAGAGGGTAAATAGCCTCTCAGCCTCTCTTTGAAGCCTGAATAGGAAATGGTGGTAGTGTAGAGGGTTTGTAAGGTGAATACCCTATAGTGAGTCGTATTAGTTGTCAGCCATTGCGGG
Aldoc	TTGCTAGCGTGGGCCAATTTGTGGAGGGATTGAAGGATAAGCCCTTATCCTGGATGGTGCGGACGAAGGGATGTGGAGGGATTGAAGGATAATGTGATGGAAGTTAGAGGGTCCCTATAGTGAGTCGTATTAGTTGTCAGCCATTGCGGG
Aldoc	TTGCTAGCGTGGGCCAATTTGTGGAGGGATTGAAGGATAAGGTAGAGTGTCTCATGGAAGAAGATGACCCATGTGATGGAAGTTAGAGGGTATGTGGAGGGATTGAAGGATACCCTATAGTGAGTCGTATTAGTTGTCAGCCATTGCGGG
Aldoc	TTGCTAGCGTGGGCCAATTTGTGGAGGGATTGAAGGATAAACATGATGGTCACTCAGGGCCTTGTATACAATGTGATGGAAGTTAGAGGGTAATAGGAAATGGTGGTAGTGTCCCTATAGTGAGTCGTATTAGTTGTCAGCCATTGCGGG
Aldoc	TTGCTAGCGTGGGCCAATTATAGGAAATGGTGGTAGTGTAGCCCAAGGACAAACTATACCATCAAGGGTAAATAGGAAATGGTGGTAGTGTATGTGATGGAAGTTAGAGGGTCCCTATAGTGAGTCGTATTAGTTGTCAGCCATTGCGGG
Aldoc	TTGCTAGCGTGGGCCAATTATAGGAAATGGTGGTAGTGTATGACAGCTAACAGAGTTAGGGCCCCAGTTCATGTGATGGAAGTTAGAGGGTATGTGGAGGGATTGAAGGATACCCTATAGTGAGTCGTATTAGTTGTCAGCCATTGCGGG
Aldoc	TTGCTAGCGTGGGCCAATTGAGGGTTTGTAAGGTGAATAAGCCTGGGCATCAAAGTGGTATCAATCTCTTAATAGGAAATGGTGGTAGTGTAGAGGGTTTGTAAGGTGAATACCCTATAGTGAGTCGTATTAGTTGTCAGCCATTGCGGG
Aldoc	TTGCTAGCGTGGGCCAATTATAGGAAATGGTGGTAGTGTATTGAAGCCTGTTTCCTCCTATGAAAAGTACAGAGGGTTTGTAAGGTGAATAAGAGGGTTTGTAAGGTGAATACCCTATAGTGAGTCGTATTAGTTGTCAGCCATTGCGGG
Aldoc	TTGCTAGCGTGGGCCAATTTGTGGAGGGATTGAAGGATAAACCCCAATTTGGCTCAGCCTTTTGGCCATGATGTGATGGAAGTTAGAGGGTATGTGGAGGGATTGAAGGATACCCTATAGTGAGTCGTATTAGTTGTCAGCCATTGCGGG
Aldoc	TTGCTAGCGTGGGCCAATTTGTGATGGAAGTTAGAGGGTACAACGTTTGAGGTCATGGTCTCCGTCAGGCATGTGGAGGGATTGAAGGATAAATAGGAAATGGTGGTAGTGTCCCTATAGTGAGTCGTATTAGTTGTCAGCCATTGCGGG
Aldoc	TTGCTAGCGTGGGCCAATTATAGGAAATGGTGGTAGTGTAAGAACTGGCCCACTCTGATCCCTGCTTGTCAGAGGGTTTGTAAGGTGAATAAGAGGGTTTGTAAGGTGAATACCCTATAGTGAGTCGTATTAGTTGTCAGCCATTGCGGG
Aldoc	TTGCTAGCGTGGGCCAATTATAGGAAATGGTGGTAGTGTACCACTGCCTTCATATCTGCCCTGGGCTGCAATGTGGAGGGATTGAAGGATAATGTGATGGAAGTTAGAGGGTCCCTATAGTGAGTCGTATTAGTTGTCAGCCATTGCGGG
Aldoc	TTGCTAGCGTGGGCCAATTGAGGGTTTGTAAGGTGAATAAATAGGCAAAATGGGATGTGCATTGCTAGGCATGTGATGGAAGTTAGAGGGTAGAGGGTTTGTAAGGTGAATACCCTATAGTGAGTCGTATTAGTTGTCAGCCATTGCGGG
Aldoc	TTGCTAGCGTGGGCCAATTTGTGATGGAAGTTAGAGGGTAAGAGAAAATTAGCAAGCAGAGCCCAAGGACAGAGGGTTTGTAAGGTGAATAAATAGGAAATGGTGGTAGTGTCCCTATAGTGAGTCGTATTAGTTGTCAGCCATTGCGGG
Aldoc	TTGCTAGCGTGGGCCAATTATAGGAAATGGTGGTAGTGTAAGAGCAGCCTTTGGCCTGGAGCCTGGGCATATGTGGAGGGATTGAAGGATAAGAGGGTTTGTAAGGTGAATACCCTATAGTGAGTCGTATTAGTTGTCAGCCATTGCGGG
Aldoc	TTGCTAGCGTGGGCCAATTGAGGGTTTGTAAGGTGAATAAATTGCTAGGCCAAGGGCTGTGGGTAGAGTCAGAGGGTTTGTAAGGTGAATAATGTGGAGGGATTGAAGGATACCCTATAGTGAGTCGTATTAGTTGTCAGCCATTGCGGG
Aldoc	TTGCTAGCGTGGGCCAATTGAGGGTTTGTAAGGTGAATAATCCGCCATCTCCACTGCCTTCATATCTGCCAATAGGAAATGGTGGTAGTGTATGTGATGGAAGTTAGAGGGTCCCTATAGTGAGTCGTATTAGTTGTCAGCCATTGCGGG
Aldoc	TTGCTAGCGTGGGCCAATTATAGGAAATGGTGGTAGTGTAAGAATGGAGAAGACATAAGCTCTAGACTCCATGTGATGGAAGTTAGAGGGTATGTGATGGAAGTTAGAGGGTCCCTATAGTGAGTCGTATTAGTTGTCAGCCATTGCGGG
Aldoc	TTGCTAGCGTGGGCCAATTATAGGAAATGGTGGTAGTGTAGAACATCAATGACTTTTCCAGTGCACATCTAGAGGGTTTGTAAGGTGAATAAGAGGGTTTGTAAGGTGAATACCCTATAGTGAGTCGTATTAGTTGTCAGCCATTGCGGG
Aldoc	TTGCTAGCGTGGGCCAATTTGTGGAGGGATTGAAGGATAACCACCACCACAATCAGAGGGGCTCTGAGATATGTGGAGGGATTGAAGGATAATGTGGAGGGATTGAAGGATACCCTATAGTGAGTCGTATTAGTTGTCAGCCATTGCGGG
Aldoc	TTGCTAGCGTGGGCCAATTTGTGATGGAAGTTAGAGGGTACCGTAGAGCAATATCCGACAACTCCTTCTTATGTGATGGAAGTTAGAGGGTATGTGATGGAAGTTAGAGGGTCCCTATAGTGAGTCGTATTAGTTGTCAGCCATTGCGGG
Aldoc	TTGCTAGCGTGGGCCAATTTGTGGAGGGATTGAAGGATAATGCAGATGCCTGCAGGGCACGCCCATAGGAATGTGGAGGGATTGAAGGATAAGAGGGTTTGTAAGGTGAATACCCTATAGTGAGTCGTATTAGTTGTCAGCCATTGCGGG
Aldoc	TTGCTAGCGTGGGCCAATTTGTGATGGAAGTTAGAGGGTAGTGCTGCCGCTCCGCCATCTCCACTGCCTTAGAGGGTTTGTAAGGTGAATAAGAGGGTTTGTAAGGTGAATACCCTATAGTGAGTCGTATTAGTTGTCAGCCATTGCGGG
Aldoc	TTGCTAGCGTGGGCCAATTATAGGAAATGGTGGTAGTGTACTGAGCTAGGGATGGTGAGCCAGGTGAACCATGTGGAGGGATTGAAGGATAATGTGGAGGGATTGAAGGATACCCTATAGTGAGTCGTATTAGTTGTCAGCCATTGCGGG
Aldoc	TTGCTAGCGTGGGCCAATTTGTGGAGGGATTGAAGGATAAAATCGATTCCAATTCGAGCGATTGAGGATGAATAGGAAATGGTGGTAGTGTATGTGATGGAAGTTAGAGGGTCCCTATAGTGAGTCGTATTAGTTGTCAGCCATTGCGGG
Aldoc	TTGCTAGCGTGGGCCAATTATAGGAAATGGTGGTAGTGTACCCTTTGAGCCTTGCACAAAATGGAGTTTCAGAGGGTTTGTAAGGTGAATAAATAGGAAATGGTGGTAGTGTCCCTATAGTGAGTCGTATTAGTTGTCAGCCATTGCGGG
Aldoc	TTGCTAGCGTGGGCCAATTATAGGAAATGGTGGTAGTGTACCTTCTCTGTAACATACTGGCAACGTTTGAATGTGGAGGGATTGAAGGATAAATAGGAAATGGTGGTAGTGTCCCTATAGTGAGTCGTATTAGTTGTCAGCCATTGCGGG
Aldoc	TTGCTAGCGTGGGCCAATTTGTGATGGAAGTTAGAGGGTACAAGAGCCCATCCAGCCCTTGAGTGGTGGTAGAGGGTTTGTAAGGTGAATAAATAGGAAATGGTGGTAGTGTCCCTATAGTGAGTCGTATTAGTTGTCAGCCATTGCGGG
Aldoc	TTGCTAGCGTGGGCCAATTTGTGGAGGGATTGAAGGATAAAGACAGACAGACAGAGCGGTGTGCTGTGTTATGTGATGGAAGTTAGAGGGTATGTGGAGGGATTGAAGGATACCCTATAGTGAGTCGTATTAGTTGTCAGCCATTGCGGG
Aldoc	TTGCTAGCGTGGGCCAATTTGTGGAGGGATTGAAGGATAAACATTCTTCAGAGATGGAGGAGAACTGGCCATGTGATGGAAGTTAGAGGGTATGTGGAGGGATTGAAGGATACCCTATAGTGAGTCGTATTAGTTGTCAGCCATTGCGGG
Aldoc	TTGCTAGCGTGGGCCAATTGAGGGTTTGTAAGGTGAATAATCATCCTGCTGGATCCTTTAATGTGTCAGTATGTGGAGGGATTGAAGGATAATGTGGAGGGATTGAAGGATACCCTATAGTGAGTCGTATTAGTTGTCAGCCATTGCGGG
Aldoc	TTGCTAGCGTGGGCCAATTTGTGGAGGGATTGAAGGATAATCTCTTCTGGGCTATACTTGATGGGACAGGAATAGGAAATGGTGGTAGTGTAATAGGAAATGGTGGTAGTGTCCCTATAGTGAGTCGTATTAGTTGTCAGCCATTGCGGG
Aldoc	TTGCTAGCGTGGGCCAATTTGTGATGGAAGTTAGAGGGTATCTAGACTCCGAGGACCTTCTACTTCCTCTAGAGGGTTTGTAAGGTGAATAATGTGGAGGGATTGAAGGATACCCTATAGTGAGTCGTATTAGTTGTCAGCCATTGCGGG
Aldoc	TTGCTAGCGTGGGCCAATTGAGGGTTTGTAAGGTGAATAAGTCTCGGGTACAGCAATGTAAGGCATGTGAAATAGGAAATGGTGGTAGTGTAATAGGAAATGGTGGTAGTGTCCCTATAGTGAGTCGTATTAGTTGTCAGCCATTGCGGG
Aldoc	TTGCTAGCGTGGGCCAATTGAGGGTTTGTAAGGTGAATAAGCCCCAGTTCCCACATCTCCTTTTGTTCCTAATAGGAAATGGTGGTAGTGTAGAGGGTTTGTAAGGTGAATACCCTATAGTGAGTCGTATTAGTTGTCAGCCATTGCGGG
Aldoc	TTGCTAGCGTGGGCCAATTGAGGGTTTGTAAGGTGAATAATCATTCACCACAAAGCCCTATCAGTTCTAAATGTGGAGGGATTGAAGGATAAGAGGGTTTGTAAGGTGAATACCCTATAGTGAGTCGTATTAGTTGTCAGCCATTGCGGG
Aldoc	TTGCTAGCGTGGGCCAATTTGTGATGGAAGTTAGAGGGTAATCAAGGGTAACTGTAAGGGCTGGTGGAGAATGTGGAGGGATTGAAGGATAAATAGGAAATGGTGGTAGTGTCCCTATAGTGAGTCGTATTAGTTGTCAGCCATTGCGGG
Aldoc	TTGCTAGCGTGGGCCAATTTGTGATGGAAGTTAGAGGGTACCCAGGCCCTCTAACAACAACTCCAGCTTTAGAGGGTTTGTAAGGTGAATAATGTGATGGAAGTTAGAGGGTCCCTATAGTGAGTCGTATTAGTTGTCAGCCATTGCGGG
Aldoc	TTGCTAGCGTGGGCCAATTTGTGATGGAAGTTAGAGGGTAGTTGGCGATGTAGAGGGACTGTGCTGCCGCAGAGGGTTTGTAAGGTGAATAAATAGGAAATGGTGGTAGTGTCCCTATAGTGAGTCGTATTAGTTGTCAGCCATTGCGGG
Aldoc	TTGCTAGCGTGGGCCAATTTGTGATGGAAGTTAGAGGGTACTTCCTCCACAAAACTTGAAGCTCAGGAAAAATAGGAAATGGTGGTAGTGTAATAGGAAATGGTGGTAGTGTCCCTATAGTGAGTCGTATTAGTTGTCAGCCATTGCGGG
Aldoc	TTGCTAGCGTGGGCCAATTTGTGGAGGGATTGAAGGATAAGGATCCTTTAATGTGTCAGTCCCTGGAAGAATGTGATGGAAGTTAGAGGGTAATAGGAAATGGTGGTAGTGTCCCTATAGTGAGTCGTATTAGTTGTCAGCCATTGCGGG
Aldoc	TTGCTAGCGTGGGCCAATTTGTGATGGAAGTTAGAGGGTAAGTGGGTCATAGCCCTTGGCAAGCTTCTAGAGAGGGTTTGTAAGGTGAATAAGAGGGTTTGTAAGGTGAATACCCTATAGTGAGTCGTATTAGTTGTCAGCCATTGCGGG
Aldoc	TTGCTAGCGTGGGCCAATTTGTGATGGAAGTTAGAGGGTAAGAGGTCGCACACATGGAGGTAGACTTTGGAATAGGAAATGGTGGTAGTGTAGAGGGTTTGTAAGGTGAATACCCTATAGTGAGTCGTATTAGTTGTCAGCCATTGCGGG
Aldoc	TTGCTAGCGTGGGCCAATTATAGGAAATGGTGGTAGTGTAGGTCACCATATTGGGCTTGAGCAGAGTCCCATGTGATGGAAGTTAGAGGGTAGAGGGTTTGTAAGGTGAATACCCTATAGTGAGTCGTATTAGTTGTCAGCCATTGCGGG
Aldoc	TTGCTAGCGTGGGCCAATTTGTGGAGGGATTGAAGGATAATGATCCCAAGAGAGAAAATTAGCAAGCAGAAGAGGGTTTGTAAGGTGAATAAGAGGGTTTGTAAGGTGAATACCCTATAGTGAGTCGTATTAGTTGTCAGCCATTGCGGG
Aldoc	TTGCTAGCGTGGGCCAATTATAGGAAATGGTGGTAGTGTATTGGCATTCTCCAATATGGCCAGTGCCGACATGTGATGGAAGTTAGAGGGTAGAGGGTTTGTAAGGTGAATACCCTATAGTGAGTCGTATTAGTTGTCAGCCATTGCGGG
Aldoc	TTGCTAGCGTGGGCCAATTGAGGGTTTGTAAGGTGAATAAAGGGCCGGGGAAGTGGGCAGCGGTTGATGGATGTGATGGAAGTTAGAGGGTATGTGGAGGGATTGAAGGATACCCTATAGTGAGTCGTATTAGTTGTCAGCCATTGCGGG
Aldoc	TTGCTAGCGTGGGCCAATTGAGGGTTTGTAAGGTGAATAACAAAGTGGTATCAATCTCTTTGACAGCTAAAGAGGGTTTGTAAGGTGAATAAATAGGAAATGGTGGTAGTGTCCCTATAGTGAGTCGTATTAGTTGTCAGCCATTGCGGG
Aldoc	TTGCTAGCGTGGGCCAATTTGTGATGGAAGTTAGAGGGTAGCCCATAGGAGAAGGTGAGGGCCCAGGGCCAATAGGAAATGGTGGTAGTGTATGTGATGGAAGTTAGAGGGTCCCTATAGTGAGTCGTATTAGTTGTCAGCCATTGCGGG
Aldoc	TTGCTAGCGTGGGCCAATTGAGGGTTTGTAAGGTGAATAAAGCGTGCCTCAGTAGGCATGGTTGGCGATGAGAGGGTTTGTAAGGTGAATAATGTGGAGGGATTGAAGGATACCCTATAGTGAGTCGTATTAGTTGTCAGCCATTGCGGG
Aldoc	TTGCTAGCGTGGGCCAATTTGTGGAGGGATTGAAGGATAAGTCCACATGTTCTGTTCTGACTTCTAGAAAATGTGGAGGGATTGAAGGATAAATAGGAAATGGTGGTAGTGTCCCTATAGTGAGTCGTATTAGTTGTCAGCCATTGCGGG
Aldoc	TTGCTAGCGTGGGCCAATTTGTGATGGAAGTTAGAGGGTACATATCTGCCCTGGGCTGCAAGCCCGTTCAATGTGATGGAAGTTAGAGGGTAATAGGAAATGGTGGTAGTGTCCCTATAGTGAGTCGTATTAGTTGTCAGCCATTGCGGG
Aldoc	TTGCTAGCGTGGGCCAATTATAGGAAATGGTGGTAGTGTAGGGAGGGCATCTCTACCCTCCCATCCTGTGAGAGGGTTTGTAAGGTGAATAATGTGATGGAAGTTAGAGGGTCCCTATAGTGAGTCGTATTAGTTGTCAGCCATTGCGGG
Aldoc	TTGCTAGCGTGGGCCAATTTGTGATGGAAGTTAGAGGGTACAAGTCCAGAACCCTCCGATGAATCCCTTCAGAGGGTTTGTAAGGTGAATAATGTGGAGGGATTGAAGGATACCCTATAGTGAGTCGTATTAGTTGTCAGCCATTGCGGG
Aldoc	TTGCTAGCGTGGGCCAATTGAGGGTTTGTAAGGTGAATAAAAAACTTGAAGCTCAGGAAAACTCAGATCTAGAGGGTTTGTAAGGTGAATAAGAGGGTTTGTAAGGTGAATACCCTATAGTGAGTCGTATTAGTTGTCAGCCATTGCGGG
Aldoc	TTGCTAGCGTGGGCCAATTTGTGATGGAAGTTAGAGGGTAGCTATACTTGATGGGACAGGCATGGCCAGGAGAGGGTTTGTAAGGTGAATAAATAGGAAATGGTGGTAGTGTCCCTATAGTGAGTCGTATTAGTTGTCAGCCATTGCGGG
Aldoc	TTGCTAGCGTGGGCCAATTTGTGATGGAAGTTAGAGGGTAGCAGCCAGGACCTTCTCTGTAACATACTGGATGTGATGGAAGTTAGAGGGTAATAGGAAATGGTGGTAGTGTCCCTATAGTGAGTCGTATTAGTTGTCAGCCATTGCGGG
Aldoc	TTGCTAGCGTGGGCCAATTGAGGGTTTGTAAGGTGAATAATGGGAGCAGGAGAGCAGCCTTTGGCCTGGAATGTGGAGGGATTGAAGGATAATGTGGAGGGATTGAAGGATACCCTATAGTGAGTCGTATTAGTTGTCAGCCATTGCGGG
Aldoc	TTGCTAGCGTGGGCCAATTTGTGGAGGGATTGAAGGATAAGGCTGTGACTATAGGCAAAATGGGATGTGCATGTGGAGGGATTGAAGGATAAGAGGGTTTGTAAGGTGAATACCCTATAGTGAGTCGTATTAGTTGTCAGCCATTGCGGG
Aldoc	TTGCTAGCGTGGGCCAATTTGTGGAGGGATTGAAGGATAAAATCAGAGGGGCTCTGAGATAGGATCAGCAAGAGGGTTTGTAAGGTGAATAATGTGGAGGGATTGAAGGATACCCTATAGTGAGTCGTATTAGTTGTCAGCCATTGCGGG
Aldoc	TTGCTAGCGTGGGCCAATTATAGGAAATGGTGGTAGTGTACTGCCTACGGACTCATCTGCAGCCAGAATGATGTGATGGAAGTTAGAGGGTAGAGGGTTTGTAAGGTGAATACCCTATAGTGAGTCGTATTAGTTGTCAGCCATTGCGGG
Aldoc	TTGCTAGCGTGGGCCAATTGAGGGTTTGTAAGGTGAATAATGTACTCAGAGCATAAGGAGCACGAGTCAGATGTGATGGAAGTTAGAGGGTAGAGGGTTTGTAAGGTGAATACCCTATAGTGAGTCGTATTAGTTGTCAGCCATTGCGGG
Aldoc	TTGCTAGCGTGGGCCAATTTGTGGAGGGATTGAAGGATAACTCCAGCTTTGGAAATCAGCAGGTAGGAGCAATAGGAAATGGTGGTAGTGTAGAGGGTTTGTAAGGTGAATACCCTATAGTGAGTCGTATTAGTTGTCAGCCATTGCGGG
Aldoc	TTGCTAGCGTGGGCCAATTTGTGATGGAAGTTAGAGGGTATATCTCTGTTCTGCATAGCTATTTGGCCCTATGTGGAGGGATTGAAGGATAATGTGATGGAAGTTAGAGGGTCCCTATAGTGAGTCGTATTAGTTGTCAGCCATTGCGGG
Aldoc	TTGCTAGCGTGGGCCAATTTGTGATGGAAGTTAGAGGGTAAATTCGAGCGATTGAGGATGCTTCATTGAAAGAGGGTTTGTAAGGTGAATAATGTGATGGAAGTTAGAGGGTCCCTATAGTGAGTCGTATTAGTTGTCAGCCATTGCGGG
Aldoc	TTGCTAGCGTGGGCCAATTTGTGATGGAAGTTAGAGGGTACAGAGGGTTAAAGTGATCCTGTCCCTAATGAATAGGAAATGGTGGTAGTGTAGAGGGTTTGTAAGGTGAATACCCTATAGTGAGTCGTATTAGTTGTCAGCCATTGCGGG
Aldoc	TTGCTAGCGTGGGCCAATTATAGGAAATGGTGGTAGTGTATTCGAGGTATACATGATGGTCACTCAGGGCAATAGGAAATGGTGGTAGTGTAATAGGAAATGGTGGTAGTGTCCCTATAGTGAGTCGTATTAGTTGTCAGCCATTGCGGG
Aldoc	TTGCTAGCGTGGGCCAATTATAGGAAATGGTGGTAGTGTACTTGATAAACTCCTCAGTAGCAGCCCCAGCATGTGATGGAAGTTAGAGGGTATGTGGAGGGATTGAAGGATACCCTATAGTGAGTCGTATTAGTTGTCAGCCATTGCGGG
Aldoc	TTGCTAGCGTGGGCCAATTTGTGATGGAAGTTAGAGGGTAGGCTCAGCCTTTTGGCCATGCTGCCTACGGATGTGGAGGGATTGAAGGATAATGTGGAGGGATTGAAGGATACCCTATAGTGAGTCGTATTAGTTGTCAGCCATTGCGGG
Aldoc	TTGCTAGCGTGGGCCAATTGAGGGTTTGTAAGGTGAATAACTATACGATCCAGAGGGTTAAAGTGATCCTAATAGGAAATGGTGGTAGTGTATGTGGAGGGATTGAAGGATACCCTATAGTGAGTCGTATTAGTTGTCAGCCATTGCGGG
Aldoc	TTGCTAGCGTGGGCCAATTTGTGATGGAAGTTAGAGGGTATGGATAAAGATATCTCTGTTCTGCATAGCTAATAGGAAATGGTGGTAGTGTAATAGGAAATGGTGGTAGTGTCCCTATAGTGAGTCGTATTAGTTGTCAGCCATTGCGGG
Aldoc	TTGCTAGCGTGGGCCAATTTGTGGAGGGATTGAAGGATAAGAAAGAGCTGGGTATGAGTGGGGCATGATGAATAGGAAATGGTGGTAGTGTAGAGGGTTTGTAAGGTGAATACCCTATAGTGAGTCGTATTAGTTGTCAGCCATTGCGGG
Aldoc	TTGCTAGCGTGGGCCAATTTGTGGAGGGATTGAAGGATAAGACACCATTGTCATCTTTCTGGTAGAGTGTATGTGGAGGGATTGAAGGATAAATAGGAAATGGTGGTAGTGTCCCTATAGTGAGTCGTATTAGTTGTCAGCCATTGCGGG
Anln	TTGCTAGCGTGGGCCAATTAGGAGGAGGGTAATGATAGAATCTTTCTGCTTCAGCTTCTTCCAAGGATCCAGGGAGAATGAGGTGTAATGTAAGGAGGAGGGTAATGATAGACCCTATAGTGAGTCGTATTAGTTGTCAGCCATTGCGGG
Anln	TTGCTAGCGTGGGCCAATTGATGATGTAGTAGTAAGGGTAGGACAAAGTTGGCTTCTCACATGGTTTCCGAGATGATGTAGTAGTAAGGGTAAGGAGGAGGGTAATGATAGACCCTATAGTGAGTCGTATTAGTTGTCAGCCATTGCGGG
Anln	TTGCTAGCGTGGGCCAATTGGGAGAATGAGGTGTAATGTAGGATAAACAAGCGGTACCAGGCTGTTCTTGAAGGAGGAGGGTAATGATAGAATGTGGTTTGGAGATGATAGACCCTATAGTGAGTCGTATTAGTTGTCAGCCATTGCGGG
Anln	TTGCTAGCGTGGGCCAATTGATGATGTAGTAGTAAGGGTATTGCAGATGCTTCGGATCCTGAGTTCAGCCAGATGATGTAGTAGTAAGGGTAGATGATGTAGTAGTAAGGGTCCCTATAGTGAGTCGTATTAGTTGTCAGCCATTGCGGG
Anln	TTGCTAGCGTGGGCCAATTTGTGGTTTGGAGATGATAGAAATGAACTTTCTGATACATCATCTGTGAGATAGATGATGTAGTAGTAAGGGTAGATGATGTAGTAGTAAGGGTCCCTATAGTGAGTCGTATTAGTTGTCAGCCATTGCGGG
Anln	TTGCTAGCGTGGGCCAATTGATGATGTAGTAGTAAGGGTACAAGTTTGTCCTTGGATTGTGACTGTAGACAGATGATGTAGTAGTAAGGGTAAGGAGGAGGGTAATGATAGACCCTATAGTGAGTCGTATTAGTTGTCAGCCATTGCGGG
Anln	TTGCTAGCGTGGGCCAATTAGGAGGAGGGTAATGATAGAAATACCTTCAAACCCACAGCTCCAAAGGACAAGATGATGTAGTAGTAAGGGTAAGGAGGAGGGTAATGATAGACCCTATAGTGAGTCGTATTAGTTGTCAGCCATTGCGGG
Anln	TTGCTAGCGTGGGCCAATTGGGAGAATGAGGTGTAATGTACTGGGTGAAGTTTTACATAGAAAAGATATAAGATGATGTAGTAGTAAGGGTAAGGAGGAGGGTAATGATAGACCCTATAGTGAGTCGTATTAGTTGTCAGCCATTGCGGG
Anln	TTGCTAGCGTGGGCCAATTAGGAGGAGGGTAATGATAGAAGAGGCAAGCAGATTTCTGACAGAGTGACTGAAGGAGGAGGGTAATGATAGAAGATGATGTAGTAGTAAGGGTCCCTATAGTGAGTCGTATTAGTTGTCAGCCATTGCGGG
Anln	TTGCTAGCGTGGGCCAATTAGGAGGAGGGTAATGATAGAATCTGTGAGATCACTATCCCAATGGCGCCGCAAGGAGGAGGGTAATGATAGAATGTGGTTTGGAGATGATAGACCCTATAGTGAGTCGTATTAGTTGTCAGCCATTGCGGG
Anln	TTGCTAGCGTGGGCCAATTGATGATGTAGTAGTAAGGGTACTGAGAGAGTTTGCAGTACTTGCTAATGGAATGTGGTTTGGAGATGATAGAATGTGGTTTGGAGATGATAGACCCTATAGTGAGTCGTATTAGTTGTCAGCCATTGCGGG
Anln	TTGCTAGCGTGGGCCAATTGGGAGAATGAGGTGTAATGTATGCTATAGAGAAGGTCCCGGTCCTCAGAACAGGGAGAATGAGGTGTAATGTAGGGAGAATGAGGTGTAATGTCCCTATAGTGAGTCGTATTAGTTGTCAGCCATTGCGGG
Anln	TTGCTAGCGTGGGCCAATTAGGAGGAGGGTAATGATAGAAAACTGGAGTAGCTGAGGCATTTGAAATGGGATGTGGTTTGGAGATGATAGAAGATGATGTAGTAGTAAGGGTCCCTATAGTGAGTCGTATTAGTTGTCAGCCATTGCGGG
Anln	TTGCTAGCGTGGGCCAATTGGGAGAATGAGGTGTAATGTATCACCCATCACCTCCTCAAATGTGCACCCAATGTGGTTTGGAGATGATAGAAAGGAGGAGGGTAATGATAGACCCTATAGTGAGTCGTATTAGTTGTCAGCCATTGCGGG
Anln	TTGCTAGCGTGGGCCAATTGATGATGTAGTAGTAAGGGTAGGCTTCTCACATGGTTTCCGCGCCTCTGTTAAGGAGGAGGGTAATGATAGAAAGGAGGAGGGTAATGATAGACCCTATAGTGAGTCGTATTAGTTGTCAGCCATTGCGGG
Anln	TTGCTAGCGTGGGCCAATTAGGAGGAGGGTAATGATAGAAGGGGTACTATATAACAAGCAGTGTGTACAGAGATGATGTAGTAGTAAGGGTATGTGGTTTGGAGATGATAGACCCTATAGTGAGTCGTATTAGTTGTCAGCCATTGCGGG
Anln	TTGCTAGCGTGGGCCAATTTGTGGTTTGGAGATGATAGAATGATACATCATCTGTGAGATCACTATCCCAATGTGGTTTGGAGATGATAGAAAGGAGGAGGGTAATGATAGACCCTATAGTGAGTCGTATTAGTTGTCAGCCATTGCGGG
Anln	TTGCTAGCGTGGGCCAATTGGGAGAATGAGGTGTAATGTAAAGATTCTCTCGTCTGGCACGAGTTCGTTCATGTGGTTTGGAGATGATAGAATGTGGTTTGGAGATGATAGACCCTATAGTGAGTCGTATTAGTTGTCAGCCATTGCGGG
Anln	TTGCTAGCGTGGGCCAATTGGGAGAATGAGGTGTAATGTATGACTGATACAATTGGCCAGATTTATCCTTAGGGAGAATGAGGTGTAATGTATGTGGTTTGGAGATGATAGACCCTATAGTGAGTCGTATTAGTTGTCAGCCATTGCGGG
Anln	TTGCTAGCGTGGGCCAATTTGTGGTTTGGAGATGATAGAAGCAAATGTGAGCCAACAGCCTTGTACAAAGAGATGATGTAGTAGTAAGGGTATGTGGTTTGGAGATGATAGACCCTATAGTGAGTCGTATTAGTTGTCAGCCATTGCGGG
Anln	TTGCTAGCGTGGGCCAATTGGGAGAATGAGGTGTAATGTAAAATTTCAAGGAGGCATTGGGCTTTTAAAGAGGGAGAATGAGGTGTAATGTAGATGATGTAGTAGTAAGGGTCCCTATAGTGAGTCGTATTAGTTGTCAGCCATTGCGGG
Anln	TTGCTAGCGTGGGCCAATTTGTGGTTTGGAGATGATAGAAGACAAGAGTTTCTCGATCGTCTTCTCTTTGAGATGATGTAGTAGTAAGGGTAAGGAGGAGGGTAATGATAGACCCTATAGTGAGTCGTATTAGTTGTCAGCCATTGCGGG
Anln	TTGCTAGCGTGGGCCAATTGGGAGAATGAGGTGTAATGTAGTTGAGTTTCTGCATCCAGAGATCCCGCTCAGATGATGTAGTAGTAAGGGTAGATGATGTAGTAGTAAGGGTCCCTATAGTGAGTCGTATTAGTTGTCAGCCATTGCGGG
Anln	TTGCTAGCGTGGGCCAATTGGGAGAATGAGGTGTAATGTAGGTTCAAACTCAGGAAGAGGAAAGAAGTGAATGTGGTTTGGAGATGATAGAAGGGAGAATGAGGTGTAATGTCCCTATAGTGAGTCGTATTAGTTGTCAGCCATTGCGGG
Anln	TTGCTAGCGTGGGCCAATTGATGATGTAGTAGTAAGGGTATTTCCTCAACAGCTGAATTCACTTGACAGCAGGGAGAATGAGGTGTAATGTAAGGAGGAGGGTAATGATAGACCCTATAGTGAGTCGTATTAGTTGTCAGCCATTGCGGG
Anln	TTGCTAGCGTGGGCCAATTTGTGGTTTGGAGATGATAGAAGTTAGCCTCCTCTTTGGGCTGAGCTCCCTGATGTGGTTTGGAGATGATAGAAAGGAGGAGGGTAATGATAGACCCTATAGTGAGTCGTATTAGTTGTCAGCCATTGCGGG
Anln	TTGCTAGCGTGGGCCAATTGATGATGTAGTAGTAAGGGTATGGAGCTATTGATGTCCTCATCGTCCACACATGTGGTTTGGAGATGATAGAAGGGAGAATGAGGTGTAATGTCCCTATAGTGAGTCGTATTAGTTGTCAGCCATTGCGGG
Anln	TTGCTAGCGTGGGCCAATTTGTGGTTTGGAGATGATAGAACCAGAGTGTTGCGTCTTGCACAAAATTCTCAGATGATGTAGTAGTAAGGGTATGTGGTTTGGAGATGATAGACCCTATAGTGAGTCGTATTAGTTGTCAGCCATTGCGGG
Anln	TTGCTAGCGTGGGCCAATTAGGAGGAGGGTAATGATAGAACTCTGTCCGCGCTGAGCAGGGCTGCTGGGGAGGGAGAATGAGGTGTAATGTAAGGAGGAGGGTAATGATAGACCCTATAGTGAGTCGTATTAGTTGTCAGCCATTGCGGG
Anln	TTGCTAGCGTGGGCCAATTTGTGGTTTGGAGATGATAGAATGGTCGGACAGTAATCAATTCCAGAGTGTTAAGGAGGAGGGTAATGATAGAATGTGGTTTGGAGATGATAGACCCTATAGTGAGTCGTATTAGTTGTCAGCCATTGCGGG
Anln	TTGCTAGCGTGGGCCAATTAGGAGGAGGGTAATGATAGAATTCTATCTGATGACTGATACAATTGGCCAGATGTGGTTTGGAGATGATAGAAGGGAGAATGAGGTGTAATGTCCCTATAGTGAGTCGTATTAGTTGTCAGCCATTGCGGG
Anln	TTGCTAGCGTGGGCCAATTTGTGGTTTGGAGATGATAGAAGAGCACTGTGAGAAGGTGCCCCACACTGCAAAGGAGGAGGGTAATGATAGAAGGGAGAATGAGGTGTAATGTCCCTATAGTGAGTCGTATTAGTTGTCAGCCATTGCGGG
Anln	TTGCTAGCGTGGGCCAATTGGGAGAATGAGGTGTAATGTATCTATGCTGTGAAAAGTACAAAGGGAAGCCATGTGGTTTGGAGATGATAGAAGATGATGTAGTAGTAAGGGTCCCTATAGTGAGTCGTATTAGTTGTCAGCCATTGCGGG
Anln	TTGCTAGCGTGGGCCAATTGATGATGTAGTAGTAAGGGTAGTGCCTCACGGTTTTCAGTGATGAAGGTAGAGATGATGTAGTAGTAAGGGTAAGGAGGAGGGTAATGATAGACCCTATAGTGAGTCGTATTAGTTGTCAGCCATTGCGGG
Anln	TTGCTAGCGTGGGCCAATTGGGAGAATGAGGTGTAATGTAAAATATGGTAAGGAAACCCTTTTCCTCAACAAGGAGGAGGGTAATGATAGAATGTGGTTTGGAGATGATAGACCCTATAGTGAGTCGTATTAGTTGTCAGCCATTGCGGG
Anln	TTGCTAGCGTGGGCCAATTAGGAGGAGGGTAATGATAGAATTGCAACATCAATAGGTTCTGTATTTTCTAATGTGGTTTGGAGATGATAGAAGGGAGAATGAGGTGTAATGTCCCTATAGTGAGTCGTATTAGTTGTCAGCCATTGCGGG
Anln	TTGCTAGCGTGGGCCAATTGATGATGTAGTAGTAAGGGTACCTGGTAGGGGCTGCTGCTGATTACTTGCTATGTGGTTTGGAGATGATAGAATGTGGTTTGGAGATGATAGACCCTATAGTGAGTCGTATTAGTTGTCAGCCATTGCGGG
Anln	TTGCTAGCGTGGGCCAATTAGGAGGAGGGTAATGATAGAAGTAAAGTTGCTGGTACGCACAGCACCGAGAAGATGATGTAGTAGTAAGGGTAGATGATGTAGTAGTAAGGGTCCCTATAGTGAGTCGTATTAGTTGTCAGCCATTGCGGG
Anln	TTGCTAGCGTGGGCCAATTGATGATGTAGTAGTAAGGGTACTCATGAATATTGTTAGTATTTGACTGTCAAAGGAGGAGGGTAATGATAGAAGGGAGAATGAGGTGTAATGTCCCTATAGTGAGTCGTATTAGTTGTCAGCCATTGCGGG
Anln	TTGCTAGCGTGGGCCAATTGGGAGAATGAGGTGTAATGTAAGACGAGCATGTGTTTTGTTTGAATAATCTATGTGGTTTGGAGATGATAGAATGTGGTTTGGAGATGATAGACCCTATAGTGAGTCGTATTAGTTGTCAGCCATTGCGGG
Anln	TTGCTAGCGTGGGCCAATTAGGAGGAGGGTAATGATAGAATCATTTTCAGCCACCTTATCTGTTACAGAAAGATGATGTAGTAGTAAGGGTAGGGAGAATGAGGTGTAATGTCCCTATAGTGAGTCGTATTAGTTGTCAGCCATTGCGGG
Anln	TTGCTAGCGTGGGCCAATTGGGAGAATGAGGTGTAATGTAGAGTCTCTCAATTCCGACGGAGGTGAAGAAATGTGGTTTGGAGATGATAGAAGATGATGTAGTAGTAAGGGTCCCTATAGTGAGTCGTATTAGTTGTCAGCCATTGCGGG
Anln	TTGCTAGCGTGGGCCAATTTGTGGTTTGGAGATGATAGAAAAAAGCTAATGTTAATATGAGGACTCTAAGAAGGAGGAGGGTAATGATAGAAGATGATGTAGTAGTAAGGGTCCCTATAGTGAGTCGTATTAGTTGTCAGCCATTGCGGG
Anln	TTGCTAGCGTGGGCCAATTAGGAGGAGGGTAATGATAGAATACATCATCTTCCCAGGAGCAAATCGTTGCATGTGGTTTGGAGATGATAGAATGTGGTTTGGAGATGATAGACCCTATAGTGAGTCGTATTAGTTGTCAGCCATTGCGGG
Anln	TTGCTAGCGTGGGCCAATTGATGATGTAGTAGTAAGGGTAGGCTTGTAGCATGCATCAGGCTGCCAGAGGAGGGAGAATGAGGTGTAATGTAGGGAGAATGAGGTGTAATGTCCCTATAGTGAGTCGTATTAGTTGTCAGCCATTGCGGG
Anln	TTGCTAGCGTGGGCCAATTGATGATGTAGTAGTAAGGGTACCTCCGGGACTGGCCATAACTGAAGAATGAAGATGATGTAGTAGTAAGGGTATGTGGTTTGGAGATGATAGACCCTATAGTGAGTCGTATTAGTTGTCAGCCATTGCGGG
Anln	TTGCTAGCGTGGGCCAATTTGTGGTTTGGAGATGATAGAAAGAAGATATCTGTGTAACGTCTTTGTGCTCAGGGAGAATGAGGTGTAATGTAGGGAGAATGAGGTGTAATGTCCCTATAGTGAGTCGTATTAGTTGTCAGCCATTGCGGG
Anln	TTGCTAGCGTGGGCCAATTGGGAGAATGAGGTGTAATGTAGGTGCAAAGTATGAACTTTCTGATACATCAAGATGATGTAGTAGTAAGGGTAAGGAGGAGGGTAATGATAGACCCTATAGTGAGTCGTATTAGTTGTCAGCCATTGCGGG
Anln	TTGCTAGCGTGGGCCAATTTGTGGTTTGGAGATGATAGAACTCATCATCTGGGTAAGTCCAGTAAGAGATAGATGATGTAGTAGTAAGGGTAGGGAGAATGAGGTGTAATGTCCCTATAGTGAGTCGTATTAGTTGTCAGCCATTGCGGG
Anln	TTGCTAGCGTGGGCCAATTGATGATGTAGTAGTAAGGGTAAGGGGAAGACGCTTTCACAGAGCTGGACACAAGGAGGAGGGTAATGATAGAATGTGGTTTGGAGATGATAGACCCTATAGTGAGTCGTATTAGTTGTCAGCCATTGCGGG
Anln	TTGCTAGCGTGGGCCAATTTGTGGTTTGGAGATGATAGAATCTCATCTCTTTACTAAACATGTCCTGAAAAGATGATGTAGTAGTAAGGGTAGGGAGAATGAGGTGTAATGTCCCTATAGTGAGTCGTATTAGTTGTCAGCCATTGCGGG
Anln	TTGCTAGCGTGGGCCAATTGGGAGAATGAGGTGTAATGTACCCTTCTCCCAACTGGAGTAGCTGAGGCATAGATGATGTAGTAGTAAGGGTAAGGAGGAGGGTAATGATAGACCCTATAGTGAGTCGTATTAGTTGTCAGCCATTGCGGG
Anln	TTGCTAGCGTGGGCCAATTAGGAGGAGGGTAATGATAGAAGATGTCCTCATCGTCCACACTCATCTCAACAAGGAGGAGGGTAATGATAGAAGATGATGTAGTAGTAAGGGTCCCTATAGTGAGTCGTATTAGTTGTCAGCCATTGCGGG
Anln	TTGCTAGCGTGGGCCAATTGGGAGAATGAGGTGTAATGTATTGTACAAAGAACCACCTCATCGCTCCTTTAGGGAGAATGAGGTGTAATGTAAGGAGGAGGGTAATGATAGACCCTATAGTGAGTCGTATTAGTTGTCAGCCATTGCGGG
Anln	TTGCTAGCGTGGGCCAATTGATGATGTAGTAGTAAGGGTAGATCCCGCTCTTCTTTAGTATCTGCAGAGAAAGGAGGAGGGTAATGATAGAAGGGAGAATGAGGTGTAATGTCCCTATAGTGAGTCGTATTAGTTGTCAGCCATTGCGGG
Anln	TTGCTAGCGTGGGCCAATTGATGATGTAGTAGTAAGGGTAAGACACAGCTAGCAAAGTCTCTCACGGTGCAGATGATGTAGTAGTAAGGGTATGTGGTTTGGAGATGATAGACCCTATAGTGAGTCGTATTAGTTGTCAGCCATTGCGGG
Anln	TTGCTAGCGTGGGCCAATTGATGATGTAGTAGTAAGGGTATGCTGCCTTTTCTCATCTCTTTACTAAACAATGTGGTTTGGAGATGATAGAAGGGAGAATGAGGTGTAATGTCCCTATAGTGAGTCGTATTAGTTGTCAGCCATTGCGGG
Anln	TTGCTAGCGTGGGCCAATTGGGAGAATGAGGTGTAATGTAATGCATCAGGCTGCCAGAGGCGAATATCAAAGGGAGAATGAGGTGTAATGTAAGGAGGAGGGTAATGATAGACCCTATAGTGAGTCGTATTAGTTGTCAGCCATTGCGGG
Anln	TTGCTAGCGTGGGCCAATTAGGAGGAGGGTAATGATAGAACCTCCTCAAATGTGCACCCATCATCACATTATGTGGTTTGGAGATGATAGAAGATGATGTAGTAGTAAGGGTCCCTATAGTGAGTCGTATTAGTTGTCAGCCATTGCGGG
Anln	TTGCTAGCGTGGGCCAATTAGGAGGAGGGTAATGATAGAAAAATATAATGGCAAGTGATAGACTTAGTGTAAGGAGGAGGGTAATGATAGAAGGGAGAATGAGGTGTAATGTCCCTATAGTGAGTCGTATTAGTTGTCAGCCATTGCGGG
Anln	TTGCTAGCGTGGGCCAATTGATGATGTAGTAGTAAGGGTAACTCCATAAATTGCCCTTGTCAAGTCGACCAAGGAGGAGGGTAATGATAGAAAGGAGGAGGGTAATGATAGACCCTATAGTGAGTCGTATTAGTTGTCAGCCATTGCGGG
Anln	TTGCTAGCGTGGGCCAATTGATGATGTAGTAGTAAGGGTATGCTGTGCTAAATGGGTAGTAGACGAGCATAGGGAGAATGAGGTGTAATGTAGGGAGAATGAGGTGTAATGTCCCTATAGTGAGTCGTATTAGTTGTCAGCCATTGCGGG
Anln	TTGCTAGCGTGGGCCAATTAGGAGGAGGGTAATGATAGAATGACAGAGGCATTGCCGTCCCTTGGGGAACAGGGAGAATGAGGTGTAATGTAGGGAGAATGAGGTGTAATGTCCCTATAGTGAGTCGTATTAGTTGTCAGCCATTGCGGG
Anln	TTGCTAGCGTGGGCCAATTGATGATGTAGTAGTAAGGGTAGTGAAGTAGCTCAGGATTTTGTGCCTCACGAAGGAGGAGGGTAATGATAGAATGTGGTTTGGAGATGATAGACCCTATAGTGAGTCGTATTAGTTGTCAGCCATTGCGGG
Anln	TTGCTAGCGTGGGCCAATTGGGAGAATGAGGTGTAATGTAATCTCAGAACAGAGTTGTAGAAAGTGTCATAAGGAGGAGGGTAATGATAGAAGGGAGAATGAGGTGTAATGTCCCTATAGTGAGTCGTATTAGTTGTCAGCCATTGCGGG
Anln	TTGCTAGCGTGGGCCAATTTGTGGTTTGGAGATGATAGAATATTGATGCTAGCAGATGCTCCACTTGCAGAGATGATGTAGTAGTAAGGGTAGGGAGAATGAGGTGTAATGTCCCTATAGTGAGTCGTATTAGTTGTCAGCCATTGCGGG
Anln	TTGCTAGCGTGGGCCAATTGGGAGAATGAGGTGTAATGTACACGTAGGGTCAGAGTGAGCACTAGCTGTGATGTGGTTTGGAGATGATAGAATGTGGTTTGGAGATGATAGACCCTATAGTGAGTCGTATTAGTTGTCAGCCATTGCGGG
Anln	TTGCTAGCGTGGGCCAATTGATGATGTAGTAGTAAGGGTACAATATCTTTAAATTTCAAGGAGGCATTGGAGGGAGAATGAGGTGTAATGTAAGGAGGAGGGTAATGATAGACCCTATAGTGAGTCGTATTAGTTGTCAGCCATTGCGGG
Anln	TTGCTAGCGTGGGCCAATTGGGAGAATGAGGTGTAATGTATTTGTCATTTCGCTTTCAGTGGAACCTGCAAAGGAGGAGGGTAATGATAGAAAGGAGGAGGGTAATGATAGACCCTATAGTGAGTCGTATTAGTTGTCAGCCATTGCGGG
Anln	TTGCTAGCGTGGGCCAATTGGGAGAATGAGGTGTAATGTATTTTCACCCAACTTTGAAGTAACATCTTCCAGATGATGTAGTAGTAAGGGTAGATGATGTAGTAGTAAGGGTCCCTATAGTGAGTCGTATTAGTTGTCAGCCATTGCGGG
Anln	TTGCTAGCGTGGGCCAATTGGGAGAATGAGGTGTAATGTACTCTATAAGACGGACTTTCTTTACTGTGTTAAGGAGGAGGGTAATGATAGAAAGGAGGAGGGTAATGATAGACCCTATAGTGAGTCGTATTAGTTGTCAGCCATTGCGGG
Anln	TTGCTAGCGTGGGCCAATTGGGAGAATGAGGTGTAATGTAGGCTCTGTGCTAGAAAGCTTCACTGCTGGTAGATGATGTAGTAGTAAGGGTAGATGATGTAGTAGTAAGGGTCCCTATAGTGAGTCGTATTAGTTGTCAGCCATTGCGGG
Anln	TTGCTAGCGTGGGCCAATTGGGAGAATGAGGTGTAATGTAAGGAAGATTTGGATAAACAAGCGGTACCAGAGGGAGAATGAGGTGTAATGTAGGGAGAATGAGGTGTAATGTCCCTATAGTGAGTCGTATTAGTTGTCAGCCATTGCGGG
Anln	TTGCTAGCGTGGGCCAATTAGGAGGAGGGTAATGATAGAATGTTGGCTGGTTCTATCTGATGACTGATACAGATGATGTAGTAGTAAGGGTAAGGAGGAGGGTAATGATAGACCCTATAGTGAGTCGTATTAGTTGTCAGCCATTGCGGG
Anln	TTGCTAGCGTGGGCCAATTGATGATGTAGTAGTAAGGGTACAATGACCTGGTTGAGTTTCTGCATCCAGAAGGGAGAATGAGGTGTAATGTATGTGGTTTGGAGATGATAGACCCTATAGTGAGTCGTATTAGTTGTCAGCCATTGCGGG
Anln	TTGCTAGCGTGGGCCAATTGATGATGTAGTAGTAAGGGTACTCCAGGTCTGATGCTACTTTTAAGGATTTAAGGAGGAGGGTAATGATAGAAAGGAGGAGGGTAATGATAGACCCTATAGTGAGTCGTATTAGTTGTCAGCCATTGCGGG
Anln	TTGCTAGCGTGGGCCAATTTGTGGTTTGGAGATGATAGAAGGACGTCACTGAAGATGTCGTTAATGACTCATGTGGTTTGGAGATGATAGAAGATGATGTAGTAGTAAGGGTCCCTATAGTGAGTCGTATTAGTTGTCAGCCATTGCGGG
Anln	TTGCTAGCGTGGGCCAATTTGTGGTTTGGAGATGATAGAAGTCAATGGGGTGCTTGCGACAGTTTGATGTAAGGAGGAGGGTAATGATAGAATGTGGTTTGGAGATGATAGACCCTATAGTGAGTCGTATTAGTTGTCAGCCATTGCGGG
Anln	TTGCTAGCGTGGGCCAATTTGTGGTTTGGAGATGATAGAACAATCAGAAGTGCTCTTTTCTCAGTTGCAAAGGGAGAATGAGGTGTAATGTATGTGGTTTGGAGATGATAGACCCTATAGTGAGTCGTATTAGTTGTCAGCCATTGCGGG
Anln	TTGCTAGCGTGGGCCAATTAGGAGGAGGGTAATGATAGAAGAAGAGATATTGAGCGCATCTTCCTGCTCCATGTGGTTTGGAGATGATAGAATGTGGTTTGGAGATGATAGACCCTATAGTGAGTCGTATTAGTTGTCAGCCATTGCGGG
Anln	TTGCTAGCGTGGGCCAATTGATGATGTAGTAGTAAGGGTAAGGAAACCCTTTTCCTCAACAGCTGAATTCAAGGAGGAGGGTAATGATAGAAAGGAGGAGGGTAATGATAGACCCTATAGTGAGTCGTATTAGTTGTCAGCCATTGCGGG
Anln	TTGCTAGCGTGGGCCAATTTGTGGTTTGGAGATGATAGAACCACTTGCAGAGGAAGATTTGGATAAACAAATGTGGTTTGGAGATGATAGAATGTGGTTTGGAGATGATAGACCCTATAGTGAGTCGTATTAGTTGTCAGCCATTGCGGG
Anln	TTGCTAGCGTGGGCCAATTGGGAGAATGAGGTGTAATGTATGCTAATGGAGTGGCGACCATCTGCTCAGCAAGGAGGAGGGTAATGATAGAATGTGGTTTGGAGATGATAGACCCTATAGTGAGTCGTATTAGTTGTCAGCCATTGCGGG
Anln	TTGCTAGCGTGGGCCAATTGATGATGTAGTAGTAAGGGTAAGCAAGGTTGGCCAGACGGCCCCTTCTCCCAGGGAGAATGAGGTGTAATGTAAGGAGGAGGGTAATGATAGACCCTATAGTGAGTCGTATTAGTTGTCAGCCATTGCGGG
Anln	TTGCTAGCGTGGGCCAATTTGTGGTTTGGAGATGATAGAATTAGTATTTGACTGTCAAACATGTACGAATATGTGGTTTGGAGATGATAGAATGTGGTTTGGAGATGATAGACCCTATAGTGAGTCGTATTAGTTGTCAGCCATTGCGGG
Anln	TTGCTAGCGTGGGCCAATTGGGAGAATGAGGTGTAATGTATCGCTCCTTTCACCTCGCGCCTGCCTGTTCAGATGATGTAGTAGTAAGGGTAGGGAGAATGAGGTGTAATGTCCCTATAGTGAGTCGTATTAGTTGTCAGCCATTGCGGG
Anln	TTGCTAGCGTGGGCCAATTTGTGGTTTGGAGATGATAGAAGCTTCAGTGTTCTGCTCAACCTCCAGGTCTAGGGAGAATGAGGTGTAATGTAAGGAGGAGGGTAATGATAGACCCTATAGTGAGTCGTATTAGTTGTCAGCCATTGCGGG
Anln	TTGCTAGCGTGGGCCAATTGATGATGTAGTAGTAAGGGTACTTCTTAAGAAGACACAGCTAGCAAAGTCTAGGGAGAATGAGGTGTAATGTAGATGATGTAGTAGTAAGGGTCCCTATAGTGAGTCGTATTAGTTGTCAGCCATTGCGGG
Anln	TTGCTAGCGTGGGCCAATTGATGATGTAGTAGTAAGGGTAAACCCCAAGAACATTCAGCAAGACAGAGACAAGGAGGAGGGTAATGATAGAAGATGATGTAGTAGTAAGGGTCCCTATAGTGAGTCGTATTAGTTGTCAGCCATTGCGGG
Anln	TTGCTAGCGTGGGCCAATTTGTGGTTTGGAGATGATAGAAATTTATCCTTCCTATGGGATTCTTTCGCCTAGGGAGAATGAGGTGTAATGTAGATGATGTAGTAGTAAGGGTCCCTATAGTGAGTCGTATTAGTTGTCAGCCATTGCGGG
Anln	TTGCTAGCGTGGGCCAATTTGTGGTTTGGAGATGATAGAAAAATCGTTGCAGCAAGGTTGGCCAGACGGCAAGGAGGAGGGTAATGATAGAAAGGAGGAGGGTAATGATAGACCCTATAGTGAGTCGTATTAGTTGTCAGCCATTGCGGG
Anln	TTGCTAGCGTGGGCCAATTTGTGGTTTGGAGATGATAGAATGATTTTCAAAGGGCTGGACTTTGTCATTTAGGGAGAATGAGGTGTAATGTAGGGAGAATGAGGTGTAATGTCCCTATAGTGAGTCGTATTAGTTGTCAGCCATTGCGGG
Ano2	TTGCTAGCGTGGGCCAATTAGGTTAGGTTGAGAATAGGAATCCTCCTTCAGAAAGAAGTCTACCAGCAAGATAGAGTTGATAGAGGGAGAAAAGGTTAGGTTGAGAATAGGACCCTATAGTGAGTCGTATTAGTTGTCAGCCATTGCGGG
Ano2	TTGCTAGCGTGGGCCAATTAGGTTAGGTTGAGAATAGGAAAAAGAGTTTCTTTAGCTTCGGGACTCCAATAGGGAGAATGAGGTGTAATGTATAGAGTTGATAGAGGGAGAACCCTATAGTGAGTCGTATTAGTTGTCAGCCATTGCGGG
Ano2	TTGCTAGCGTGGGCCAATTTGTGATGGAAGTTAGAGGGTACATAGATCTCATCCAAGATGAGGATGACCAATAGAGTTGATAGAGGGAGAAAAGGTTAGGTTGAGAATAGGACCCTATAGTGAGTCGTATTAGTTGTCAGCCATTGCGGG
Ano2	TTGCTAGCGTGGGCCAATTGGGAGAATGAGGTGTAATGTACAGCTCCAGCCCAGCAGCCATCAGGTTGTGATAGAGTTGATAGAGGGAGAAATGTGATGGAAGTTAGAGGGTCCCTATAGTGAGTCGTATTAGTTGTCAGCCATTGCGGG
Ano2	TTGCTAGCGTGGGCCAATTAGGTTAGGTTGAGAATAGGAAATCCCTGGCTTTTGCTCTCCAAGTCCTTCTAGGGAGAATGAGGTGTAATGTAAGGTTAGGTTGAGAATAGGACCCTATAGTGAGTCGTATTAGTTGTCAGCCATTGCGGG
Ano2	TTGCTAGCGTGGGCCAATTGGGAGAATGAGGTGTAATGTATCCCAGTCAGGTCCCAGAAGTAGCCCAACCATAGAGTTGATAGAGGGAGAAAAGGTTAGGTTGAGAATAGGACCCTATAGTGAGTCGTATTAGTTGTCAGCCATTGCGGG
Ano2	TTGCTAGCGTGGGCCAATTTAGAGTTGATAGAGGGAGAAATGAGTTGCATTATATGCATCCTTGTCATAGATGTGATGGAAGTTAGAGGGTAAGGTTAGGTTGAGAATAGGACCCTATAGTGAGTCGTATTAGTTGTCAGCCATTGCGGG
Ano2	TTGCTAGCGTGGGCCAATTTGTGATGGAAGTTAGAGGGTAAGAACGTCAGGGCAATCATAAACAAGATGGATGTGATGGAAGTTAGAGGGTATAGAGTTGATAGAGGGAGAACCCTATAGTGAGTCGTATTAGTTGTCAGCCATTGCGGG
Ano2	TTGCTAGCGTGGGCCAATTTGTGATGGAAGTTAGAGGGTAGGTCACTTTCTCCAGGCTCTGTCTCATCTTAGGGAGAATGAGGTGTAATGTAGGGAGAATGAGGTGTAATGTCCCTATAGTGAGTCGTATTAGTTGTCAGCCATTGCGGG
Ano2	TTGCTAGCGTGGGCCAATTTAGAGTTGATAGAGGGAGAAACAGGGCAGCTGCAGTTGTGATCCGATACACATAGAGTTGATAGAGGGAGAAAAGGTTAGGTTGAGAATAGGACCCTATAGTGAGTCGTATTAGTTGTCAGCCATTGCGGG
Ano2	TTGCTAGCGTGGGCCAATTGGGAGAATGAGGTGTAATGTACAGTGTAAGGCTCTAGGCTGTGGTCCAGGTAAGGTTAGGTTGAGAATAGGAATGTGATGGAAGTTAGAGGGTCCCTATAGTGAGTCGTATTAGTTGTCAGCCATTGCGGG
Ano2	TTGCTAGCGTGGGCCAATTGGGAGAATGAGGTGTAATGTATTTTAAACCAGAACTTGCATAAAACGGTGGATGTGATGGAAGTTAGAGGGTAGGGAGAATGAGGTGTAATGTCCCTATAGTGAGTCGTATTAGTTGTCAGCCATTGCGGG
Ano2	TTGCTAGCGTGGGCCAATTGGGAGAATGAGGTGTAATGTAAAAAGAAGACGGTGGCTGGATTGTCAAACAATGTGATGGAAGTTAGAGGGTATGTGATGGAAGTTAGAGGGTCCCTATAGTGAGTCGTATTAGTTGTCAGCCATTGCGGG
Ano2	TTGCTAGCGTGGGCCAATTGGGAGAATGAGGTGTAATGTACAGCAGAAGAGGTACCACTGTGTTATAGGAATAGAGTTGATAGAGGGAGAAATAGAGTTGATAGAGGGAGAACCCTATAGTGAGTCGTATTAGTTGTCAGCCATTGCGGG
Ano2	TTGCTAGCGTGGGCCAATTGGGAGAATGAGGTGTAATGTATTGTGGCCCCATTCACAAGTGTCTCTGAGAAGGGAGAATGAGGTGTAATGTATAGAGTTGATAGAGGGAGAACCCTATAGTGAGTCGTATTAGTTGTCAGCCATTGCGGG
Ano2	TTGCTAGCGTGGGCCAATTTAGAGTTGATAGAGGGAGAAAGCCCAACATGATGATGCTGAGTTGGATGCAAGGGAGAATGAGGTGTAATGTAGGGAGAATGAGGTGTAATGTCCCTATAGTGAGTCGTATTAGTTGTCAGCCATTGCGGG
Ano2	TTGCTAGCGTGGGCCAATTTAGAGTTGATAGAGGGAGAAAGTACTTTGGTTTCATATTCAGGCCGAGAGTAAGGTTAGGTTGAGAATAGGAATGTGATGGAAGTTAGAGGGTCCCTATAGTGAGTCGTATTAGTTGTCAGCCATTGCGGG
Ano2	TTGCTAGCGTGGGCCAATTGGGAGAATGAGGTGTAATGTACCTGGGAAACGATCTTTCCAAGTCAGTTTAATAGAGTTGATAGAGGGAGAAATGTGATGGAAGTTAGAGGGTCCCTATAGTGAGTCGTATTAGTTGTCAGCCATTGCGGG
Ano2	TTGCTAGCGTGGGCCAATTGGGAGAATGAGGTGTAATGTAACAGCAATGACAAAAGCATTAATGATGACGATAGAGTTGATAGAGGGAGAAATAGAGTTGATAGAGGGAGAACCCTATAGTGAGTCGTATTAGTTGTCAGCCATTGCGGG
Ano2	TTGCTAGCGTGGGCCAATTTGTGATGGAAGTTAGAGGGTATCTTGATCTGGTCGCTGATGTCAGTGGGGAATGTGATGGAAGTTAGAGGGTAGGGAGAATGAGGTGTAATGTCCCTATAGTGAGTCGTATTAGTTGTCAGCCATTGCGGG
Ano2	TTGCTAGCGTGGGCCAATTGGGAGAATGAGGTGTAATGTAACCAGGTCCAGTGGCCACAGAAATCAATCCATAGAGTTGATAGAGGGAGAAAAGGTTAGGTTGAGAATAGGACCCTATAGTGAGTCGTATTAGTTGTCAGCCATTGCGGG
Ano2	TTGCTAGCGTGGGCCAATTTGTGATGGAAGTTAGAGGGTATTGACAAACTTGAGCAAGAAAGCTTTGAGGATGTGATGGAAGTTAGAGGGTAGGGAGAATGAGGTGTAATGTCCCTATAGTGAGTCGTATTAGTTGTCAGCCATTGCGGG
Ano2	TTGCTAGCGTGGGCCAATTGGGAGAATGAGGTGTAATGTAGAGTGGTCAGGGTCACTTTCTCCAGGCTCTATAGAGTTGATAGAGGGAGAAATGTGATGGAAGTTAGAGGGTCCCTATAGTGAGTCGTATTAGTTGTCAGCCATTGCGGG
Ano2	TTGCTAGCGTGGGCCAATTTGTGATGGAAGTTAGAGGGTAATATTGTTTGCTATTAGAGAGTTAATACCCATGTGATGGAAGTTAGAGGGTATGTGATGGAAGTTAGAGGGTCCCTATAGTGAGTCGTATTAGTTGTCAGCCATTGCGGG
Ano2	TTGCTAGCGTGGGCCAATTAGGTTAGGTTGAGAATAGGAAGCCTGATGGTGCAGAGCTGGCTGCACGGCTAGGGAGAATGAGGTGTAATGTAAGGTTAGGTTGAGAATAGGACCCTATAGTGAGTCGTATTAGTTGTCAGCCATTGCGGG
Ano2	TTGCTAGCGTGGGCCAATTTGTGATGGAAGTTAGAGGGTAGCTGGCTCCGGCCTGATGGTGCAGAGCTGGAGGGAGAATGAGGTGTAATGTATGTGATGGAAGTTAGAGGGTCCCTATAGTGAGTCGTATTAGTTGTCAGCCATTGCGGG
Ano2	TTGCTAGCGTGGGCCAATTGGGAGAATGAGGTGTAATGTAGCATCTGGAGTCTCTTCCAGTTTTCCAGAAAGGGAGAATGAGGTGTAATGTAAGGTTAGGTTGAGAATAGGACCCTATAGTGAGTCGTATTAGTTGTCAGCCATTGCGGG
Ano2	TTGCTAGCGTGGGCCAATTAGGTTAGGTTGAGAATAGGAATCTCCAAAATACTTCCTGATGAGGTCAATGATGTGATGGAAGTTAGAGGGTATAGAGTTGATAGAGGGAGAACCCTATAGTGAGTCGTATTAGTTGTCAGCCATTGCGGG
Ano2	TTGCTAGCGTGGGCCAATTTGTGATGGAAGTTAGAGGGTAACTTTGATCTTCAAGAACTCTGCTTCCCTGAAGGTTAGGTTGAGAATAGGAAAGGTTAGGTTGAGAATAGGACCCTATAGTGAGTCGTATTAGTTGTCAGCCATTGCGGG
Ano2	TTGCTAGCGTGGGCCAATTAGGTTAGGTTGAGAATAGGAACCGGAGCACACTCTTCCATGCGGTAACCGTATAGAGTTGATAGAGGGAGAAATGTGATGGAAGTTAGAGGGTCCCTATAGTGAGTCGTATTAGTTGTCAGCCATTGCGGG
Ano2	TTGCTAGCGTGGGCCAATTAGGTTAGGTTGAGAATAGGAACCCTGAAAGGACACAGCTCAAAAGTCAACCATGTGATGGAAGTTAGAGGGTATAGAGTTGATAGAGGGAGAACCCTATAGTGAGTCGTATTAGTTGTCAGCCATTGCGGG
Ano2	TTGCTAGCGTGGGCCAATTAGGTTAGGTTGAGAATAGGAATTCCAGCTTCTGAACCGCTGACTTGCCACTAAGGTTAGGTTGAGAATAGGAATGTGATGGAAGTTAGAGGGTCCCTATAGTGAGTCGTATTAGTTGTCAGCCATTGCGGG
Ano2	TTGCTAGCGTGGGCCAATTAGGTTAGGTTGAGAATAGGAATCATAAGGGTTTGGTGCCCATGGTGGTTCTATAGAGTTGATAGAGGGAGAAAAGGTTAGGTTGAGAATAGGACCCTATAGTGAGTCGTATTAGTTGTCAGCCATTGCGGG
Ano2	TTGCTAGCGTGGGCCAATTTGTGATGGAAGTTAGAGGGTAGACACCCTTAAGCCAGTTCCCAGCAGAAGAAGGGAGAATGAGGTGTAATGTAAGGTTAGGTTGAGAATAGGACCCTATAGTGAGTCGTATTAGTTGTCAGCCATTGCGGG
Ano2	TTGCTAGCGTGGGCCAATTTGTGATGGAAGTTAGAGGGTATGGCCACGGTCCGAGAACTCAGCCGACGTGATAGAGTTGATAGAGGGAGAAAAGGTTAGGTTGAGAATAGGACCCTATAGTGAGTCGTATTAGTTGTCAGCCATTGCGGG
Ano2	TTGCTAGCGTGGGCCAATTAGGTTAGGTTGAGAATAGGAATTGAGGTACTGCTGCCCATGTTTGGGGCCCATAGAGTTGATAGAGGGAGAAATGTGATGGAAGTTAGAGGGTCCCTATAGTGAGTCGTATTAGTTGTCAGCCATTGCGGG
Ano2	TTGCTAGCGTGGGCCAATTAGGTTAGGTTGAGAATAGGAACTCTGACCTGGGGCCCGGTGACCTGGCACTATGTGATGGAAGTTAGAGGGTATGTGATGGAAGTTAGAGGGTCCCTATAGTGAGTCGTATTAGTTGTCAGCCATTGCGGG
Ano2	TTGCTAGCGTGGGCCAATTTAGAGTTGATAGAGGGAGAAAGTTAATACCCATCGTGTTGTTGGCTCGAGAATAGAGTTGATAGAGGGAGAAAGGGAGAATGAGGTGTAATGTCCCTATAGTGAGTCGTATTAGTTGTCAGCCATTGCGGG
Ano2	TTGCTAGCGTGGGCCAATTGGGAGAATGAGGTGTAATGTACTCTCTCACTCTATTTCCCTTTCTGTAACTATGTGATGGAAGTTAGAGGGTAAGGTTAGGTTGAGAATAGGACCCTATAGTGAGTCGTATTAGTTGTCAGCCATTGCGGG
Ano2	TTGCTAGCGTGGGCCAATTTAGAGTTGATAGAGGGAGAAAAATGACTCATACATTGGTGTGCTGGGACCCATGTGATGGAAGTTAGAGGGTATAGAGTTGATAGAGGGAGAACCCTATAGTGAGTCGTATTAGTTGTCAGCCATTGCGGG
Ano2	TTGCTAGCGTGGGCCAATTAGGTTAGGTTGAGAATAGGAAGCAGAGCTGGCTGCACGGCTCCTCCTGCTCAAGGTTAGGTTGAGAATAGGAAAGGTTAGGTTGAGAATAGGACCCTATAGTGAGTCGTATTAGTTGTCAGCCATTGCGGG
Ano2	TTGCTAGCGTGGGCCAATTGGGAGAATGAGGTGTAATGTACCCCTGGACTGTCATATTCACCATCATGAAATGTGATGGAAGTTAGAGGGTATGTGATGGAAGTTAGAGGGTCCCTATAGTGAGTCGTATTAGTTGTCAGCCATTGCGGG
Ano2	TTGCTAGCGTGGGCCAATTGGGAGAATGAGGTGTAATGTAGGTCCTCACAGCATCTGGGCGTCTCAGTTCATAGAGTTGATAGAGGGAGAAATGTGATGGAAGTTAGAGGGTCCCTATAGTGAGTCGTATTAGTTGTCAGCCATTGCGGG
Ano2	TTGCTAGCGTGGGCCAATTTGTGATGGAAGTTAGAGGGTATGGTCCAGGTCCCACTGCTCTGGACGTTTTAGGGAGAATGAGGTGTAATGTATAGAGTTGATAGAGGGAGAACCCTATAGTGAGTCGTATTAGTTGTCAGCCATTGCGGG
Ano2	TTGCTAGCGTGGGCCAATTGGGAGAATGAGGTGTAATGTATCCTTGCCTGTCTCCCCATTGGAGATAACAAGGGAGAATGAGGTGTAATGTATAGAGTTGATAGAGGGAGAACCCTATAGTGAGTCGTATTAGTTGTCAGCCATTGCGGG
Ano2	TTGCTAGCGTGGGCCAATTGGGAGAATGAGGTGTAATGTAAAGGACCCGAGAAAATTCTATGGTGAAGTGATGTGATGGAAGTTAGAGGGTAAGGTTAGGTTGAGAATAGGACCCTATAGTGAGTCGTATTAGTTGTCAGCCATTGCGGG
Ano2	TTGCTAGCGTGGGCCAATTAGGTTAGGTTGAGAATAGGAAGATGACTGCTGTTGCAGTCACTGTCACCCGATAGAGTTGATAGAGGGAGAAAGGGAGAATGAGGTGTAATGTCCCTATAGTGAGTCGTATTAGTTGTCAGCCATTGCGGG
Ano2	TTGCTAGCGTGGGCCAATTTAGAGTTGATAGAGGGAGAAATCAGCTTCCGAAAGAGTTTCTTTAGCTTCGAGGGAGAATGAGGTGTAATGTAAGGTTAGGTTGAGAATAGGACCCTATAGTGAGTCGTATTAGTTGTCAGCCATTGCGGG
Ano2	TTGCTAGCGTGGGCCAATTTAGAGTTGATAGAGGGAGAAAATCCAAGATGAGGATGACCACGAGGTTGATATAGAGTTGATAGAGGGAGAAATAGAGTTGATAGAGGGAGAACCCTATAGTGAGTCGTATTAGTTGTCAGCCATTGCGGG
Ano2	TTGCTAGCGTGGGCCAATTTGTGATGGAAGTTAGAGGGTAAGCCAGTTCCCAGCAGAAGAGGTACCACTGAAGGTTAGGTTGAGAATAGGAATGTGATGGAAGTTAGAGGGTCCCTATAGTGAGTCGTATTAGTTGTCAGCCATTGCGGG
Ano2	TTGCTAGCGTGGGCCAATTGGGAGAATGAGGTGTAATGTACTCCTTTAACAGTTTCTCTCGTACTTTGGTAAGGTTAGGTTGAGAATAGGAAAGGTTAGGTTGAGAATAGGACCCTATAGTGAGTCGTATTAGTTGTCAGCCATTGCGGG
Ano2	TTGCTAGCGTGGGCCAATTTGTGATGGAAGTTAGAGGGTACGAGGTTGATGATGACTGCTGTTGCAGTCAAGGGAGAATGAGGTGTAATGTATGTGATGGAAGTTAGAGGGTCCCTATAGTGAGTCGTATTAGTTGTCAGCCATTGCGGG
Ano2	TTGCTAGCGTGGGCCAATTAGGTTAGGTTGAGAATAGGAATGAGGATGCTATGCTGCCTGGCTGGCTCCGAAGGTTAGGTTGAGAATAGGAATGTGATGGAAGTTAGAGGGTCCCTATAGTGAGTCGTATTAGTTGTCAGCCATTGCGGG
Ano2	TTGCTAGCGTGGGCCAATTTAGAGTTGATAGAGGGAGAAAATGCGGCTCAGACGGGCTTCCGAGGACGGGAGGGAGAATGAGGTGTAATGTATAGAGTTGATAGAGGGAGAACCCTATAGTGAGTCGTATTAGTTGTCAGCCATTGCGGG
Ano2	TTGCTAGCGTGGGCCAATTTGTGATGGAAGTTAGAGGGTACCCACTGCTCTGGACGTTTTGAGTGGTCAGATAGAGTTGATAGAGGGAGAAATGTGATGGAAGTTAGAGGGTCCCTATAGTGAGTCGTATTAGTTGTCAGCCATTGCGGG
Ano2	TTGCTAGCGTGGGCCAATTGGGAGAATGAGGTGTAATGTACGTACATTTTCTTGGTGGGGACTTTGATCTATAGAGTTGATAGAGGGAGAAATAGAGTTGATAGAGGGAGAACCCTATAGTGAGTCGTATTAGTTGTCAGCCATTGCGGG
Ano2	TTGCTAGCGTGGGCCAATTTAGAGTTGATAGAGGGAGAAAGTCTCTGAGAGGTTATTCCAGGGTGACAGTATGTGATGGAAGTTAGAGGGTAAGGTTAGGTTGAGAATAGGACCCTATAGTGAGTCGTATTAGTTGTCAGCCATTGCGGG
Ano2	TTGCTAGCGTGGGCCAATTAGGTTAGGTTGAGAATAGGAAATCGTGTTGTTGGCTCGAGAACAGGCCGTCAAGGTTAGGTTGAGAATAGGAAGGGAGAATGAGGTGTAATGTCCCTATAGTGAGTCGTATTAGTTGTCAGCCATTGCGGG
Ano2	TTGCTAGCGTGGGCCAATTGGGAGAATGAGGTGTAATGTAGCCTATGACAGAAGATGGGATCAGGAATGAAAGGTTAGGTTGAGAATAGGAATAGAGTTGATAGAGGGAGAACCCTATAGTGAGTCGTATTAGTTGTCAGCCATTGCGGG
Ano2	TTGCTAGCGTGGGCCAATTAGGTTAGGTTGAGAATAGGAACAGTTCCCTGCGCTCCTCCTTCGCAGAGACATAGAGTTGATAGAGGGAGAAATAGAGTTGATAGAGGGAGAACCCTATAGTGAGTCGTATTAGTTGTCAGCCATTGCGGG
Ano2	TTGCTAGCGTGGGCCAATTGGGAGAATGAGGTGTAATGTATTGTTGAGGAGAGCAAACACAGGGGCCAGAAGGGAGAATGAGGTGTAATGTAGGGAGAATGAGGTGTAATGTCCCTATAGTGAGTCGTATTAGTTGTCAGCCATTGCGGG
Ano2	TTGCTAGCGTGGGCCAATTTAGAGTTGATAGAGGGAGAAAAGACAGCCTCCCGGAGCACACTCTTCCATGAGGGAGAATGAGGTGTAATGTAGGGAGAATGAGGTGTAATGTCCCTATAGTGAGTCGTATTAGTTGTCAGCCATTGCGGG
Ano2	TTGCTAGCGTGGGCCAATTTAGAGTTGATAGAGGGAGAAAGATGATGGTGAAGAATAAGAAAGGACCCGAAAGGTTAGGTTGAGAATAGGAATGTGATGGAAGTTAGAGGGTCCCTATAGTGAGTCGTATTAGTTGTCAGCCATTGCGGG
Ano2	TTGCTAGCGTGGGCCAATTTAGAGTTGATAGAGGGAGAAACTATTTCCCTTTCTGTAACTTCCTTTTGGAATAGAGTTGATAGAGGGAGAAAAGGTTAGGTTGAGAATAGGACCCTATAGTGAGTCGTATTAGTTGTCAGCCATTGCGGG
Ano2	TTGCTAGCGTGGGCCAATTAGGTTAGGTTGAGAATAGGAAGTCCAGGGGAGCCGTGACCCAGGTGTGCGCATGTGATGGAAGTTAGAGGGTAAGGTTAGGTTGAGAATAGGACCCTATAGTGAGTCGTATTAGTTGTCAGCCATTGCGGG
Ano2	TTGCTAGCGTGGGCCAATTAGGTTAGGTTGAGAATAGGAATGGCTCGAGAACAGGCCGTCCGCTTCAGAAATGTGATGGAAGTTAGAGGGTATGTGATGGAAGTTAGAGGGTCCCTATAGTGAGTCGTATTAGTTGTCAGCCATTGCGGG
Ano2	TTGCTAGCGTGGGCCAATTAGGTTAGGTTGAGAATAGGAACGATCCCCACCTCCCTGGCTCCTCTGGGTGAAGGTTAGGTTGAGAATAGGAATAGAGTTGATAGAGGGAGAACCCTATAGTGAGTCGTATTAGTTGTCAGCCATTGCGGG
Ano2	TTGCTAGCGTGGGCCAATTAGGTTAGGTTGAGAATAGGAACTTGGCTGCCCTCGCTCCACTCTGGATAGGAAGGTTAGGTTGAGAATAGGAAAGGTTAGGTTGAGAATAGGACCCTATAGTGAGTCGTATTAGTTGTCAGCCATTGCGGG
Ano2	TTGCTAGCGTGGGCCAATTGGGAGAATGAGGTGTAATGTACAGCTCCATGAGACAGCCTCCCGGAGCACAAGGGAGAATGAGGTGTAATGTAGGGAGAATGAGGTGTAATGTCCCTATAGTGAGTCGTATTAGTTGTCAGCCATTGCGGG
Ano2	TTGCTAGCGTGGGCCAATTTAGAGTTGATAGAGGGAGAAAAAACTGAACCTCCTGGTCGAACTGTGAGTTAAGGTTAGGTTGAGAATAGGAAAGGTTAGGTTGAGAATAGGACCCTATAGTGAGTCGTATTAGTTGTCAGCCATTGCGGG
Ano2	TTGCTAGCGTGGGCCAATTTGTGATGGAAGTTAGAGGGTAAGCCGACGTGGAGATCCAGGGAGCAGAGGGATAGAGTTGATAGAGGGAGAAATGTGATGGAAGTTAGAGGGTCCCTATAGTGAGTCGTATTAGTTGTCAGCCATTGCGGG
Ano2	TTGCTAGCGTGGGCCAATTGGGAGAATGAGGTGTAATGTATATGGTTCACAAAGCCATGTAGTGTCCCGTATAGAGTTGATAGAGGGAGAAAAGGTTAGGTTGAGAATAGGACCCTATAGTGAGTCGTATTAGTTGTCAGCCATTGCGGG
Ano2	TTGCTAGCGTGGGCCAATTTGTGATGGAAGTTAGAGGGTACGTGTGGCCTTGTTGAGAGACAGGGCAGCTAAGGTTAGGTTGAGAATAGGAAGGGAGAATGAGGTGTAATGTCCCTATAGTGAGTCGTATTAGTTGTCAGCCATTGCGGG
Ano2	TTGCTAGCGTGGGCCAATTTGTGATGGAAGTTAGAGGGTACTTCAAAAGTCTGTTCTGTTTTCGGAACCTAGGGAGAATGAGGTGTAATGTATGTGATGGAAGTTAGAGGGTCCCTATAGTGAGTCGTATTAGTTGTCAGCCATTGCGGG
Ano2	TTGCTAGCGTGGGCCAATTGGGAGAATGAGGTGTAATGTATTTAGCTTCGGGACTCCAATCTCAAAGATAAGGGAGAATGAGGTGTAATGTATGTGATGGAAGTTAGAGGGTCCCTATAGTGAGTCGTATTAGTTGTCAGCCATTGCGGG
Ano2	TTGCTAGCGTGGGCCAATTTGTGATGGAAGTTAGAGGGTATGGGACCCTCACTGAACTTCTTTCACCTAAATGTGATGGAAGTTAGAGGGTATAGAGTTGATAGAGGGAGAACCCTATAGTGAGTCGTATTAGTTGTCAGCCATTGCGGG
Ano2	TTGCTAGCGTGGGCCAATTTGTGATGGAAGTTAGAGGGTAGGCAATCATAAACAAGATGGAGGCAAAGTTATGTGATGGAAGTTAGAGGGTATGTGATGGAAGTTAGAGGGTCCCTATAGTGAGTCGTATTAGTTGTCAGCCATTGCGGG
Ano2	TTGCTAGCGTGGGCCAATTTAGAGTTGATAGAGGGAGAAATGTTATAGGAACATATGGTGTACTCATGCGAAGGTTAGGTTGAGAATAGGAATAGAGTTGATAGAGGGAGAACCCTATAGTGAGTCGTATTAGTTGTCAGCCATTGCGGG
Ano2	TTGCTAGCGTGGGCCAATTTAGAGTTGATAGAGGGAGAAAGCAGTTGTGATCCGATACACAATGACCCCAATAGAGTTGATAGAGGGAGAAAGGGAGAATGAGGTGTAATGTCCCTATAGTGAGTCGTATTAGTTGTCAGCCATTGCGGG
Ano2	TTGCTAGCGTGGGCCAATTTAGAGTTGATAGAGGGAGAAAATGATGCTGAGTTGGATGCACAGCTCCATGAGGGAGAATGAGGTGTAATGTATAGAGTTGATAGAGGGAGAACCCTATAGTGAGTCGTATTAGTTGTCAGCCATTGCGGG
Ano2	TTGCTAGCGTGGGCCAATTGGGAGAATGAGGTGTAATGTAATCAACCGTTCTTCAAAAGTCTGTTCTGTTAAGGTTAGGTTGAGAATAGGAAAGGTTAGGTTGAGAATAGGACCCTATAGTGAGTCGTATTAGTTGTCAGCCATTGCGGG
Ano2	TTGCTAGCGTGGGCCAATTTGTGATGGAAGTTAGAGGGTAATGAAGATGGAAAAGAAGACGGTGGCTGGAATGTGATGGAAGTTAGAGGGTATGTGATGGAAGTTAGAGGGTCCCTATAGTGAGTCGTATTAGTTGTCAGCCATTGCGGG
Ano2	TTGCTAGCGTGGGCCAATTAGGTTAGGTTGAGAATAGGAAGTGTGCGCCTCGTTTCCGGTAGTGGTATGCAGGGAGAATGAGGTGTAATGTAGGGAGAATGAGGTGTAATGTCCCTATAGTGAGTCGTATTAGTTGTCAGCCATTGCGGG
Ano2	TTGCTAGCGTGGGCCAATTGGGAGAATGAGGTGTAATGTACCCTCCTGCACTCTCTCACTCTATTTCCCTAGGGAGAATGAGGTGTAATGTAGGGAGAATGAGGTGTAATGTCCCTATAGTGAGTCGTATTAGTTGTCAGCCATTGCGGG
Ano2	TTGCTAGCGTGGGCCAATTAGGTTAGGTTGAGAATAGGAATGCTTCCCTGGCCAGCACCTGCCATGGGGCATGTGATGGAAGTTAGAGGGTATGTGATGGAAGTTAGAGGGTCCCTATAGTGAGTCGTATTAGTTGTCAGCCATTGCGGG
Ano2	TTGCTAGCGTGGGCCAATTTAGAGTTGATAGAGGGAGAAACTGTCACCCGGACATTGGAGCGTGTGGCCTAGGGAGAATGAGGTGTAATGTAAGGTTAGGTTGAGAATAGGACCCTATAGTGAGTCGTATTAGTTGTCAGCCATTGCGGG
Ano2	TTGCTAGCGTGGGCCAATTAGGTTAGGTTGAGAATAGGAAGGTACCACTGTGTTATAGGAACATATGGTGAAGGTTAGGTTGAGAATAGGAATAGAGTTGATAGAGGGAGAACCCTATAGTGAGTCGTATTAGTTGTCAGCCATTGCGGG
Ano2	TTGCTAGCGTGGGCCAATTTAGAGTTGATAGAGGGAGAAACGGGTAGCATTGTCAAAGAAGGTGTCCTTTATAGAGTTGATAGAGGGAGAAAGGGAGAATGAGGTGTAATGTCCCTATAGTGAGTCGTATTAGTTGTCAGCCATTGCGGG
Ano2	TTGCTAGCGTGGGCCAATTTGTGATGGAAGTTAGAGGGTATGTGGCTATAGGAGTACTGGTACACAAGGCAGGGAGAATGAGGTGTAATGTAGGGAGAATGAGGTGTAATGTCCCTATAGTGAGTCGTATTAGTTGTCAGCCATTGCGGG
Ano2	TTGCTAGCGTGGGCCAATTTAGAGTTGATAGAGGGAGAAAAAAACGGTGGTGAGTTGCATTATATGCATCATAGAGTTGATAGAGGGAGAAAAGGTTAGGTTGAGAATAGGACCCTATAGTGAGTCGTATTAGTTGTCAGCCATTGCGGG
Ano2	TTGCTAGCGTGGGCCAATTTAGAGTTGATAGAGGGAGAAACTTGGTGGGGACTTTGATCTTCAAGAACTCAGGGAGAATGAGGTGTAATGTAAGGTTAGGTTGAGAATAGGACCCTATAGTGAGTCGTATTAGTTGTCAGCCATTGCGGG
Ano2	TTGCTAGCGTGGGCCAATTTAGAGTTGATAGAGGGAGAAAAAGACAATGGAGAACGTCAGGGCAATCATAATGTGATGGAAGTTAGAGGGTAGGGAGAATGAGGTGTAATGTCCCTATAGTGAGTCGTATTAGTTGTCAGCCATTGCGGG
Apln	TTGCTAGCGTGGGCCAATTTTGGAGGTGTAGGGAGTAAAAGGTCCCTGGTAGGGGTACCAGCAGTAGAAGAGATGATGTAGTAGTAAGGGTATGTGATGGAAGTTAGAGGGTCCCTATAGTGAGTCGTATTAGTTGTCAGCCATTGCGGG
Apln	TTGCTAGCGTGGGCCAATTGATGATGTAGTAGTAAGGGTACTCTCCCCTTCTGACCTGGGGACTGAACAAATTGGAGGTGTAGGGAGTAAAATAGAGTTGATAGAGGGAGAACCCTATAGTGAGTCGTATTAGTTGTCAGCCATTGCGGG
Apln	TTGCTAGCGTGGGCCAATTTAGAGTTGATAGAGGGAGAAAGAAAAGAGGGAAGAGCCAAGAGAAGGCTACATGTGATGGAAGTTAGAGGGTATGTGATGGAAGTTAGAGGGTCCCTATAGTGAGTCGTATTAGTTGTCAGCCATTGCGGG
Apln	TTGCTAGCGTGGGCCAATTTAGAGTTGATAGAGGGAGAAAGTGTGGGGTACATTTCACCACTTAGGGACTAGATGATGTAGTAGTAAGGGTATAGAGTTGATAGAGGGAGAACCCTATAGTGAGTCGTATTAGTTGTCAGCCATTGCGGG
Apln	TTGCTAGCGTGGGCCAATTGATGATGTAGTAGTAAGGGTAGCTCTAAGCAGGTTACTTCCCTCTCCAGGGATAGAGTTGATAGAGGGAGAAATAGAGTTGATAGAGGGAGAACCCTATAGTGAGTCGTATTAGTTGTCAGCCATTGCGGG
Apln	TTGCTAGCGTGGGCCAATTTTGGAGGTGTAGGGAGTAAAAAAGACAGCCCACTGGGCCCGTTTACTCCCCATGTGATGGAAGTTAGAGGGTATTGGAGGTGTAGGGAGTAAACCCTATAGTGAGTCGTATTAGTTGTCAGCCATTGCGGG
Apln	TTGCTAGCGTGGGCCAATTTTGGAGGTGTAGGGAGTAAAACTTTGGGCTCTGACTTTCTGTGGGTTATTTATGTGATGGAAGTTAGAGGGTATGTGATGGAAGTTAGAGGGTCCCTATAGTGAGTCGTATTAGTTGTCAGCCATTGCGGG
Apln	TTGCTAGCGTGGGCCAATTTTGGAGGTGTAGGGAGTAAAAATCATAAAGTGGGAGTTGAGGGCCCTGGTGATGTGATGGAAGTTAGAGGGTAGATGATGTAGTAGTAAGGGTCCCTATAGTGAGTCGTATTAGTTGTCAGCCATTGCGGG
Apln	TTGCTAGCGTGGGCCAATTTTGGAGGTGTAGGGAGTAAAATCTTGTGCTTCTATCTCTCCTCTTTCTCAGATAGAGTTGATAGAGGGAGAAAGATGATGTAGTAGTAAGGGTCCCTATAGTGAGTCGTATTAGTTGTCAGCCATTGCGGG
Apln	TTGCTAGCGTGGGCCAATTTAGAGTTGATAGAGGGAGAAACACAGCTGGCTTGTCTCTCCCTGCTCTTCCATAGAGTTGATAGAGGGAGAAAGATGATGTAGTAGTAAGGGTCCCTATAGTGAGTCGTATTAGTTGTCAGCCATTGCGGG
Apln	TTGCTAGCGTGGGCCAATTGATGATGTAGTAGTAAGGGTAATATGACCTCAAAGAGTAAGGGCAAACTGTATTGGAGGTGTAGGGAGTAAAAGATGATGTAGTAGTAAGGGTCCCTATAGTGAGTCGTATTAGTTGTCAGCCATTGCGGG
Apln	TTGCTAGCGTGGGCCAATTTAGAGTTGATAGAGGGAGAAAAGCCCCAAGATCAAGGGCGCAGTCAACACAATAGAGTTGATAGAGGGAGAAATGTGATGGAAGTTAGAGGGTCCCTATAGTGAGTCGTATTAGTTGTCAGCCATTGCGGG
Apln	TTGCTAGCGTGGGCCAATTGATGATGTAGTAGTAAGGGTACAACTCGGTCCGCGGCAGCCCAGAGGAGCCATAGAGTTGATAGAGGGAGAAATGTGATGGAAGTTAGAGGGTCCCTATAGTGAGTCGTATTAGTTGTCAGCCATTGCGGG
Apln	TTGCTAGCGTGGGCCAATTTAGAGTTGATAGAGGGAGAAAACAAAGTCATTACCAAATGTATTTATGGCTATTGGAGGTGTAGGGAGTAAAATGTGATGGAAGTTAGAGGGTCCCTATAGTGAGTCGTATTAGTTGTCAGCCATTGCGGG
Apln	TTGCTAGCGTGGGCCAATTGATGATGTAGTAGTAAGGGTAGCCAGGCTCCTGGTCCAGTCCTCGAAGTTCATTGGAGGTGTAGGGAGTAAAAGATGATGTAGTAGTAAGGGTCCCTATAGTGAGTCGTATTAGTTGTCAGCCATTGCGGG
Apln	TTGCTAGCGTGGGCCAATTTGTGATGGAAGTTAGAGGGTAACACATCCTCCCATCTCTCCTTCCTTCTTCATAGAGTTGATAGAGGGAGAAAGATGATGTAGTAGTAAGGGTCCCTATAGTGAGTCGTATTAGTTGTCAGCCATTGCGGG
Apln	TTGCTAGCGTGGGCCAATTGATGATGTAGTAGTAAGGGTATGGAGTGATAGATCCCACCTACACATCCTCATTGGAGGTGTAGGGAGTAAAATGTGATGGAAGTTAGAGGGTCCCTATAGTGAGTCGTATTAGTTGTCAGCCATTGCGGG
Apln	TTGCTAGCGTGGGCCAATTGATGATGTAGTAGTAAGGGTATCCAGGCAAGAGGTCCAATTGATAAGAAAGATTGGAGGTGTAGGGAGTAAAATAGAGTTGATAGAGGGAGAACCCTATAGTGAGTCGTATTAGTTGTCAGCCATTGCGGG
Apln	TTGCTAGCGTGGGCCAATTGATGATGTAGTAGTAAGGGTAGCCAAATAGATGTGAGGGTTCCAGAGAAGAATTGGAGGTGTAGGGAGTAAAATTGGAGGTGTAGGGAGTAAACCCTATAGTGAGTCGTATTAGTTGTCAGCCATTGCGGG
Apln	TTGCTAGCGTGGGCCAATTGATGATGTAGTAGTAAGGGTAGGCAAACTGTCAACTTTTAACTCTTTATTAATTGGAGGTGTAGGGAGTAAAATTGGAGGTGTAGGGAGTAAACCCTATAGTGAGTCGTATTAGTTGTCAGCCATTGCGGG
Apln	TTGCTAGCGTGGGCCAATTGATGATGTAGTAGTAAGGGTACGCATGGAACAGGTCAAGGAGAAGCTGGGTATTGGAGGTGTAGGGAGTAAAATAGAGTTGATAGAGGGAGAACCCTATAGTGAGTCGTATTAGTTGTCAGCCATTGCGGG
Apln	TTGCTAGCGTGGGCCAATTTTGGAGGTGTAGGGAGTAAAAGCCTGCCCCACTCCTGCTCGCTGCCTCTGCAGATGATGTAGTAGTAAGGGTATAGAGTTGATAGAGGGAGAACCCTATAGTGAGTCGTATTAGTTGTCAGCCATTGCGGG
Apln	TTGCTAGCGTGGGCCAATTTGTGATGGAAGTTAGAGGGTATGGGCTTCACCAGGTAGCGCATGCTTCCTTAGATGATGTAGTAGTAAGGGTATAGAGTTGATAGAGGGAGAACCCTATAGTGAGTCGTATTAGTTGTCAGCCATTGCGGG
Apln	TTGCTAGCGTGGGCCAATTTAGAGTTGATAGAGGGAGAAAGTGCAGAAACGACAAAGACGGAGAAGGCCCAGATGATGTAGTAGTAAGGGTATGTGATGGAAGTTAGAGGGTCCCTATAGTGAGTCGTATTAGTTGTCAGCCATTGCGGG
Apln	TTGCTAGCGTGGGCCAATTTAGAGTTGATAGAGGGAGAAAAGAACCCCAATTAAAATGGCATGAGCCTGGATTGGAGGTGTAGGGAGTAAAATTGGAGGTGTAGGGAGTAAACCCTATAGTGAGTCGTATTAGTTGTCAGCCATTGCGGG
Apln	TTGCTAGCGTGGGCCAATTGATGATGTAGTAGTAAGGGTAATTCATGCTGCAACTCGGTCCGCGGCAGCCATAGAGTTGATAGAGGGAGAAAGATGATGTAGTAGTAAGGGTCCCTATAGTGAGTCGTATTAGTTGTCAGCCATTGCGGG
Apln	TTGCTAGCGTGGGCCAATTTTGGAGGTGTAGGGAGTAAAAAGCTTCTGTCTTCTCTTTTCTCCCTCCTGAATTGGAGGTGTAGGGAGTAAAATAGAGTTGATAGAGGGAGAACCCTATAGTGAGTCGTATTAGTTGTCAGCCATTGCGGG
Apln	TTGCTAGCGTGGGCCAATTTAGAGTTGATAGAGGGAGAAAATTTGGGATACAAGCACTCACCTCCCTACAATTGGAGGTGTAGGGAGTAAAATAGAGTTGATAGAGGGAGAACCCTATAGTGAGTCGTATTAGTTGTCAGCCATTGCGGG
Apln	TTGCTAGCGTGGGCCAATTTGTGATGGAAGTTAGAGGGTAATGTGAACTGGCCCTTAAGCATAGCGAGTCATGTGATGGAAGTTAGAGGGTATGTGATGGAAGTTAGAGGGTCCCTATAGTGAGTCGTATTAGTTGTCAGCCATTGCGGG
Apln	TTGCTAGCGTGGGCCAATTGATGATGTAGTAGTAAGGGTACTTCTAGTCCTGTTCCATCTGGAGGCAACAATAGAGTTGATAGAGGGAGAAATGTGATGGAAGTTAGAGGGTCCCTATAGTGAGTCGTATTAGTTGTCAGCCATTGCGGG
Apln	TTGCTAGCGTGGGCCAATTTTGGAGGTGTAGGGAGTAAAAGGAAGGGGACAGTTTCTCTAACTCAAAGGGAGATGATGTAGTAGTAAGGGTATAGAGTTGATAGAGGGAGAACCCTATAGTGAGTCGTATTAGTTGTCAGCCATTGCGGG
Apln	TTGCTAGCGTGGGCCAATTGATGATGTAGTAGTAAGGGTAGCAGGCTGATAAGGCAGGAGGTGCAGAAACATTGGAGGTGTAGGGAGTAAAAGATGATGTAGTAGTAAGGGTCCCTATAGTGAGTCGTATTAGTTGTCAGCCATTGCGGG
Apln	TTGCTAGCGTGGGCCAATTTGTGATGGAAGTTAGAGGGTATGGCGAGCCCTTCAATCCTGCTTTAGAAAGAGATGATGTAGTAGTAAGGGTATTGGAGGTGTAGGGAGTAAACCCTATAGTGAGTCGTATTAGTTGTCAGCCATTGCGGG
Apln	TTGCTAGCGTGGGCCAATTTGTGATGGAAGTTAGAGGGTACCTCGAAGTTTATTTTCCAGGTTATCTCATATGTGATGGAAGTTAGAGGGTATGTGATGGAAGTTAGAGGGTCCCTATAGTGAGTCGTATTAGTTGTCAGCCATTGCGGG
Apln	TTGCTAGCGTGGGCCAATTGATGATGTAGTAGTAAGGGTACTTGTGGCAAATCAGTTTGAGGCCAGTTGAATGTGATGGAAGTTAGAGGGTATAGAGTTGATAGAGGGAGAACCCTATAGTGAGTCGTATTAGTTGTCAGCCATTGCGGG
Apln	TTGCTAGCGTGGGCCAATTTTGGAGGTGTAGGGAGTAAAACTAAGTGATCTTCAAGGGTCCTTTGGGCTCAGATGATGTAGTAGTAAGGGTATAGAGTTGATAGAGGGAGAACCCTATAGTGAGTCGTATTAGTTGTCAGCCATTGCGGG
Apln	TTGCTAGCGTGGGCCAATTTAGAGTTGATAGAGGGAGAAAGAGGCTGTGGCAGCTATTTCGCCACACCCCATAGAGTTGATAGAGGGAGAAAGATGATGTAGTAGTAAGGGTCCCTATAGTGAGTCGTATTAGTTGTCAGCCATTGCGGG
Apln	TTGCTAGCGTGGGCCAATTTAGAGTTGATAGAGGGAGAAAGAAGGCACCCACCAGGGCTACAAAACAGCGATAGAGTTGATAGAGGGAGAAAGATGATGTAGTAGTAAGGGTCCCTATAGTGAGTCGTATTAGTTGTCAGCCATTGCGGG
Apln	TTGCTAGCGTGGGCCAATTTGTGATGGAAGTTAGAGGGTATGCCAAAGGACTTAAAAGGGGCTCAAATTTAGATGATGTAGTAGTAAGGGTAGATGATGTAGTAGTAAGGGTCCCTATAGTGAGTCGTATTAGTTGTCAGCCATTGCGGG
Apln	TTGCTAGCGTGGGCCAATTTGTGATGGAAGTTAGAGGGTACCTACCCTACACATATATAAGTGAATATCGATAGAGTTGATAGAGGGAGAAATTGGAGGTGTAGGGAGTAAACCCTATAGTGAGTCGTATTAGTTGTCAGCCATTGCGGG
Apln	TTGCTAGCGTGGGCCAATTTAGAGTTGATAGAGGGAGAAAGGTGACATAGAACTTCATGGGCTCCTTTCCATAGAGTTGATAGAGGGAGAAATAGAGTTGATAGAGGGAGAACCCTATAGTGAGTCGTATTAGTTGTCAGCCATTGCGGG
Apln	TTGCTAGCGTGGGCCAATTTTGGAGGTGTAGGGAGTAAAATGGGTTATTTGGTTGGTTGGTTGATTGGTTAGATGATGTAGTAGTAAGGGTATTGGAGGTGTAGGGAGTAAACCCTATAGTGAGTCGTATTAGTTGTCAGCCATTGCGGG
Apln	TTGCTAGCGTGGGCCAATTTGTGATGGAAGTTAGAGGGTAGCAGTAGAAGAGGCGCCAGCCAGCTCCCACATAGAGTTGATAGAGGGAGAAATTGGAGGTGTAGGGAGTAAACCCTATAGTGAGTCGTATTAGTTGTCAGCCATTGCGGG
Apln	TTGCTAGCGTGGGCCAATTTGTGATGGAAGTTAGAGGGTAGATAAGAAAGCATGGATGTGCTGGAATCCAATGTGATGGAAGTTAGAGGGTATAGAGTTGATAGAGGGAGAACCCTATAGTGAGTCGTATTAGTTGTCAGCCATTGCGGG
Apln	TTGCTAGCGTGGGCCAATTGATGATGTAGTAGTAAGGGTAAGAGAAGATGAGGGTCTCCCTTCAGGGAAGATGTGATGGAAGTTAGAGGGTAGATGATGTAGTAGTAAGGGTCCCTATAGTGAGTCGTATTAGTTGTCAGCCATTGCGGG
Apln	TTGCTAGCGTGGGCCAATTGATGATGTAGTAGTAAGGGTAAACTTCATGGGCTCCTTTCCTTTGCGTCTTAGATGATGTAGTAGTAAGGGTAGATGATGTAGTAGTAAGGGTCCCTATAGTGAGTCGTATTAGTTGTCAGCCATTGCGGG
Apln	TTGCTAGCGTGGGCCAATTTGTGATGGAAGTTAGAGGGTAATTCAAAAGCAGATAAAACAGAAGGCACCCATTGGAGGTGTAGGGAGTAAAATGTGATGGAAGTTAGAGGGTCCCTATAGTGAGTCGTATTAGTTGTCAGCCATTGCGGG
Apln	TTGCTAGCGTGGGCCAATTGATGATGTAGTAGTAAGGGTATGTTCCATCTGGAGGCAACATCAGTGGCACATGTGATGGAAGTTAGAGGGTATAGAGTTGATAGAGGGAGAACCCTATAGTGAGTCGTATTAGTTGTCAGCCATTGCGGG
Apln	TTGCTAGCGTGGGCCAATTTAGAGTTGATAGAGGGAGAAAGAATTCATCTGTGGAGTAGAGAGACCGGCAATGTGATGGAAGTTAGAGGGTATGTGATGGAAGTTAGAGGGTCCCTATAGTGAGTCGTATTAGTTGTCAGCCATTGCGGG
Apln	TTGCTAGCGTGGGCCAATTTGTGATGGAAGTTAGAGGGTACACCTCTCCTTCCTTTCTTTGCCTTTCTCCATTGGAGGTGTAGGGAGTAAAAGATGATGTAGTAGTAAGGGTCCCTATAGTGAGTCGTATTAGTTGTCAGCCATTGCGGG
Apln	TTGCTAGCGTGGGCCAATTTGTGATGGAAGTTAGAGGGTACTCTGCAGTGGCTCTAAGCAGGTTACTTCCATTGGAGGTGTAGGGAGTAAAATGTGATGGAAGTTAGAGGGTCCCTATAGTGAGTCGTATTAGTTGTCAGCCATTGCGGG
Apln	TTGCTAGCGTGGGCCAATTTGTGATGGAAGTTAGAGGGTACATGGATGTGCTGGAATCCACTGGAGAAGGATTGGAGGTGTAGGGAGTAAAATGTGATGGAAGTTAGAGGGTCCCTATAGTGAGTCGTATTAGTTGTCAGCCATTGCGGG
Apln	TTGCTAGCGTGGGCCAATTTGTGATGGAAGTTAGAGGGTACAAGCACTCACCTCCCTACACGTGCAATCTATAGAGTTGATAGAGGGAGAAATTGGAGGTGTAGGGAGTAAACCCTATAGTGAGTCGTATTAGTTGTCAGCCATTGCGGG
Apln	TTGCTAGCGTGGGCCAATTTTGGAGGTGTAGGGAGTAAAAATCAGCAGCTAGAACAGGTGCAAGATGAAAATGTGATGGAAGTTAGAGGGTATTGGAGGTGTAGGGAGTAAACCCTATAGTGAGTCGTATTAGTTGTCAGCCATTGCGGG
Apln	TTGCTAGCGTGGGCCAATTTAGAGTTGATAGAGGGAGAAAAGGGTCTCCCTTCAGGGAAGGGCTACAAAAATTGGAGGTGTAGGGAGTAAAAGATGATGTAGTAGTAAGGGTCCCTATAGTGAGTCGTATTAGTTGTCAGCCATTGCGGG
Apln	TTGCTAGCGTGGGCCAATTGATGATGTAGTAGTAAGGGTATATTTTCCAGGTTATCTCATTCATCAAGCAATTGGAGGTGTAGGGAGTAAAATGTGATGGAAGTTAGAGGGTCCCTATAGTGAGTCGTATTAGTTGTCAGCCATTGCGGG
Apln	TTGCTAGCGTGGGCCAATTTAGAGTTGATAGAGGGAGAAAAAGCTGGCCTTGGTGGCTTCGGGTCGGCGGAGATGATGTAGTAGTAAGGGTAGATGATGTAGTAGTAAGGGTCCCTATAGTGAGTCGTATTAGTTGTCAGCCATTGCGGG
Apln	TTGCTAGCGTGGGCCAATTTTGGAGGTGTAGGGAGTAAAAGCGGAGAGGCAGGGCACCCGGACGCAAAGAATAGAGTTGATAGAGGGAGAAATGTGATGGAAGTTAGAGGGTCCCTATAGTGAGTCGTATTAGTTGTCAGCCATTGCGGG
Apln	TTGCTAGCGTGGGCCAATTTAGAGTTGATAGAGGGAGAAAAGGTCAAGGAGAAGCTGGGTCTCCAAGGGCAGATGATGTAGTAGTAAGGGTATTGGAGGTGTAGGGAGTAAACCCTATAGTGAGTCGTATTAGTTGTCAGCCATTGCGGG
Apln	TTGCTAGCGTGGGCCAATTTAGAGTTGATAGAGGGAGAAATAGGGACTACCGCATGGAACAGGTCAAGGAATTGGAGGTGTAGGGAGTAAAATGTGATGGAAGTTAGAGGGTCCCTATAGTGAGTCGTATTAGTTGTCAGCCATTGCGGG
Apln	TTGCTAGCGTGGGCCAATTTGTGATGGAAGTTAGAGGGTATTCCTAGCCACCCGCTTCACTAAACCCAGCATGTGATGGAAGTTAGAGGGTAGATGATGTAGTAGTAAGGGTCCCTATAGTGAGTCGTATTAGTTGTCAGCCATTGCGGG
Apln	TTGCTAGCGTGGGCCAATTTTGGAGGTGTAGGGAGTAAAATTCAGGGAAGGGCTACAAAAGGCTCCTGGTAGATGATGTAGTAGTAAGGGTATTGGAGGTGTAGGGAGTAAACCCTATAGTGAGTCGTATTAGTTGTCAGCCATTGCGGG
Apln	TTGCTAGCGTGGGCCAATTTAGAGTTGATAGAGGGAGAAAGACAAAGACGGAGAAGGCCCGGTCCCTGGTATGTGATGGAAGTTAGAGGGTATTGGAGGTGTAGGGAGTAAACCCTATAGTGAGTCGTATTAGTTGTCAGCCATTGCGGG
Apln	TTGCTAGCGTGGGCCAATTGATGATGTAGTAGTAAGGGTACTGCCTCTGCTCTTGGTGCAGCCTTCTCTGATGTGATGGAAGTTAGAGGGTATTGGAGGTGTAGGGAGTAAACCCTATAGTGAGTCGTATTAGTTGTCAGCCATTGCGGG
Apln	TTGCTAGCGTGGGCCAATTGATGATGTAGTAGTAAGGGTACGCCATTAGAGGAACTTGGTGGGTGAGAAGATTGGAGGTGTAGGGAGTAAAATGTGATGGAAGTTAGAGGGTCCCTATAGTGAGTCGTATTAGTTGTCAGCCATTGCGGG
Apln	TTGCTAGCGTGGGCCAATTTTGGAGGTGTAGGGAGTAAAAGGAGATGCTCCATTCTCACACAAAGCAGTTATGTGATGGAAGTTAGAGGGTATGTGATGGAAGTTAGAGGGTCCCTATAGTGAGTCGTATTAGTTGTCAGCCATTGCGGG
Apln	TTGCTAGCGTGGGCCAATTTAGAGTTGATAGAGGGAGAAATTCAATCCTGCTTTAGAAAGGCATGGGGCCATTGGAGGTGTAGGGAGTAAAATAGAGTTGATAGAGGGAGAACCCTATAGTGAGTCGTATTAGTTGTCAGCCATTGCGGG
Apln	TTGCTAGCGTGGGCCAATTTAGAGTTGATAGAGGGAGAAAGGCCTTGAAACGGCAGCAGAGGCAGCAGCAATGTGATGGAAGTTAGAGGGTATGTGATGGAAGTTAGAGGGTCCCTATAGTGAGTCGTATTAGTTGTCAGCCATTGCGGG
Apln	TTGCTAGCGTGGGCCAATTGATGATGTAGTAGTAAGGGTAGAAGTCTCATTGCACATCTCGGCGCTCCCTATGTGATGGAAGTTAGAGGGTATAGAGTTGATAGAGGGAGAACCCTATAGTGAGTCGTATTAGTTGTCAGCCATTGCGGG
Apln	TTGCTAGCGTGGGCCAATTTTGGAGGTGTAGGGAGTAAAACCCGCTTCACTAAACCCAGCAAAAGGCACTATTGGAGGTGTAGGGAGTAAAATTGGAGGTGTAGGGAGTAAACCCTATAGTGAGTCGTATTAGTTGTCAGCCATTGCGGG
Apln	TTGCTAGCGTGGGCCAATTTTGGAGGTGTAGGGAGTAAAACCACCATTCAGTTTCCCCAGTGCACCTTATATTGGAGGTGTAGGGAGTAAAATGTGATGGAAGTTAGAGGGTCCCTATAGTGAGTCGTATTAGTTGTCAGCCATTGCGGG
Apln	TTGCTAGCGTGGGCCAATTTTGGAGGTGTAGGGAGTAAAAAATGGTAGTTTCAGTGCCTGAGAACCCCAAATGTGATGGAAGTTAGAGGGTATAGAGTTGATAGAGGGAGAACCCTATAGTGAGTCGTATTAGTTGTCAGCCATTGCGGG
Apln	TTGCTAGCGTGGGCCAATTGATGATGTAGTAGTAAGGGTACAGCGCCGCGAAGCTGGCCTTGGTGGCTTCAGATGATGTAGTAGTAAGGGTATGTGATGGAAGTTAGAGGGTCCCTATAGTGAGTCGTATTAGTTGTCAGCCATTGCGGG
Apln	TTGCTAGCGTGGGCCAATTGATGATGTAGTAGTAAGGGTAAGAGGTGAGGACGCTATGCCTGGCCCTGCTATGTGATGGAAGTTAGAGGGTATGTGATGGAAGTTAGAGGGTCCCTATAGTGAGTCGTATTAGTTGTCAGCCATTGCGGG
Apln	TTGCTAGCGTGGGCCAATTGATGATGTAGTAGTAAGGGTAAGGATCCACACTCTCCCCTTCTGACCTGGGATTGGAGGTGTAGGGAGTAAAATTGGAGGTGTAGGGAGTAAACCCTATAGTGAGTCGTATTAGTTGTCAGCCATTGCGGG
Apln	TTGCTAGCGTGGGCCAATTTAGAGTTGATAGAGGGAGAAACCCCAGGGTGGGCCTTGAAACGGCAGCAGAATGTGATGGAAGTTAGAGGGTATAGAGTTGATAGAGGGAGAACCCTATAGTGAGTCGTATTAGTTGTCAGCCATTGCGGG
Apln	TTGCTAGCGTGGGCCAATTTGTGATGGAAGTTAGAGGGTACTATCTCTCCTCTTTCTCAGCCAATATTCCATAGAGTTGATAGAGGGAGAAAGATGATGTAGTAGTAAGGGTCCCTATAGTGAGTCGTATTAGTTGTCAGCCATTGCGGG
Apln	TTGCTAGCGTGGGCCAATTTTGGAGGTGTAGGGAGTAAAAAGAAGGCTACGGCTGAAAGATAGGGACTACATAGAGTTGATAGAGGGAGAAATTGGAGGTGTAGGGAGTAAACCCTATAGTGAGTCGTATTAGTTGTCAGCCATTGCGGG
Apln	TTGCTAGCGTGGGCCAATTTAGAGTTGATAGAGGGAGAAACACCGCTGGCTGCCTGCCCCACTCCTGCTCAGATGATGTAGTAGTAAGGGTATGTGATGGAAGTTAGAGGGTCCCTATAGTGAGTCGTATTAGTTGTCAGCCATTGCGGG
Apln	TTGCTAGCGTGGGCCAATTTTGGAGGTGTAGGGAGTAAAATGCACCTTATCTGGACCCCAACACCCAACCATGTGATGGAAGTTAGAGGGTATAGAGTTGATAGAGGGAGAACCCTATAGTGAGTCGTATTAGTTGTCAGCCATTGCGGG
Apln	TTGCTAGCGTGGGCCAATTTAGAGTTGATAGAGGGAGAAAGCCTGCACGCAGAGCCTCAGATTCATGCTGAGATGATGTAGTAGTAAGGGTAGATGATGTAGTAGTAAGGGTCCCTATAGTGAGTCGTATTAGTTGTCAGCCATTGCGGG
Apln	TTGCTAGCGTGGGCCAATTTAGAGTTGATAGAGGGAGAAAGAGGACAACATTTGTCAAGAAAGGCAAACTAGATGATGTAGTAGTAAGGGTATTGGAGGTGTAGGGAGTAAACCCTATAGTGAGTCGTATTAGTTGTCAGCCATTGCGGG
Apln	TTGCTAGCGTGGGCCAATTTGTGATGGAAGTTAGAGGGTAGACGCAAAGAAAGGCGCGAGCCGGGGCTGGATTGGAGGTGTAGGGAGTAAAATAGAGTTGATAGAGGGAGAACCCTATAGTGAGTCGTATTAGTTGTCAGCCATTGCGGG
Apln	TTGCTAGCGTGGGCCAATTGATGATGTAGTAGTAAGGGTAAAGGCAGGAGGTGCAGAAACGACAAAGACGATGTGATGGAAGTTAGAGGGTATAGAGTTGATAGAGGGAGAACCCTATAGTGAGTCGTATTAGTTGTCAGCCATTGCGGG
Apln	TTGCTAGCGTGGGCCAATTTTGGAGGTGTAGGGAGTAAAAGCTCAAATTTATGTGAACTGGCCCTTAAGCATAGAGTTGATAGAGGGAGAAATAGAGTTGATAGAGGGAGAACCCTATAGTGAGTCGTATTAGTTGTCAGCCATTGCGGG
Apln	TTGCTAGCGTGGGCCAATTGATGATGTAGTAGTAAGGGTAAATGAGGACATTCGAACAGATGCCAAAGGAATAGAGTTGATAGAGGGAGAAAGATGATGTAGTAGTAAGGGTCCCTATAGTGAGTCGTATTAGTTGTCAGCCATTGCGGG
Apln	TTGCTAGCGTGGGCCAATTTGTGATGGAAGTTAGAGGGTACACTTTAAATAAGACAGCCCACTGGGCCCGAGATGATGTAGTAGTAAGGGTAGATGATGTAGTAGTAAGGGTCCCTATAGTGAGTCGTATTAGTTGTCAGCCATTGCGGG
Apln	TTGCTAGCGTGGGCCAATTTAGAGTTGATAGAGGGAGAAAAGCCGGGACCATCAGCAGCTAGAACAGGTGATAGAGTTGATAGAGGGAGAAATTGGAGGTGTAGGGAGTAAACCCTATAGTGAGTCGTATTAGTTGTCAGCCATTGCGGG
Apln	TTGCTAGCGTGGGCCAATTTGTGATGGAAGTTAGAGGGTACAGCAGCAGCGCCTGCACGCAGAGCCTCAGAGATGATGTAGTAGTAAGGGTATGTGATGGAAGTTAGAGGGTCCCTATAGTGAGTCGTATTAGTTGTCAGCCATTGCGGG
Apln	TTGCTAGCGTGGGCCAATTGATGATGTAGTAGTAAGGGTAAAGAGCCAAGAGAAGGCTACGGCTGAAAGAATTGGAGGTGTAGGGAGTAAAATTGGAGGTGTAGGGAGTAAACCCTATAGTGAGTCGTATTAGTTGTCAGCCATTGCGGG
Apln	TTGCTAGCGTGGGCCAATTTTGGAGGTGTAGGGAGTAAAAGGTTACTTCCCTCTCCAGGGCCTATTTGTGATTGGAGGTGTAGGGAGTAAAATAGAGTTGATAGAGGGAGAACCCTATAGTGAGTCGTATTAGTTGTCAGCCATTGCGGG
Apln	TTGCTAGCGTGGGCCAATTTGTGATGGAAGTTAGAGGGTAACCAGGGCTACAAAACAGCGTTTAGTACAAATAGAGTTGATAGAGGGAGAAAGATGATGTAGTAGTAAGGGTCCCTATAGTGAGTCGTATTAGTTGTCAGCCATTGCGGG
Aqp4	TTGCTAGCGTGGGCCAATTTGTGATGGAAGTTAGAGGGTAGATCAAGCCTGAAAACAATCTAAGAATACAATGTGATGGAAGTTAGAGGGTATGTGGTTTGGAGATGATAGACCCTATAGTGAGTCGTATTAGTTGTCAGCCATTGCGGG
Aqp4	TTGCTAGCGTGGGCCAATTTTGGAGGTGTAGGGAGTAAAACAACGGAAAATCCAATTGCTAAAGCTATTGATGTGGTTTGGAGATGATAGAATGTGGTTTGGAGATGATAGACCCTATAGTGAGTCGTATTAGTTGTCAGCCATTGCGGG
Aqp4	TTGCTAGCGTGGGCCAATTTGTGGTTTGGAGATGATAGAAGTTTCCAAGTCCATGTTGCTTTTATTGATGATTGGAGGTGTAGGGAGTAAAATGTGATGGAAGTTAGAGGGTCCCTATAGTGAGTCGTATTAGTTGTCAGCCATTGCGGG
Aqp4	TTGCTAGCGTGGGCCAATTAGGAGGAGGGTAATGATAGAAAATAGTGAACACCAACTGGAAAGTGATTATATGTGGTTTGGAGATGATAGAATGTGATGGAAGTTAGAGGGTCCCTATAGTGAGTCGTATTAGTTGTCAGCCATTGCGGG
Aqp4	TTGCTAGCGTGGGCCAATTTTGGAGGTGTAGGGAGTAAAATGAGCTAACGTTGGGCAGTGTGTGCTGATGAAGGAGGAGGGTAATGATAGAATTGGAGGTGTAGGGAGTAAACCCTATAGTGAGTCGTATTAGTTGTCAGCCATTGCGGG
Aqp4	TTGCTAGCGTGGGCCAATTTTGGAGGTGTAGGGAGTAAAATGAACCTCAATGGGTGTCCCATGTATAGCTAAGGAGGAGGGTAATGATAGAAAGGAGGAGGGTAATGATAGACCCTATAGTGAGTCGTATTAGTTGTCAGCCATTGCGGG
Aqp4	TTGCTAGCGTGGGCCAATTTGTGGTTTGGAGATGATAGAAAAGTGATTATTAACTCCACCAGGAGCCCATATTGGAGGTGTAGGGAGTAAAATGTGGTTTGGAGATGATAGACCCTATAGTGAGTCGTATTAGTTGTCAGCCATTGCGGG
Aqp4	TTGCTAGCGTGGGCCAATTTTGGAGGTGTAGGGAGTAAAAATGCTCCCAGCATCTGCCTCAGAACATGACAAGGAGGAGGGTAATGATAGAAAGGAGGAGGGTAATGATAGACCCTATAGTGAGTCGTATTAGTTGTCAGCCATTGCGGG
Aqp4	TTGCTAGCGTGGGCCAATTTGTGATGGAAGTTAGAGGGTACATGATAGTGGCAAATCACAGGAACAAGTTAAGGAGGAGGGTAATGATAGAATGTGATGGAAGTTAGAGGGTCCCTATAGTGAGTCGTATTAGTTGTCAGCCATTGCGGG
Aqp4	TTGCTAGCGTGGGCCAATTAGGAGGAGGGTAATGATAGAAATTGTGAAAACATTTGAAAGAATCGGCAGAAAGGAGGAGGGTAATGATAGAATTGGAGGTGTAGGGAGTAAACCCTATAGTGAGTCGTATTAGTTGTCAGCCATTGCGGG
Aqp4	TTGCTAGCGTGGGCCAATTTTGGAGGTGTAGGGAGTAAAATAACTTTTGTTTACTGAAATCGACATTTGCATGTGGTTTGGAGATGATAGAATGTGATGGAAGTTAGAGGGTCCCTATAGTGAGTCGTATTAGTTGTCAGCCATTGCGGG
Aqp4	TTGCTAGCGTGGGCCAATTTGTGGTTTGGAGATGATAGAAGAAAACAATCTAAGAATACATTGCAATGGAATGTGATGGAAGTTAGAGGGTATGTGATGGAAGTTAGAGGGTCCCTATAGTGAGTCGTATTAGTTGTCAGCCATTGCGGG
Aqp4	TTGCTAGCGTGGGCCAATTAGGAGGAGGGTAATGATAGAATAAATCAATCCAATGAAGTCAATAGTCAAGATGTGGTTTGGAGATGATAGAATTGGAGGTGTAGGGAGTAAACCCTATAGTGAGTCGTATTAGTTGTCAGCCATTGCGGG
Aqp4	TTGCTAGCGTGGGCCAATTAGGAGGAGGGTAATGATAGAAAATGGTTTTAACAAATAAACCAAGCAGGAGATGTGATGGAAGTTAGAGGGTATGTGATGGAAGTTAGAGGGTCCCTATAGTGAGTCGTATTAGTTGTCAGCCATTGCGGG
Aqp4	TTGCTAGCGTGGGCCAATTAGGAGGAGGGTAATGATAGAAGTATTATTGCTGTTGAGCTCCTTCGGCAGGATTGGAGGTGTAGGGAGTAAAAAGGAGGAGGGTAATGATAGACCCTATAGTGAGTCGTATTAGTTGTCAGCCATTGCGGG
Aqp4	TTGCTAGCGTGGGCCAATTTGTGGTTTGGAGATGATAGAAGGTTCATAATTTCAGTTATTAATGAAAGGGATGTGGTTTGGAGATGATAGAATGTGGTTTGGAGATGATAGACCCTATAGTGAGTCGTATTAGTTGTCAGCCATTGCGGG
Aqp4	TTGCTAGCGTGGGCCAATTAGGAGGAGGGTAATGATAGAATAGTCCCTTCATTTTGAGATGTCAGGGTTCATGTGATGGAAGTTAGAGGGTATGTGGTTTGGAGATGATAGACCCTATAGTGAGTCGTATTAGTTGTCAGCCATTGCGGG
Aqp4	TTGCTAGCGTGGGCCAATTAGGAGGAGGGTAATGATAGAATATTTGTGTTAGTTAAGGTGTGCTGAAAAGAAGGAGGAGGGTAATGATAGAATTGGAGGTGTAGGGAGTAAACCCTATAGTGAGTCGTATTAGTTGTCAGCCATTGCGGG
Aqp4	TTGCTAGCGTGGGCCAATTAGGAGGAGGGTAATGATAGAAGCTCCGGTTGTCCTCCACCTCCATGTAGCTATTGGAGGTGTAGGGAGTAAAATTGGAGGTGTAGGGAGTAAACCCTATAGTGAGTCGTATTAGTTGTCAGCCATTGCGGG
Aqp4	TTGCTAGCGTGGGCCAATTTGTGGTTTGGAGATGATAGAACATTTGAAAGAATCGGCAGAAACCTCCCCTATTGGAGGTGTAGGGAGTAAAATGTGGTTTGGAGATGATAGACCCTATAGTGAGTCGTATTAGTTGTCAGCCATTGCGGG
Aqp4	TTGCTAGCGTGGGCCAATTAGGAGGAGGGTAATGATAGAATATGCTCTTTGTTTCCAAGTCCATGTTGCTAAGGAGGAGGGTAATGATAGAATGTGGTTTGGAGATGATAGACCCTATAGTGAGTCGTATTAGTTGTCAGCCATTGCGGG
Aqp4	TTGCTAGCGTGGGCCAATTAGGAGGAGGGTAATGATAGAAACCTCTAATATATCAGCCCATTTCCCAGAGATTGGAGGTGTAGGGAGTAAAATGTGATGGAAGTTAGAGGGTCCCTATAGTGAGTCGTATTAGTTGTCAGCCATTGCGGG
Aqp4	TTGCTAGCGTGGGCCAATTTTGGAGGTGTAGGGAGTAAAATTCAGTTATTAATGAAAGGGAAGCCAATACATGTGATGGAAGTTAGAGGGTATGTGGTTTGGAGATGATAGACCCTATAGTGAGTCGTATTAGTTGTCAGCCATTGCGGG
Aqp4	TTGCTAGCGTGGGCCAATTAGGAGGAGGGTAATGATAGAAGGCCATGCTTGCACAATTCCAAGTTCACGTATTGGAGGTGTAGGGAGTAAAATTGGAGGTGTAGGGAGTAAACCCTATAGTGAGTCGTATTAGTTGTCAGCCATTGCGGG
Aqp4	TTGCTAGCGTGGGCCAATTTTGGAGGTGTAGGGAGTAAAAAATAGTCAAGACGATGGACAATGCCAGCTTATTGGAGGTGTAGGGAGTAAAAAGGAGGAGGGTAATGATAGACCCTATAGTGAGTCGTATTAGTTGTCAGCCATTGCGGG
Aqp4	TTGCTAGCGTGGGCCAATTTTGGAGGTGTAGGGAGTAAAACCAGGTCTAGGGAGTCTCTTCTGCCTTCAGATTGGAGGTGTAGGGAGTAAAATGTGATGGAAGTTAGAGGGTCCCTATAGTGAGTCGTATTAGTTGTCAGCCATTGCGGG
Aqp4	TTGCTAGCGTGGGCCAATTTGTGATGGAAGTTAGAGGGTACCATGTAGCTCCCTTTTGTCTGCTGCGCGGATGTGGTTTGGAGATGATAGAATGTGATGGAAGTTAGAGGGTCCCTATAGTGAGTCGTATTAGTTGTCAGCCATTGCGGG
Aqp4	TTGCTAGCGTGGGCCAATTTTGGAGGTGTAGGGAGTAAAACACTCTCTGCCTTCAAACAGTAGAATGTAAAAGGAGGAGGGTAATGATAGAATTGGAGGTGTAGGGAGTAAACCCTATAGTGAGTCGTATTAGTTGTCAGCCATTGCGGG
Aqp4	TTGCTAGCGTGGGCCAATTTGTGATGGAAGTTAGAGGGTAGAAAGCCTGAGTCCAGACTCCTTTGAAAGCAAGGAGGAGGGTAATGATAGAATGTGATGGAAGTTAGAGGGTCCCTATAGTGAGTCGTATTAGTTGTCAGCCATTGCGGG
Aqp4	TTGCTAGCGTGGGCCAATTTGTGATGGAAGTTAGAGGGTAGTGAAGTAGTCACTCTCTGCCTTCAAACAGATGTGGTTTGGAGATGATAGAAAGGAGGAGGGTAATGATAGACCCTATAGTGAGTCGTATTAGTTGTCAGCCATTGCGGG
Aqp4	TTGCTAGCGTGGGCCAATTTTGGAGGTGTAGGGAGTAAAAATCCCCGATCTCCTAATATGTTGTATAATTATTGGAGGTGTAGGGAGTAAAATTGGAGGTGTAGGGAGTAAACCCTATAGTGAGTCGTATTAGTTGTCAGCCATTGCGGG
Aqp4	TTGCTAGCGTGGGCCAATTTTGGAGGTGTAGGGAGTAAAACATAAAGGGCACCTGCCAGCACAGCGCCCAATGTGGTTTGGAGATGATAGAATTGGAGGTGTAGGGAGTAAACCCTATAGTGAGTCGTATTAGTTGTCAGCCATTGCGGG
Aqp4	TTGCTAGCGTGGGCCAATTTGTGGTTTGGAGATGATAGAAGCTGGGGCCAGGACTGTATATATACTTTGCATGTGGTTTGGAGATGATAGAAAGGAGGAGGGTAATGATAGACCCTATAGTGAGTCGTATTAGTTGTCAGCCATTGCGGG
Aqp4	TTGCTAGCGTGGGCCAATTAGGAGGAGGGTAATGATAGAAATTATAGTGAATTAGAGTTAGGTTCTGACAATGTGATGGAAGTTAGAGGGTATGTGGTTTGGAGATGATAGACCCTATAGTGAGTCGTATTAGTTGTCAGCCATTGCGGG
Aqp4	TTGCTAGCGTGGGCCAATTTGTGGTTTGGAGATGATAGAAGGATTTCAAATATTTGTGTTAGTTAAGGTGATGTGATGGAAGTTAGAGGGTAAGGAGGAGGGTAATGATAGACCCTATAGTGAGTCGTATTAGTTGTCAGCCATTGCGGG
Aqp4	TTGCTAGCGTGGGCCAATTAGGAGGAGGGTAATGATAGAAACTCCCAAGTCTGGCTGTCCTGAACCTCAAATGTGGTTTGGAGATGATAGAATTGGAGGTGTAGGGAGTAAACCCTATAGTGAGTCGTATTAGTTGTCAGCCATTGCGGG
Aqp4	TTGCTAGCGTGGGCCAATTTGTGGTTTGGAGATGATAGAAGTGTCTGTGTTCTCCTCCTGAGGGAACAGAAAGGAGGAGGGTAATGATAGAATGTGGTTTGGAGATGATAGACCCTATAGTGAGTCGTATTAGTTGTCAGCCATTGCGGG
Aqp4	TTGCTAGCGTGGGCCAATTTTGGAGGTGTAGGGAGTAAAAGCAATGATGTAGAAGACGGACTTAGCGATGATGTGGTTTGGAGATGATAGAATGTGATGGAAGTTAGAGGGTCCCTATAGTGAGTCGTATTAGTTGTCAGCCATTGCGGG
Aqp4	TTGCTAGCGTGGGCCAATTAGGAGGAGGGTAATGATAGAACTGGATTCTCCTAGGAGAAATGTTGCAGTTATTGGAGGTGTAGGGAGTAAAATTGGAGGTGTAGGGAGTAAACCCTATAGTGAGTCGTATTAGTTGTCAGCCATTGCGGG
Aqp4	TTGCTAGCGTGGGCCAATTTGTGGTTTGGAGATGATAGAATGGTGTCATCCACAAGGCAATAGACCCCTGATGTGGTTTGGAGATGATAGAATGTGGTTTGGAGATGATAGACCCTATAGTGAGTCGTATTAGTTGTCAGCCATTGCGGG
Aqp4	TTGCTAGCGTGGGCCAATTAGGAGGAGGGTAATGATAGAATTAGTGATTAGAGCGTCTCATGGCTTTTGTATGTGATGGAAGTTAGAGGGTATGTGATGGAAGTTAGAGGGTCCCTATAGTGAGTCGTATTAGTTGTCAGCCATTGCGGG
Aqp4	TTGCTAGCGTGGGCCAATTTGTGATGGAAGTTAGAGGGTATGCGTGGTATATTGTGAAAACATTTGAAAGATTGGAGGTGTAGGGAGTAAAATTGGAGGTGTAGGGAGTAAACCCTATAGTGAGTCGTATTAGTTGTCAGCCATTGCGGG
Aqp4	TTGCTAGCGTGGGCCAATTTTGGAGGTGTAGGGAGTAAAAGCTTGTGCTTTGATCTGCTCATAACGCTGTAAGGAGGAGGGTAATGATAGAATGTGGTTTGGAGATGATAGACCCTATAGTGAGTCGTATTAGTTGTCAGCCATTGCGGG
Aqp4	TTGCTAGCGTGGGCCAATTTGTGGTTTGGAGATGATAGAATGTACATTTCCAGTGTATGGACCACCTTGAATGTGATGGAAGTTAGAGGGTAAGGAGGAGGGTAATGATAGACCCTATAGTGAGTCGTATTAGTTGTCAGCCATTGCGGG
Aqp4	TTGCTAGCGTGGGCCAATTTGTGATGGAAGTTAGAGGGTAAATGAAAGGGAAGCCAATACACTAGTTGCAATGTGATGGAAGTTAGAGGGTAAGGAGGAGGGTAATGATAGACCCTATAGTGAGTCGTATTAGTTGTCAGCCATTGCGGG
Aqp4	TTGCTAGCGTGGGCCAATTTGTGATGGAAGTTAGAGGGTAGGAGTCTCTTCTGCCTTCAGTGCTGTCCTCATGTGGTTTGGAGATGATAGAAAGGAGGAGGGTAATGATAGACCCTATAGTGAGTCGTATTAGTTGTCAGCCATTGCGGG
Aqp4	TTGCTAGCGTGGGCCAATTAGGAGGAGGGTAATGATAGAAATACCAGCTAGAGTAAGCAGGATTTAGACAATGTGATGGAAGTTAGAGGGTATGTGATGGAAGTTAGAGGGTCCCTATAGTGAGTCGTATTAGTTGTCAGCCATTGCGGG
Aqp4	TTGCTAGCGTGGGCCAATTTGTGGTTTGGAGATGATAGAACACATGCTCAGTATTATTGCTGTTGAGCTCAAGGAGGAGGGTAATGATAGAATGTGATGGAAGTTAGAGGGTCCCTATAGTGAGTCGTATTAGTTGTCAGCCATTGCGGG
Aqp4	TTGCTAGCGTGGGCCAATTTGTGATGGAAGTTAGAGGGTAGATAACAGAGGTTTCCCTCTCCGTGTGATGATTGGAGGTGTAGGGAGTAAAATGTGGTTTGGAGATGATAGACCCTATAGTGAGTCGTATTAGTTGTCAGCCATTGCGGG
Aqp4	TTGCTAGCGTGGGCCAATTTGTGATGGAAGTTAGAGGGTAAAGCGCTCTGATCTTAAGTCTGCGTGGTATAAGGAGGAGGGTAATGATAGAATTGGAGGTGTAGGGAGTAAACCCTATAGTGAGTCGTATTAGTTGTCAGCCATTGCGGG
Aqp4	TTGCTAGCGTGGGCCAATTTTGGAGGTGTAGGGAGTAAAAAAGTTCACGTATCCTGTAGTTTAGTGATTAATGTGATGGAAGTTAGAGGGTATGTGATGGAAGTTAGAGGGTCCCTATAGTGAGTCGTATTAGTTGTCAGCCATTGCGGG
Aqp4	TTGCTAGCGTGGGCCAATTAGGAGGAGGGTAATGATAGAACTGCGTGATCTGCTCAGAGAGGAAGCTTATAAGGAGGAGGGTAATGATAGAATTGGAGGTGTAGGGAGTAAACCCTATAGTGAGTCGTATTAGTTGTCAGCCATTGCGGG
Aqp4	TTGCTAGCGTGGGCCAATTTTGGAGGTGTAGGGAGTAAAACTCTCTCTACTGCAGGAATGTCCACACTTAAAGGAGGAGGGTAATGATAGAATGTGGTTTGGAGATGATAGACCCTATAGTGAGTCGTATTAGTTGTCAGCCATTGCGGG
Aqp4	TTGCTAGCGTGGGCCAATTTGTGGTTTGGAGATGATAGAACACCATGATGCTCTCTCTACTGCAGGAATGAAGGAGGAGGGTAATGATAGAATGTGGTTTGGAGATGATAGACCCTATAGTGAGTCGTATTAGTTGTCAGCCATTGCGGG
Aqp4	TTGCTAGCGTGGGCCAATTTGTGATGGAAGTTAGAGGGTAACGATGGACAATGCCAGCTTCCTCACAGAGATGTGATGGAAGTTAGAGGGTATTGGAGGTGTAGGGAGTAAACCCTATAGTGAGTCGTATTAGTTGTCAGCCATTGCGGG
Aqp4	TTGCTAGCGTGGGCCAATTAGGAGGAGGGTAATGATAGAATTGTGTGTTGTGACAGGATGCCCAGAGCAAATTGGAGGTGTAGGGAGTAAAATGTGGTTTGGAGATGATAGACCCTATAGTGAGTCGTATTAGTTGTCAGCCATTGCGGG
Aqp4	TTGCTAGCGTGGGCCAATTAGGAGGAGGGTAATGATAGAATGCTCAGAGAGGAAGCTTATGTCTCTGGTGAAGGAGGAGGGTAATGATAGAATGTGATGGAAGTTAGAGGGTCCCTATAGTGAGTCGTATTAGTTGTCAGCCATTGCGGG
Aqp4	TTGCTAGCGTGGGCCAATTTGTGGTTTGGAGATGATAGAATTGGGCAGTGTGTGCTGATGTTGTGTGTTGATTGGAGGTGTAGGGAGTAAAATGTGATGGAAGTTAGAGGGTCCCTATAGTGAGTCGTATTAGTTGTCAGCCATTGCGGG
Aqp4	TTGCTAGCGTGGGCCAATTTTGGAGGTGTAGGGAGTAAAAATGCTGGCTCCAGTATAATTGATTGCAAACATGTGATGGAAGTTAGAGGGTATGTGATGGAAGTTAGAGGGTCCCTATAGTGAGTCGTATTAGTTGTCAGCCATTGCGGG
Aqp4	TTGCTAGCGTGGGCCAATTTTGGAGGTGTAGGGAGTAAAAATCCAGTGGTTTGCCCAGTTTCCCATGATAAAGGAGGAGGGTAATGATAGAATGTGGTTTGGAGATGATAGACCCTATAGTGAGTCGTATTAGTTGTCAGCCATTGCGGG
Aqp4	TTGCTAGCGTGGGCCAATTTGTGGTTTGGAGATGATAGAAAATCGGCAGAAACCTCCCCTGGGAGGTCTAAAGGAGGAGGGTAATGATAGAAAGGAGGAGGGTAATGATAGACCCTATAGTGAGTCGTATTAGTTGTCAGCCATTGCGGG
Aqp4	TTGCTAGCGTGGGCCAATTAGGAGGAGGGTAATGATAGAAGGCTTCCTTAAGGCGACGTTTGAGCTCCACATGTGGTTTGGAGATGATAGAATTGGAGGTGTAGGGAGTAAACCCTATAGTGAGTCGTATTAGTTGTCAGCCATTGCGGG
Aqp4	TTGCTAGCGTGGGCCAATTTGTGATGGAAGTTAGAGGGTATTTCCCAGAGACTACCAACTCCTTATGAAAAAGGAGGAGGGTAATGATAGAAAGGAGGAGGGTAATGATAGACCCTATAGTGAGTCGTATTAGTTGTCAGCCATTGCGGG
Aqp4	TTGCTAGCGTGGGCCAATTAGGAGGAGGGTAATGATAGAATCTTCATCAGGGAGCAGCTGTGGCCAGCAGATGTGGTTTGGAGATGATAGAATTGGAGGTGTAGGGAGTAAACCCTATAGTGAGTCGTATTAGTTGTCAGCCATTGCGGG
Aqp4	TTGCTAGCGTGGGCCAATTTGTGATGGAAGTTAGAGGGTATTATGGTGGATCCCACACCGAGCAAAACAAATTGGAGGTGTAGGGAGTAAAATGTGGTTTGGAGATGATAGACCCTATAGTGAGTCGTATTAGTTGTCAGCCATTGCGGG
Aqp4	TTGCTAGCGTGGGCCAATTTTGGAGGTGTAGGGAGTAAAACCCGCTGGTGCACATGCTCAGTATTATTGCATGTGGTTTGGAGATGATAGAAAGGAGGAGGGTAATGATAGACCCTATAGTGAGTCGTATTAGTTGTCAGCCATTGCGGG
Aqp4	TTGCTAGCGTGGGCCAATTTGTGGTTTGGAGATGATAGAACTGTTAAAGTGAGCACAAACGAAGCAAGCTATGTGGTTTGGAGATGATAGAATGTGATGGAAGTTAGAGGGTCCCTATAGTGAGTCGTATTAGTTGTCAGCCATTGCGGG
Aqp4	TTGCTAGCGTGGGCCAATTAGGAGGAGGGTAATGATAGAAAATGGCAAACAAATTCCCCAGTTTTGCAAAATGTGATGGAAGTTAGAGGGTATGTGATGGAAGTTAGAGGGTCCCTATAGTGAGTCGTATTAGTTGTCAGCCATTGCGGG
Aqp4	TTGCTAGCGTGGGCCAATTTGTGATGGAAGTTAGAGGGTACCGTGTGATGGATGCAAGGCAGTAGCACACAAGGAGGAGGGTAATGATAGAATTGGAGGTGTAGGGAGTAAACCCTATAGTGAGTCGTATTAGTTGTCAGCCATTGCGGG
Aqp4	TTGCTAGCGTGGGCCAATTTTGGAGGTGTAGGGAGTAAAAGGATTTTGAAAGAGTAATCAGAAATGTGCTATTGGAGGTGTAGGGAGTAAAAAGGAGGAGGGTAATGATAGACCCTATAGTGAGTCGTATTAGTTGTCAGCCATTGCGGG
Aqp4	TTGCTAGCGTGGGCCAATTTGTGATGGAAGTTAGAGGGTAAGTTACTCAGGACTGTAAGATTGTCACCACATGTGGTTTGGAGATGATAGAATGTGGTTTGGAGATGATAGACCCTATAGTGAGTCGTATTAGTTGTCAGCCATTGCGGG
Aqp4	TTGCTAGCGTGGGCCAATTTGTGATGGAAGTTAGAGGGTAGAAGACAATACCTCTCCCGAAGAGTCTTTCATGTGATGGAAGTTAGAGGGTAAGGAGGAGGGTAATGATAGACCCTATAGTGAGTCGTATTAGTTGTCAGCCATTGCGGG
Aqp4	TTGCTAGCGTGGGCCAATTTTGGAGGTGTAGGGAGTAAAAGTCCAGACTCCTTTGAAAGCCACCATGATGATGTGATGGAAGTTAGAGGGTATGTGATGGAAGTTAGAGGGTCCCTATAGTGAGTCGTATTAGTTGTCAGCCATTGCGGG
Aqp4	TTGCTAGCGTGGGCCAATTTGTGATGGAAGTTAGAGGGTAGGACTGTATATATACTTTGCTGTTCTCTGTATGTGGTTTGGAGATGATAGAATTGGAGGTGTAGGGAGTAAACCCTATAGTGAGTCGTATTAGTTGTCAGCCATTGCGGG
Aqp4	TTGCTAGCGTGGGCCAATTTTGGAGGTGTAGGGAGTAAAAAGCTAGTCCTTGAAGAAATGGCTCTTCTCTAAGGAGGAGGGTAATGATAGAATGTGGTTTGGAGATGATAGACCCTATAGTGAGTCGTATTAGTTGTCAGCCATTGCGGG
Aqp4	TTGCTAGCGTGGGCCAATTTTGGAGGTGTAGGGAGTAAAAATGAAACTGTCCCCATCCAGTGAGCTTTATAAGGAGGAGGGTAATGATAGAATGTGATGGAAGTTAGAGGGTCCCTATAGTGAGTCGTATTAGTTGTCAGCCATTGCGGG
Aqp4	TTGCTAGCGTGGGCCAATTTTGGAGGTGTAGGGAGTAAAATCCCACACCGAGCAAAACAAAGATAAGCGTATTGGAGGTGTAGGGAGTAAAATGTGGTTTGGAGATGATAGACCCTATAGTGAGTCGTATTAGTTGTCAGCCATTGCGGG
Aqp4	TTGCTAGCGTGGGCCAATTAGGAGGAGGGTAATGATAGAAAGATGGGGCAGGACTGGTTTATACCAGCTAATGTGGTTTGGAGATGATAGAATGTGGTTTGGAGATGATAGACCCTATAGTGAGTCGTATTAGTTGTCAGCCATTGCGGG
Aqp4	TTGCTAGCGTGGGCCAATTTGTGATGGAAGTTAGAGGGTATCAGTGGGGTTAGAGCAGTGCACACATTGCATGTGATGGAAGTTAGAGGGTATTGGAGGTGTAGGGAGTAAACCCTATAGTGAGTCGTATTAGTTGTCAGCCATTGCGGG
Aqp4	TTGCTAGCGTGGGCCAATTTTGGAGGTGTAGGGAGTAAAAAATGCTGTCACTGGAAATGACTGTTAAAGTATGTGATGGAAGTTAGAGGGTATTGGAGGTGTAGGGAGTAAACCCTATAGTGAGTCGTATTAGTTGTCAGCCATTGCGGG
Aqp4	TTGCTAGCGTGGGCCAATTAGGAGGAGGGTAATGATAGAAGGCTACAGGAAACAGTTTCTTGTAGTATAAATGTGATGGAAGTTAGAGGGTATTGGAGGTGTAGGGAGTAAACCCTATAGTGAGTCGTATTAGTTGTCAGCCATTGCGGG
Aqp4	TTGCTAGCGTGGGCCAATTTGTGATGGAAGTTAGAGGGTATGCCTTTCTGGGAACTCACACATCAGTTTCATGTGGTTTGGAGATGATAGAATGTGGTTTGGAGATGATAGACCCTATAGTGAGTCGTATTAGTTGTCAGCCATTGCGGG
Aqp4	TTGCTAGCGTGGGCCAATTTTGGAGGTGTAGGGAGTAAAAGACTGTAAGATTGTCACCACAGGGAGTTGAATGTGGTTTGGAGATGATAGAATGTGGTTTGGAGATGATAGACCCTATAGTGAGTCGTATTAGTTGTCAGCCATTGCGGG
Aqp4	TTGCTAGCGTGGGCCAATTTGTGGTTTGGAGATGATAGAAATGTGGCCAAAGCACTGCACCATGGTAGCAATGTGGTTTGGAGATGATAGAAAGGAGGAGGGTAATGATAGACCCTATAGTGAGTCGTATTAGTTGTCAGCCATTGCGGG
Aqp4	TTGCTAGCGTGGGCCAATTAGGAGGAGGGTAATGATAGAATTCAAGTAGAGGCCATGCTTGCACAATTCCATGTGGTTTGGAGATGATAGAATGTGGTTTGGAGATGATAGACCCTATAGTGAGTCGTATTAGTTGTCAGCCATTGCGGG
Aqp4	TTGCTAGCGTGGGCCAATTTGTGGTTTGGAGATGATAGAATCCACACTTACGTTTGGAAAGCTGGGGCCAATGTGATGGAAGTTAGAGGGTATTGGAGGTGTAGGGAGTAAACCCTATAGTGAGTCGTATTAGTTGTCAGCCATTGCGGG
Aqp4	TTGCTAGCGTGGGCCAATTTTGGAGGTGTAGGGAGTAAAATGCTGAAAAGTATTGACACCTGGACATGAAATGTGGTTTGGAGATGATAGAATTGGAGGTGTAGGGAGTAAACCCTATAGTGAGTCGTATTAGTTGTCAGCCATTGCGGG
Aqp4	TTGCTAGCGTGGGCCAATTAGGAGGAGGGTAATGATAGAACTCCCACCAGACTCCCAAGTCTGGCTGTCCATGTGGTTTGGAGATGATAGAATGTGATGGAAGTTAGAGGGTCCCTATAGTGAGTCGTATTAGTTGTCAGCCATTGCGGG
Aqp4	TTGCTAGCGTGGGCCAATTTGTGATGGAAGTTAGAGGGTAACCCCTCTGAAGATCGAACGGAAGAGGACTATGTGATGGAAGTTAGAGGGTAAGGAGGAGGGTAATGATAGACCCTATAGTGAGTCGTATTAGTTGTCAGCCATTGCGGG
Aqp4	TTGCTAGCGTGGGCCAATTAGGAGGAGGGTAATGATAGAATGGCCAGCAGTGTCCGAGCTGTGGTGGGACAAGGAGGAGGGTAATGATAGAATGTGATGGAAGTTAGAGGGTCCCTATAGTGAGTCGTATTAGTTGTCAGCCATTGCGGG
Aqp4	TTGCTAGCGTGGGCCAATTTGTGATGGAAGTTAGAGGGTAACAAATAAACCAAGCAGGAGGTAAATACCTATTGGAGGTGTAGGGAGTAAAAAGGAGGAGGGTAATGATAGACCCTATAGTGAGTCGTATTAGTTGTCAGCCATTGCGGG
Aqp4	TTGCTAGCGTGGGCCAATTTGTGGTTTGGAGATGATAGAATCGATGCATATCGTGGGAATCAAAACAGCAATGTGATGGAAGTTAGAGGGTATGTGATGGAAGTTAGAGGGTCCCTATAGTGAGTCGTATTAGTTGTCAGCCATTGCGGG
B2m	TTGCTAGCGTGGGCCAATTGGAGTAGTTGGTTGTTAGGAAGACTGAAGCGCCGAGTAGCAGCCACTGAAAATTGGAGGTGTAGGGAGTAAAATGAAAGGAATGGGTTGTGGTCCCTATAGTGAGTCGTATTAGTTGTCAGCCATTGCGGG
B2m	TTGCTAGCGTGGGCCAATTAGAGTGAGTAGTAGTGGAGTAAAGCGACCGCGACTGAAGCGCCGAGTAGCAAGGAGTAGTTGGTTGTTAGGAATTGGAGGTGTAGGGAGTAAACCCTATAGTGAGTCGTATTAGTTGTCAGCCATTGCGGG
B2m	TTGCTAGCGTGGGCCAATTTGAAAGGAATGGGTTGTGGTACTGACGACTGAAGCGACCGCGACTGAAGCGAGGAGTAGTTGGTTGTTAGGAATTGGAGGTGTAGGGAGTAAACCCTATAGTGAGTCGTATTAGTTGTCAGCCATTGCGGG
B2m	TTGCTAGCGTGGGCCAATTAGAGTGAGTAGTAGTGGAGTAGCGAGCCATGCTGACGACTGAAGCGACCGCATGAAAGGAATGGGTTGTGGTATTGGAGGTGTAGGGAGTAAACCCTATAGTGAGTCGTATTAGTTGTCAGCCATTGCGGG
B2m	TTGCTAGCGTGGGCCAATTGGAGTAGTTGGTTGTTAGGAAGGGTCACCGAGCGAGCCATGCTGACGACTGAGGAGTAGTTGGTTGTTAGGAATTGGAGGTGTAGGGAGTAAACCCTATAGTGAGTCGTATTAGTTGTCAGCCATTGCGGG
B2m	TTGCTAGCGTGGGCCAATTAGAGTGAGTAGTAGTGGAGTAAGAAAGACCAGGGTCACCGAGCGAGCCATGATGAAAGGAATGGGTTGTGGTAGGAGTAGTTGGTTGTTAGGACCCTATAGTGAGTCGTATTAGTTGTCAGCCATTGCGGG
B2m	TTGCTAGCGTGGGCCAATTTGAAAGGAATGGGTTGTGGTAGACAAGCACCAGAAAGACCAGGGTCACCGAATTGGAGGTGTAGGGAGTAAAATTGGAGGTGTAGGGAGTAAACCCTATAGTGAGTCGTATTAGTTGTCAGCCATTGCGGG
B2m	TTGCTAGCGTGGGCCAATTAGAGTGAGTAGTAGTGGAGTACGGTCAGTGAGACAAGCACCAGAAAGACCAATGAAAGGAATGGGTTGTGGTAGGAGTAGTTGGTTGTTAGGACCCTATAGTGAGTCGTATTAGTTGTCAGCCATTGCGGG
B2m	TTGCTAGCGTGGGCCAATTTTGGAGGTGTAGGGAGTAAAAGCATACAGGCCGGTCAGTGAGACAAGCACCAGGAGTAGTTGGTTGTTAGGAAGGAGTAGTTGGTTGTTAGGACCCTATAGTGAGTCGTATTAGTTGTCAGCCATTGCGGG
B2m	TTGCTAGCGTGGGCCAATTGGAGTAGTTGGTTGTTAGGAATTTCTGGATAGCATACAGGCCGGTCAGTGAAAGAGTGAGTAGTAGTGGAGTAAGAGTGAGTAGTAGTGGAGTCCCTATAGTGAGTCGTATTAGTTGTCAGCCATTGCGGG
B2m	TTGCTAGCGTGGGCCAATTTGAAAGGAATGGGTTGTGGTATTTGAGGGGTTTTCTGGATAGCATACAGGCATGAAAGGAATGGGTTGTGGTAGGAGTAGTTGGTTGTTAGGACCCTATAGTGAGTCGTATTAGTTGTCAGCCATTGCGGG
B2m	TTGCTAGCGTGGGCCAATTTGAAAGGAATGGGTTGTGGTATATACTTGAATTTGAGGGGTTTTCTGGATAATGAAAGGAATGGGTTGTGGTATGAAAGGAATGGGTTGTGGTCCCTATAGTGAGTCGTATTAGTTGTCAGCCATTGCGGG
B2m	TTGCTAGCGTGGGCCAATTAGAGTGAGTAGTAGTGGAGTAGTGGCGTGAGTATACTTGAATTTGAGGGGTAGGAGTAGTTGGTTGTTAGGAATTGGAGGTGTAGGGAGTAAACCCTATAGTGAGTCGTATTAGTTGTCAGCCATTGCGGG
B2m	TTGCTAGCGTGGGCCAATTTTGGAGGTGTAGGGAGTAAAATCTCCGGTGGGTGGCGTGAGTATACTTGAAATGAAAGGAATGGGTTGTGGTAGGAGTAGTTGGTTGTTAGGACCCTATAGTGAGTCGTATTAGTTGTCAGCCATTGCGGG
B2m	TTGCTAGCGTGGGCCAATTAGAGTGAGTAGTAGTGGAGTAGGCTTCCCATTCTCCGGTGGGTGGCGTGAGATTGGAGGTGTAGGGAGTAAAATTGGAGGTGTAGGGAGTAAACCCTATAGTGAGTCGTATTAGTTGTCAGCCATTGCGGG
B2m	TTGCTAGCGTGGGCCAATTTTGGAGGTGTAGGGAGTAAAACAGTATGTTCGGCTTCCCATTCTCCGGTGGATGAAAGGAATGGGTTGTGGTATGAAAGGAATGGGTTGTGGTCCCTATAGTGAGTCGTATTAGTTGTCAGCCATTGCGGG
B2m	TTGCTAGCGTGGGCCAATTTGAAAGGAATGGGTTGTGGTACGTAGCAGTTCAGTATGTTCGGCTTCCCATATGAAAGGAATGGGTTGTGGTAGGAGTAGTTGGTTGTTAGGACCCTATAGTGAGTCGTATTAGTTGTCAGCCATTGCGGG
B2m	TTGCTAGCGTGGGCCAATTAGAGTGAGTAGTAGTGGAGTAAACTGTGTTACGTAGCAGTTCAGTATGTTCATGAAAGGAATGGGTTGTGGTATTGGAGGTGTAGGGAGTAAACCCTATAGTGAGTCGTATTAGTTGTCAGCCATTGCGGG
B2m	TTGCTAGCGTGGGCCAATTAGAGTGAGTAGTAGTGGAGTAAGGCGGGTGGAACTGTGTTACGTAGCAGTTATGAAAGGAATGGGTTGTGGTAGGAGTAGTTGGTTGTTAGGACCCTATAGTGAGTCGTATTAGTTGTCAGCCATTGCGGG
B2m	TTGCTAGCGTGGGCCAATTTTGGAGGTGTAGGGAGTAAAATTTCAATGTGAGGCGGGTGGAACTGTGTTAATGAAAGGAATGGGTTGTGGTAGGAGTAGTTGGTTGTTAGGACCCTATAGTGAGTCGTATTAGTTGTCAGCCATTGCGGG
B2m	TTGCTAGCGTGGGCCAATTAGAGTGAGTAGTAGTGGAGTAAGCATTTGGATTTCAATGTGAGGCGGGTGGATGAAAGGAATGGGTTGTGGTATGAAAGGAATGGGTTGTGGTCCCTATAGTGAGTCGTATTAGTTGTCAGCCATTGCGGG
B2m	TTGCTAGCGTGGGCCAATTAGAGTGAGTAGTAGTGGAGTACCCGTTCTTCAGCATTTGGATTTCAATGTGATTGGAGGTGTAGGGAGTAAAAGGAGTAGTTGGTTGTTAGGACCCTATAGTGAGTCGTATTAGTTGTCAGCCATTGCGGG
B2m	TTGCTAGCGTGGGCCAATTGGAGTAGTTGGTTGTTAGGAACATATCTGACATCTCTACTTTAGGAATTTTAAGAGTGAGTAGTAGTGGAGTATGAAAGGAATGGGTTGTGGTCCCTATAGTGAGTCGTATTAGTTGTCAGCCATTGCGGG
B2m	TTGCTAGCGTGGGCCAATTTTGGAGGTGTAGGGAGTAAAATGCTGAAGGACATATCTGACATCTCTACTTATGAAAGGAATGGGTTGTGGTATTGGAGGTGTAGGGAGTAAACCCTATAGTGAGTCGTATTAGTTGTCAGCCATTGCGGG
B2m	TTGCTAGCGTGGGCCAATTGGAGTAGTTGGTTGTTAGGAAGACCAGTCCTTGCTGAAGGACATATCTGACATTGGAGGTGTAGGGAGTAAAAAGAGTGAGTAGTAGTGGAGTCCCTATAGTGAGTCGTATTAGTTGTCAGCCATTGCGGG
B2m	TTGCTAGCGTGGGCCAATTTTGGAGGTGTAGGGAGTAAAAGATATAGAAAGACCAGTCCTTGCTGAAGGAAAGAGTGAGTAGTAGTGGAGTATTGGAGGTGTAGGGAGTAAACCCTATAGTGAGTCGTATTAGTTGTCAGCCATTGCGGG
B2m	TTGCTAGCGTGGGCCAATTTGAAAGGAATGGGTTGTGGTATGTGAGCCAGGATATAGAAAGACCAGTCCTATTGGAGGTGTAGGGAGTAAAATTGGAGGTGTAGGGAGTAAACCCTATAGTGAGTCGTATTAGTTGTCAGCCATTGCGGG
B2m	TTGCTAGCGTGGGCCAATTAGAGTGAGTAGTAGTGGAGTAGTGAATTCAGTGTGAGCCAGGATATAGAAAAGGAGTAGTTGGTTGTTAGGAATGAAAGGAATGGGTTGTGGTCCCTATAGTGAGTCGTATTAGTTGTCAGCCATTGCGGG
B2m	TTGCTAGCGTGGGCCAATTGGAGTAGTTGGTTGTTAGGAACTGCAGGCGTATGTATCAGTCTCAGTGGGGAAGAGTGAGTAGTAGTGGAGTATTGGAGGTGTAGGGAGTAAACCCTATAGTGAGTCGTATTAGTTGTCAGCCATTGCGGG
B2m	TTGCTAGCGTGGGCCAATTTGAAAGGAATGGGTTGTGGTAATGCTTAACTCTGCAGGCGTATGTATCAGTAGGAGTAGTTGGTTGTTAGGAATGAAAGGAATGGGTTGTGGTCCCTATAGTGAGTCGTATTAGTTGTCAGCCATTGCGGG
B2m	TTGCTAGCGTGGGCCAATTAGAGTGAGTAGTAGTGGAGTACCATACTGGCATGCTTAACTCTGCAGGCGTATTGGAGGTGTAGGGAGTAAAAAGAGTGAGTAGTAGTGGAGTCCCTATAGTGAGTCGTATTAGTTGTCAGCCATTGCGGG
B2m	TTGCTAGCGTGGGCCAATTAGAGTGAGTAGTAGTGGAGTATTGGGCTCGGCCATACTGGCATGCTTAACTATTGGAGGTGTAGGGAGTAAAAAGAGTGAGTAGTAGTGGAGTCCCTATAGTGAGTCGTATTAGTTGTCAGCCATTGCGGG
B2m	TTGCTAGCGTGGGCCAATTAGAGTGAGTAGTAGTGGAGTAGTAGACGGTCTTGGGCTCGGCCATACTGGCAAGAGTGAGTAGTAGTGGAGTAGGAGTAGTTGGTTGTTAGGACCCTATAGTGAGTCGTATTAGTTGTCAGCCATTGCGGG
B2m	TTGCTAGCGTGGGCCAATTAGAGTGAGTAGTAGTGGAGTACTCGATCCCAGTAGACGGTCTTGGGCTCGGAGGAGTAGTTGGTTGTTAGGAAAGAGTGAGTAGTAGTGGAGTCCCTATAGTGAGTCGTATTAGTTGTCAGCCATTGCGGG
B2m	TTGCTAGCGTGGGCCAATTAGAGTGAGTAGTAGTGGAGTAGATCACATGTCTCGATCCCAGTAGACGGTCAGGAGTAGTTGGTTGTTAGGAATTGGAGGTGTAGGGAGTAAACCCTATAGTGAGTCGTATTAGTTGTCAGCCATTGCGGG
B2m	TTGCTAGCGTGGGCCAATTTGAAAGGAATGGGTTGTGGTACATGATGCTTGATCACATGTCTCGATCCCAATGAAAGGAATGGGTTGTGGTATTGGAGGTGTAGGGAGTAAACCCTATAGTGAGTCGTATTAGTTGTCAGCCATTGCGGG
B2m	TTGCTAGCGTGGGCCAATTAGAGTGAGTAGTAGTGGAGTATTCAGAGCATCATGATGCTTGATCACATGTATGAAAGGAATGGGTTGTGGTAGGAGTAGTTGGTTGTTAGGACCCTATAGTGAGTCGTATTAGTTGTCAGCCATTGCGGG
B2m	TTGCTAGCGTGGGCCAATTGGAGTAGTTGGTTGTTAGGAACAAATGAATCTTCAGAGCATCATGATGCTTAGGAGTAGTTGGTTGTTAGGAAGGAGTAGTTGGTTGTTAGGACCCTATAGTGAGTCGTATTAGTTGTCAGCCATTGCGGG
B2m	TTGCTAGCGTGGGCCAATTAGAGTGAGTAGTAGTGGAGTATAAGCAGGTTCAAATGAATCTTCAGAGCATATTGGAGGTGTAGGGAGTAAAATTGGAGGTGTAGGGAGTAAACCCTATAGTGAGTCGTATTAGTTGTCAGCCATTGCGGG
B2m	TTGCTAGCGTGGGCCAATTGGAGTAGTTGGTTGTTAGGAAGATTTGTAATTAAGCAGGTTCAAATGAATCATTGGAGGTGTAGGGAGTAAAAGGAGTAGTTGGTTGTTAGGACCCTATAGTGAGTCGTATTAGTTGTCAGCCATTGCGGG
B2m	TTGCTAGCGTGGGCCAATTTGAAAGGAATGGGTTGTGGTATTAGAAACTGGATTTGTAATTAAGCAGGTTAAGAGTGAGTAGTAGTGGAGTATGAAAGGAATGGGTTGTGGTCCCTATAGTGAGTCGTATTAGTTGTCAGCCATTGCGGG
B2m	TTGCTAGCGTGGGCCAATTTGAAAGGAATGGGTTGTGGTAGCATAAATTGTATAGCATATTAGAAACTGGATGAAAGGAATGGGTTGTGGTATGAAAGGAATGGGTTGTGGTCCCTATAGTGAGTCGTATTAGTTGTCAGCCATTGCGGG
B2m	TTGCTAGCGTGGGCCAATTGGAGTAGTTGGTTGTTAGGAACTTTCTGCGTGCATAAATTGTATAGCATATATTGGAGGTGTAGGGAGTAAAATTGGAGGTGTAGGGAGTAAACCCTATAGTGAGTCGTATTAGTTGTCAGCCATTGCGGG
B2m	TTGCTAGCGTGGGCCAATTAGAGTGAGTAGTAGTGGAGTAATTGCTATTTCTTTCTGCGTGCATAAATTGATGAAAGGAATGGGTTGTGGTATTGGAGGTGTAGGGAGTAAACCCTATAGTGAGTCGTATTAGTTGTCAGCCATTGCGGG
B2m	TTGCTAGCGTGGGCCAATTTGAAAGGAATGGGTTGTGGTATGATGTGTACATTGCTATTTCTTTCTGCGTATTGGAGGTGTAGGGAGTAAAATTGGAGGTGTAGGGAGTAAACCCTATAGTGAGTCGTATTAGTTGTCAGCCATTGCGGG
B2m	TTGCTAGCGTGGGCCAATTTTGGAGGTGTAGGGAGTAAAAATAAAGAAGGTGATGTGTACATTGCTATTTATTGGAGGTGTAGGGAGTAAAAGGAGTAGTTGGTTGTTAGGACCCTATAGTGAGTCGTATTAGTTGTCAGCCATTGCGGG
B2m	TTGCTAGCGTGGGCCAATTTGAAAGGAATGGGTTGTGGTAAAAGTAAGATATAAAGAAGGTGATGTGTACATTGGAGGTGTAGGGAGTAAAAGGAGTAGTTGGTTGTTAGGACCCTATAGTGAGTCGTATTAGTTGTCAGCCATTGCGGG
B2m	TTGCTAGCGTGGGCCAATTAGAGTGAGTAGTAGTGGAGTAATTTATTGCTCAGCTATCTAGGATATTTCCAAGAGTGAGTAGTAGTGGAGTAGGAGTAGTTGGTTGTTAGGACCCTATAGTGAGTCGTATTAGTTGTCAGCCATTGCGGG
B2m	TTGCTAGCGTGGGCCAATTTTGGAGGTGTAGGGAGTAAAACTTATTGAAGATTTATTGCTCAGCTATCTAATTGGAGGTGTAGGGAGTAAAAAGAGTGAGTAGTAGTGGAGTCCCTATAGTGAGTCGTATTAGTTGTCAGCCATTGCGGG
B2m	TTGCTAGCGTGGGCCAATTAGAGTGAGTAGTAGTGGAGTAGTTTGGCATATGATCAACTATTGTTCTTAAATTGGAGGTGTAGGGAGTAAAAAGAGTGAGTAGTAGTGGAGTCCCTATAGTGAGTCGTATTAGTTGTCAGCCATTGCGGG
B2m	TTGCTAGCGTGGGCCAATTGGAGTAGTTGGTTGTTAGGAAAGTACAGAGGGTTTGGCATATGATCAACTAAAGAGTGAGTAGTAGTGGAGTATTGGAGGTGTAGGGAGTAAACCCTATAGTGAGTCGTATTAGTTGTCAGCCATTGCGGG
B2m	TTGCTAGCGTGGGCCAATTAGAGTGAGTAGTAGTGGAGTAAGTAATGAGAAGTACAGAGGGTTTGGCATAAAGAGTGAGTAGTAGTGGAGTATTGGAGGTGTAGGGAGTAAACCCTATAGTGAGTCGTATTAGTTGTCAGCCATTGCGGG
B2m	TTGCTAGCGTGGGCCAATTTTGGAGGTGTAGGGAGTAAAAACTGCATCCAAGTAATGAGAAGTACAGAGGAAGAGTGAGTAGTAGTGGAGTAAGAGTGAGTAGTAGTGGAGTCCCTATAGTGAGTCGTATTAGTTGTCAGCCATTGCGGG
B2m	TTGCTAGCGTGGGCCAATTAGAGTGAGTAGTAGTGGAGTAAAGATGAGTAACTGCATCCAAGTAATGAGAATGAAAGGAATGGGTTGTGGTAAGAGTGAGTAGTAGTGGAGTCCCTATAGTGAGTCGTATTAGTTGTCAGCCATTGCGGG
B2m	TTGCTAGCGTGGGCCAATTGGAGTAGTTGGTTGTTAGGAATGATAGACCAAAGATGAGTAACTGCATCCAAGGAGTAGTTGGTTGTTAGGAATGAAAGGAATGGGTTGTGGTCCCTATAGTGAGTCGTATTAGTTGTCAGCCATTGCGGG
B2m	TTGCTAGCGTGGGCCAATTTGAAAGGAATGGGTTGTGGTAACTTATGTTGTGATAGACCAAAGATGAGTAATTGGAGGTGTAGGGAGTAAAATTGGAGGTGTAGGGAGTAAACCCTATAGTGAGTCGTATTAGTTGTCAGCCATTGCGGG
B2m	TTGCTAGCGTGGGCCAATTGGAGTAGTTGGTTGTTAGGAAAAAGTATGTCACTTATGTTGTGATAGACCAATGAAAGGAATGGGTTGTGGTATGAAAGGAATGGGTTGTGGTCCCTATAGTGAGTCGTATTAGTTGTCAGCCATTGCGGG
B2m	TTGCTAGCGTGGGCCAATTGGAGTAGTTGGTTGTTAGGAATACCAAAAGGAAAGTATGTCACTTATGTTGATGAAAGGAATGGGTTGTGGTAGGAGTAGTTGGTTGTTAGGACCCTATAGTGAGTCGTATTAGTTGTCAGCCATTGCGGG
B2m	TTGCTAGCGTGGGCCAATTAGAGTGAGTAGTAGTGGAGTACTCTTTGCTTTACCAAAAGGAAAGTATGTCAAGAGTGAGTAGTAGTGGAGTAGGAGTAGTTGGTTGTTAGGACCCTATAGTGAGTCGTATTAGTTGTCAGCCATTGCGGG
B2m	TTGCTAGCGTGGGCCAATTGGAGTAGTTGGTTGTTAGGAATCAATTAGGCCTCTTTGCTTTACCAAAAGGAGGAGTAGTTGGTTGTTAGGAATGAAAGGAATGGGTTGTGGTCCCTATAGTGAGTCGTATTAGTTGTCAGCCATTGCGGG
B2m	TTGCTAGCGTGGGCCAATTAGAGTGAGTAGTAGTGGAGTAGTGACAGACTTCAATTAGGCCTCTTTGCTTATGAAAGGAATGGGTTGTGGTATGAAAGGAATGGGTTGTGGTCCCTATAGTGAGTCGTATTAGTTGTCAGCCATTGCGGG
B2m	TTGCTAGCGTGGGCCAATTGGAGTAGTTGGTTGTTAGGAAATTGGGCACAGTGACAGACTTCAATTAGGCAAGAGTGAGTAGTAGTGGAGTAGGAGTAGTTGGTTGTTAGGACCCTATAGTGAGTCGTATTAGTTGTCAGCCATTGCGGG
B2m	TTGCTAGCGTGGGCCAATTGGAGTAGTTGGTTGTTAGGAAAGAATTGCTAAGCATTGGGCACAGTGACAGAAGAGTGAGTAGTAGTGGAGTATGAAAGGAATGGGTTGTGGTCCCTATAGTGAGTCGTATTAGTTGTCAGCCATTGCGGG
B2m	TTGCTAGCGTGGGCCAATTGGAGTAGTTGGTTGTTAGGAAAAAAGTAACAAAAGCAGAAGTAGCCACAGGAAGAGTGAGTAGTAGTGGAGTATTGGAGGTGTAGGGAGTAAACCCTATAGTGAGTCGTATTAGTTGTCAGCCATTGCGGG
Bcl11b	TTGCTAGCGTGGGCCAATTTGGGAGGATTGAGATGAGTTACCTCTGTCCCGCCTGCACCAGTCTCAGTGGATGAAAGGAATGGGTTGTGGTAGAGGGTTTGTAAGGTGAATACCCTATAGTGAGTCGTATTAGTTGTCAGCCATTGCGGG
Bcl11b	TTGCTAGCGTGGGCCAATTGGGATGTATTGAAGGAGGATACGCTGCTCCATCCAGGTTTGCTCAAGGACAAGAGGGTTTGTAAGGTGAATAAGGGATGTATTGAAGGAGGATCCCTATAGTGAGTCGTATTAGTTGTCAGCCATTGCGGG
Bcl11b	TTGCTAGCGTGGGCCAATTGGGATGTATTGAAGGAGGATACTTGCTCTAAAATAGAGAAAAGGCTAAAATAGAGGGTTTGTAAGGTGAATAATGAAAGGAATGGGTTGTGGTCCCTATAGTGAGTCGTATTAGTTGTCAGCCATTGCGGG
Bcl11b	TTGCTAGCGTGGGCCAATTTGGGAGGATTGAGATGAGTTACCATCAGCGTGAGATGAGCGACCCCGCAGCAGAGGGTTTGTAAGGTGAATAATGGGAGGATTGAGATGAGTTCCCTATAGTGAGTCGTATTAGTTGTCAGCCATTGCGGG
Bcl11b	TTGCTAGCGTGGGCCAATTGAGGGTTTGTAAGGTGAATAAACCATTTAAAACTTACTGTAACGGTTTCAAATGGGAGGATTGAGATGAGTTAGGGATGTATTGAAGGAGGATCCCTATAGTGAGTCGTATTAGTTGTCAGCCATTGCGGG
Bcl11b	TTGCTAGCGTGGGCCAATTTGGGAGGATTGAGATGAGTTAGTACTCACATGTGTCGCTGCGGCGGCCCTCATGGGAGGATTGAGATGAGTTATGGGAGGATTGAGATGAGTTCCCTATAGTGAGTCGTATTAGTTGTCAGCCATTGCGGG
Bcl11b	TTGCTAGCGTGGGCCAATTTGGGAGGATTGAGATGAGTTACATCTGACACTGGCCACAGGTGAGTAGATCAGGGATGTATTGAAGGAGGATAGGGATGTATTGAAGGAGGATCCCTATAGTGAGTCGTATTAGTTGTCAGCCATTGCGGG
Bcl11b	TTGCTAGCGTGGGCCAATTTGGGAGGATTGAGATGAGTTACTCCTCCTCCGCCCGGGTTGGTGCCTCTGCATGAAAGGAATGGGTTGTGGTATGAAAGGAATGGGTTGTGGTCCCTATAGTGAGTCGTATTAGTTGTCAGCCATTGCGGG
Bcl11b	TTGCTAGCGTGGGCCAATTTGGGAGGATTGAGATGAGTTAACCTTGGACAGAACTCTTACCAGCTCCTCCATGAAAGGAATGGGTTGTGGTATGAAAGGAATGGGTTGTGGTCCCTATAGTGAGTCGTATTAGTTGTCAGCCATTGCGGG
Bcl11b	TTGCTAGCGTGGGCCAATTGAGGGTTTGTAAGGTGAATAAGCCTCTGGCGTGATGAGTTCCCTCTGGGACAGAGGGTTTGTAAGGTGAATAATGGGAGGATTGAGATGAGTTCCCTATAGTGAGTCGTATTAGTTGTCAGCCATTGCGGG
Bcl11b	TTGCTAGCGTGGGCCAATTTGAAAGGAATGGGTTGTGGTAGTGGGAGAACGCCCAGGGCACGCAGAGGTGAGAGGGTTTGTAAGGTGAATAAGAGGGTTTGTAAGGTGAATACCCTATAGTGAGTCGTATTAGTTGTCAGCCATTGCGGG
Bcl11b	TTGCTAGCGTGGGCCAATTGGGATGTATTGAAGGAGGATACAGCGGTGCTGGCTTGCGTGGGAAGAGAGCATGGGAGGATTGAGATGAGTTAGGGATGTATTGAAGGAGGATCCCTATAGTGAGTCGTATTAGTTGTCAGCCATTGCGGG
Bcl11b	TTGCTAGCGTGGGCCAATTGAGGGTTTGTAAGGTGAATAATTCCACACAGAGACGCCTCTGTGGCTCAGGATGGGAGGATTGAGATGAGTTATGGGAGGATTGAGATGAGTTCCCTATAGTGAGTCGTATTAGTTGTCAGCCATTGCGGG
Bcl11b	TTGCTAGCGTGGGCCAATTGGGATGTATTGAAGGAGGATAAGGACTTGCCATCAAGTCGGCTGTGGCCTCAGGGATGTATTGAAGGAGGATAGAGGGTTTGTAAGGTGAATACCCTATAGTGAGTCGTATTAGTTGTCAGCCATTGCGGG
Bcl11b	TTGCTAGCGTGGGCCAATTGGGATGTATTGAAGGAGGATACAGCTCCTCCGGGAAGAGAGAACGGGTGAGAGGGATGTATTGAAGGAGGATAGGGATGTATTGAAGGAGGATCCCTATAGTGAGTCGTATTAGTTGTCAGCCATTGCGGG
Bcl11b	TTGCTAGCGTGGGCCAATTTGGGAGGATTGAGATGAGTTAAAACAATATACACCTAGCCATTGTGGCATTATGAAAGGAATGGGTTGTGGTATGAAAGGAATGGGTTGTGGTCCCTATAGTGAGTCGTATTAGTTGTCAGCCATTGCGGG
Bcl11b	TTGCTAGCGTGGGCCAATTGGGATGTATTGAAGGAGGATACACCTGGCAGCTCGCTGGTGCCCGGCTCAGATGGGAGGATTGAGATGAGTTAGGGATGTATTGAAGGAGGATCCCTATAGTGAGTCGTATTAGTTGTCAGCCATTGCGGG
Bcl11b	TTGCTAGCGTGGGCCAATTTGAAAGGAATGGGTTGTGGTATCTCCTGGTAACACACAATTGCAGGATGTGATGAAAGGAATGGGTTGTGGTAGGGATGTATTGAAGGAGGATCCCTATAGTGAGTCGTATTAGTTGTCAGCCATTGCGGG
Bcl11b	TTGCTAGCGTGGGCCAATTTGGGAGGATTGAGATGAGTTAAGCCGCCGGGAGAAGTCCATGGCAGGAGAGAGGGATGTATTGAAGGAGGATATGAAAGGAATGGGTTGTGGTCCCTATAGTGAGTCGTATTAGTTGTCAGCCATTGCGGG
Bcl11b	TTGCTAGCGTGGGCCAATTGGGATGTATTGAAGGAGGATATGCTAACTCTCCAATGCGATGCTAAGACAAATGAAAGGAATGGGTTGTGGTAGAGGGTTTGTAAGGTGAATACCCTATAGTGAGTCGTATTAGTTGTCAGCCATTGCGGG
Bcl11b	TTGCTAGCGTGGGCCAATTTGGGAGGATTGAGATGAGTTACTCGCCTGCGAGCACGCATGGTCGCACAGCATGGGAGGATTGAGATGAGTTATGAAAGGAATGGGTTGTGGTCCCTATAGTGAGTCGTATTAGTTGTCAGCCATTGCGGG
Bcl11b	TTGCTAGCGTGGGCCAATTTGAAAGGAATGGGTTGTGGTAGTGGCTCAGGAGGACATCAGTGCTAACTCTATGAAAGGAATGGGTTGTGGTATGGGAGGATTGAGATGAGTTCCCTATAGTGAGTCGTATTAGTTGTCAGCCATTGCGGG
Bcl11b	TTGCTAGCGTGGGCCAATTGGGATGTATTGAAGGAGGATAGCAAGGCTCTCCTCTGTCCCGCCTGCACCAAGGGATGTATTGAAGGAGGATATGAAAGGAATGGGTTGTGGTCCCTATAGTGAGTCGTATTAGTTGTCAGCCATTGCGGG
Bcl11b	TTGCTAGCGTGGGCCAATTTGAAAGGAATGGGTTGTGGTAGTCTCAGTGGCAGAGGCTCCCCTGGGCCCAAGAGGGTTTGTAAGGTGAATAATGGGAGGATTGAGATGAGTTCCCTATAGTGAGTCGTATTAGTTGTCAGCCATTGCGGG
Bcl11b	TTGCTAGCGTGGGCCAATTTGGGAGGATTGAGATGAGTTAAACTTGAAGGTCTTGCCGCAGAACTCACAGATGAAAGGAATGGGTTGTGGTATGAAAGGAATGGGTTGTGGTCCCTATAGTGAGTCGTATTAGTTGTCAGCCATTGCGGG
Bcl11b	TTGCTAGCGTGGGCCAATTGGGATGTATTGAAGGAGGATATTGGCTATGCAGGGCAGACACAGAAAGCACATGAAAGGAATGGGTTGTGGTAGAGGGTTTGTAAGGTGAATACCCTATAGTGAGTCGTATTAGTTGTCAGCCATTGCGGG
Bcl11b	TTGCTAGCGTGGGCCAATTGGGATGTATTGAAGGAGGATATGCCACTTTTCATTTCAGGACAAAGTAAATATGGGAGGATTGAGATGAGTTAGAGGGTTTGTAAGGTGAATACCCTATAGTGAGTCGTATTAGTTGTCAGCCATTGCGGG
Bcl11b	TTGCTAGCGTGGGCCAATTTGGGAGGATTGAGATGAGTTACGGTCCCGTTGGCGAAGGTTGGCGATGGTCATGAAAGGAATGGGTTGTGGTAGAGGGTTTGTAAGGTGAATACCCTATAGTGAGTCGTATTAGTTGTCAGCCATTGCGGG
Bcl11b	TTGCTAGCGTGGGCCAATTTGAAAGGAATGGGTTGTGGTAATGTGCGTCTTCATGTGGCGCTTGAGCTTGAGGGATGTATTGAAGGAGGATATGGGAGGATTGAGATGAGTTCCCTATAGTGAGTCGTATTAGTTGTCAGCCATTGCGGG
Bcl11b	TTGCTAGCGTGGGCCAATTTGAAAGGAATGGGTTGTGGTATCCCCGGGTGGCGTTGAGAAGCGCAGGCTGATGAAAGGAATGGGTTGTGGTATGGGAGGATTGAGATGAGTTCCCTATAGTGAGTCGTATTAGTTGTCAGCCATTGCGGG
Bcl11b	TTGCTAGCGTGGGCCAATTGGGATGTATTGAAGGAGGATAGCAATAATAAATAGCTCCAAACTTGCTGTAAGAGGGTTTGTAAGGTGAATAATGGGAGGATTGAGATGAGTTCCCTATAGTGAGTCGTATTAGTTGTCAGCCATTGCGGG
Bcl11b	TTGCTAGCGTGGGCCAATTTGGGAGGATTGAGATGAGTTAAACCAAGTGCCCATTCTTAAAAGCAGAGCAATGAAAGGAATGGGTTGTGGTAGGGATGTATTGAAGGAGGATCCCTATAGTGAGTCGTATTAGTTGTCAGCCATTGCGGG
Bcl11b	TTGCTAGCGTGGGCCAATTGGGATGTATTGAAGGAGGATAAGGAGGAGGAGAAAAGAGGAGGAGGAGGAAAGAGGGTTTGTAAGGTGAATAATGGGAGGATTGAGATGAGTTCCCTATAGTGAGTCGTATTAGTTGTCAGCCATTGCGGG
Bcl11b	TTGCTAGCGTGGGCCAATTTGGGAGGATTGAGATGAGTTATGTCTGCTTGGGACACAGTCAAGTTACCACATGGGAGGATTGAGATGAGTTAGAGGGTTTGTAAGGTGAATACCCTATAGTGAGTCGTATTAGTTGTCAGCCATTGCGGG
Bcl11b	TTGCTAGCGTGGGCCAATTTGAAAGGAATGGGTTGTGGTAGTGGCGGGATGGTGAGCCTGGGCGTGAGCGATGAAAGGAATGGGTTGTGGTAGGGATGTATTGAAGGAGGATCCCTATAGTGAGTCGTATTAGTTGTCAGCCATTGCGGG
Bcl11b	TTGCTAGCGTGGGCCAATTTGAAAGGAATGGGTTGTGGTAGCTTGGGACAGATGCCTTTCGTGGGTGACAAGAGGGTTTGTAAGGTGAATAAGAGGGTTTGTAAGGTGAATACCCTATAGTGAGTCGTATTAGTTGTCAGCCATTGCGGG
Bcl11b	TTGCTAGCGTGGGCCAATTTGAAAGGAATGGGTTGTGGTATTTTCATAACTTGAAACCAGAACAAACTTGAGAGGGTTTGTAAGGTGAATAAGGGATGTATTGAAGGAGGATCCCTATAGTGAGTCGTATTAGTTGTCAGCCATTGCGGG
Bcl11b	TTGCTAGCGTGGGCCAATTGGGATGTATTGAAGGAGGATAATGTGGCGCGTGAGCTTGCTGCTCTGCGCGAGGGATGTATTGAAGGAGGATATGGGAGGATTGAGATGAGTTCCCTATAGTGAGTCGTATTAGTTGTCAGCCATTGCGGG
Bcl11b	TTGCTAGCGTGGGCCAATTGGGATGTATTGAAGGAGGATATGGCATCGCCCGGAAAGCTGCACAGATGCGAGAGGGTTTGTAAGGTGAATAAGGGATGTATTGAAGGAGGATCCCTATAGTGAGTCGTATTAGTTGTCAGCCATTGCGGG
Bcl11b	TTGCTAGCGTGGGCCAATTTGGGAGGATTGAGATGAGTTATGGGGTTCAGGCGCATGACTCGGTCGAAGGAGGGATGTATTGAAGGAGGATATGGGAGGATTGAGATGAGTTCCCTATAGTGAGTCGTATTAGTTGTCAGCCATTGCGGG
Bcl11b	TTGCTAGCGTGGGCCAATTGAGGGTTTGTAAGGTGAATAACTGGGCTGGAAAGGGTTCAGCAGCCGGTGCATGGGAGGATTGAGATGAGTTATGGGAGGATTGAGATGAGTTCCCTATAGTGAGTCGTATTAGTTGTCAGCCATTGCGGG
Bcl11b	TTGCTAGCGTGGGCCAATTGGGATGTATTGAAGGAGGATAGAAGGCACAGAATTCCTTCATTCCAGGCCTATGGGAGGATTGAGATGAGTTAGGGATGTATTGAAGGAGGATCCCTATAGTGAGTCGTATTAGTTGTCAGCCATTGCGGG
Bcl11b	TTGCTAGCGTGGGCCAATTTGAAAGGAATGGGTTGTGGTAATCAAATCCCAACAAGTCCAATGTATAGTAATGAAAGGAATGGGTTGTGGTAGGGATGTATTGAAGGAGGATCCCTATAGTGAGTCGTATTAGTTGTCAGCCATTGCGGG
Bcl11b	TTGCTAGCGTGGGCCAATTGAGGGTTTGTAAGGTGAATAATATTTTGCTCTTTCTTCTGGGCTGTGTTTTAGAGGGTTTGTAAGGTGAATAAGGGATGTATTGAAGGAGGATCCCTATAGTGAGTCGTATTAGTTGTCAGCCATTGCGGG
Bcl11b	TTGCTAGCGTGGGCCAATTTGGGAGGATTGAGATGAGTTAGCAAATGTAGCTGGAAGGCTCATCTTTACCAGGGATGTATTGAAGGAGGATATGGGAGGATTGAGATGAGTTCCCTATAGTGAGTCGTATTAGTTGTCAGCCATTGCGGG
Bcl11b	TTGCTAGCGTGGGCCAATTTGGGAGGATTGAGATGAGTTAACCGCAGAGATCAATGTGCCTTGGCTATGCAGAGGGTTTGTAAGGTGAATAATGAAAGGAATGGGTTGTGGTCCCTATAGTGAGTCGTATTAGTTGTCAGCCATTGCGGG
Bcl11b	TTGCTAGCGTGGGCCAATTTGAAAGGAATGGGTTGTGGTAGCCATCGGCCGCTTTCAGGTCACCTGGCAGAGGGATGTATTGAAGGAGGATATGGGAGGATTGAGATGAGTTCCCTATAGTGAGTCGTATTAGTTGTCAGCCATTGCGGG
Bcl11b	TTGCTAGCGTGGGCCAATTGGGATGTATTGAAGGAGGATAGATGCCTTTCGTGGGTGACAGTAGGTGGTCATGAAAGGAATGGGTTGTGGTATGGGAGGATTGAGATGAGTTCCCTATAGTGAGTCGTATTAGTTGTCAGCCATTGCGGG
Bcl11b	TTGCTAGCGTGGGCCAATTGGGATGTATTGAAGGAGGATACTCCATCTGACCCTCACCCTGAGTCCCGTCATGGGAGGATTGAGATGAGTTATGAAAGGAATGGGTTGTGGTCCCTATAGTGAGTCGTATTAGTTGTCAGCCATTGCGGG
Bcl11b	TTGCTAGCGTGGGCCAATTTGGGAGGATTGAGATGAGTTAGGCGATGGTCACGCTGTACAGACGCACGCAAGAGGGTTTGTAAGGTGAATAATGAAAGGAATGGGTTGTGGTCCCTATAGTGAGTCGTATTAGTTGTCAGCCATTGCGGG
Bcl11b	TTGCTAGCGTGGGCCAATTGAGGGTTTGTAAGGTGAATAATTGAAACCAGAACAAACTTGGTTTTGAACAATGGGAGGATTGAGATGAGTTATGAAAGGAATGGGTTGTGGTCCCTATAGTGAGTCGTATTAGTTGTCAGCCATTGCGGG
Bcl11b	TTGCTAGCGTGGGCCAATTGAGGGTTTGTAAGGTGAATAACGTGAAGCCCAGGAATGGGTCCTTCATGAAATGGGAGGATTGAGATGAGTTAGAGGGTTTGTAAGGTGAATACCCTATAGTGAGTCGTATTAGTTGTCAGCCATTGCGGG
Bcl11b	TTGCTAGCGTGGGCCAATTGAGGGTTTGTAAGGTGAATAACAGGCCACAGCTGTCTACCCAGTGGGTATCATGAAAGGAATGGGTTGTGGTAGAGGGTTTGTAAGGTGAATACCCTATAGTGAGTCGTATTAGTTGTCAGCCATTGCGGG
Bcl11b	TTGCTAGCGTGGGCCAATTTGAAAGGAATGGGTTGTGGTAGTCCAGGACCTTGTCGTAGCAGGGGCCCAGAGAGGGTTTGTAAGGTGAATAATGGGAGGATTGAGATGAGTTCCCTATAGTGAGTCGTATTAGTTGTCAGCCATTGCGGG
Bcl11b	TTGCTAGCGTGGGCCAATTTGAAAGGAATGGGTTGTGGTACCTTTTGTCATCTCAACATTTTATCCATAAATGAAAGGAATGGGTTGTGGTATGAAAGGAATGGGTTGTGGTCCCTATAGTGAGTCGTATTAGTTGTCAGCCATTGCGGG
Bcl11b	TTGCTAGCGTGGGCCAATTTGAAAGGAATGGGTTGTGGTAACCCTCGTCTTCCTCGAGGATGGTAGCCTCATGAAAGGAATGGGTTGTGGTAGAGGGTTTGTAAGGTGAATACCCTATAGTGAGTCGTATTAGTTGTCAGCCATTGCGGG
Bcl11b	TTGCTAGCGTGGGCCAATTTGAAAGGAATGGGTTGTGGTACAAACAAAAGCTTTAAAGTGCGGGTCAACAAGAGGGTTTGTAAGGTGAATAAGAGGGTTTGTAAGGTGAATACCCTATAGTGAGTCGTATTAGTTGTCAGCCATTGCGGG
Bcl11b	TTGCTAGCGTGGGCCAATTGGGATGTATTGAAGGAGGATATTTAGGATGGCTTAGTCCTGGCATTCTGGTATGAAAGGAATGGGTTGTGGTAGAGGGTTTGTAAGGTGAATACCCTATAGTGAGTCGTATTAGTTGTCAGCCATTGCGGG
Bcl11b	TTGCTAGCGTGGGCCAATTGAGGGTTTGTAAGGTGAATAATCTATGGCCATGGGGTTCAGGCGCATGACTAGGGATGTATTGAAGGAGGATAGAGGGTTTGTAAGGTGAATACCCTATAGTGAGTCGTATTAGTTGTCAGCCATTGCGGG
Bcl11b	TTGCTAGCGTGGGCCAATTGGGATGTATTGAAGGAGGATACATGCTGAAGCTCGACTCAGGCCGGCTCTCAGAGGGTTTGTAAGGTGAATAAGAGGGTTTGTAAGGTGAATACCCTATAGTGAGTCGTATTAGTTGTCAGCCATTGCGGG
Bcl11b	TTGCTAGCGTGGGCCAATTGAGGGTTTGTAAGGTGAATAAAAGGAAAAGACAAAACACAGAAACGGAAGCAGAGGGTTTGTAAGGTGAATAATGAAAGGAATGGGTTGTGGTCCCTATAGTGAGTCGTATTAGTTGTCAGCCATTGCGGG
Bcl11b	TTGCTAGCGTGGGCCAATTTGGGAGGATTGAGATGAGTTAAGAGCGAGAGGAGGGAGGTGGACTGCTCTTATGAAAGGAATGGGTTGTGGTATGAAAGGAATGGGTTGTGGTCCCTATAGTGAGTCGTATTAGTTGTCAGCCATTGCGGG
Bcl11b	TTGCTAGCGTGGGCCAATTGGGATGTATTGAAGGAGGATACCAATGCGATGCTAAGACAAAGTGCTACAAATGAAAGGAATGGGTTGTGGTAGAGGGTTTGTAAGGTGAATACCCTATAGTGAGTCGTATTAGTTGTCAGCCATTGCGGG
Bcl11b	TTGCTAGCGTGGGCCAATTTGGGAGGATTGAGATGAGTTAGGAAGGCTGTGTTCGCTTCAGGGTTCACATAGAGGGTTTGTAAGGTGAATAATGAAAGGAATGGGTTGTGGTCCCTATAGTGAGTCGTATTAGTTGTCAGCCATTGCGGG
Bcl11b	TTGCTAGCGTGGGCCAATTGGGATGTATTGAAGGAGGATACGGCCCTGCAATGTTCTCCTGCTTGGGACAAGAGGGTTTGTAAGGTGAATAATGAAAGGAATGGGTTGTGGTCCCTATAGTGAGTCGTATTAGTTGTCAGCCATTGCGGG
Bcl11b	TTGCTAGCGTGGGCCAATTTGGGAGGATTGAGATGAGTTAGTCCTCGTCGTCCTCAGGCTCGGGGCCCAGAGGGATGTATTGAAGGAGGATAGAGGGTTTGTAAGGTGAATACCCTATAGTGAGTCGTATTAGTTGTCAGCCATTGCGGG
Bcl11b	TTGCTAGCGTGGGCCAATTTGGGAGGATTGAGATGAGTTATGACAACTCACACTGGCATCCAAAGGGAGCAGGGATGTATTGAAGGAGGATATGAAAGGAATGGGTTGTGGTCCCTATAGTGAGTCGTATTAGTTGTCAGCCATTGCGGG
Bcl11b	TTGCTAGCGTGGGCCAATTGAGGGTTTGTAAGGTGAATAACAGAGAGGCAGGGTGTCAAAAGGGCAGGGTATGAAAGGAATGGGTTGTGGTAGAGGGTTTGTAAGGTGAATACCCTATAGTGAGTCGTATTAGTTGTCAGCCATTGCGGG
Bcl11b	TTGCTAGCGTGGGCCAATTGAGGGTTTGTAAGGTGAATAAGGACTTGGGACTGGGCTGGAAAGGGTTCAGATGAAAGGAATGGGTTGTGGTAGGGATGTATTGAAGGAGGATCCCTATAGTGAGTCGTATTAGTTGTCAGCCATTGCGGG
Bcl11b	TTGCTAGCGTGGGCCAATTGAGGGTTTGTAAGGTGAATAATCGGACGGGGAGGGCCAGGTGGAAGGCTGTATGGGAGGATTGAGATGAGTTAGGGATGTATTGAAGGAGGATCCCTATAGTGAGTCGTATTAGTTGTCAGCCATTGCGGG
Bcl11b	TTGCTAGCGTGGGCCAATTGGGATGTATTGAAGGAGGATAAGGACATCAGTGCTAACTCTCCAATGCGATATGGGAGGATTGAGATGAGTTAGGGATGTATTGAAGGAGGATCCCTATAGTGAGTCGTATTAGTTGTCAGCCATTGCGGG
Bcl11b	TTGCTAGCGTGGGCCAATTTGGGAGGATTGAGATGAGTTACTGGAAGGCTCATCTTTACCTGACAACTCAAGAGGGTTTGTAAGGTGAATAAGAGGGTTTGTAAGGTGAATACCCTATAGTGAGTCGTATTAGTTGTCAGCCATTGCGGG
Bcl11b	TTGCTAGCGTGGGCCAATTTGAAAGGAATGGGTTGTGGTACTCTCAGCCTGCTCGATTTTGACATCATTAAGGGATGTATTGAAGGAGGATAGAGGGTTTGTAAGGTGAATACCCTATAGTGAGTCGTATTAGTTGTCAGCCATTGCGGG
Bcl11b	TTGCTAGCGTGGGCCAATTGAGGGTTTGTAAGGTGAATAAACTTACTGTAACGGTTTCAAGGAAAAGAAAAGAGGGTTTGTAAGGTGAATAAGGGATGTATTGAAGGAGGATCCCTATAGTGAGTCGTATTAGTTGTCAGCCATTGCGGG
Bcl11b	TTGCTAGCGTGGGCCAATTGAGGGTTTGTAAGGTGAATAAGCAGACACAGGTTAGGCTGGACTGCCGCCTAGGGATGTATTGAAGGAGGATATGAAAGGAATGGGTTGTGGTCCCTATAGTGAGTCGTATTAGTTGTCAGCCATTGCGGG
Bcl11b	TTGCTAGCGTGGGCCAATTGGGATGTATTGAAGGAGGATACTTGTATGTATCCAATACTGTAAACGTATTATGAAAGGAATGGGTTGTGGTAGGGATGTATTGAAGGAGGATCCCTATAGTGAGTCGTATTAGTTGTCAGCCATTGCGGG
Bcl11b	TTGCTAGCGTGGGCCAATTTGAAAGGAATGGGTTGTGGTATTTTGAGTAGGCCAATTCTGACAGACTATAATGAAAGGAATGGGTTGTGGTATGAAAGGAATGGGTTGTGGTCCCTATAGTGAGTCGTATTAGTTGTCAGCCATTGCGGG
Bcl11b	TTGCTAGCGTGGGCCAATTTGAAAGGAATGGGTTGTGGTATGGCTTTGTTTCTAAAGAATGTACTTCTCTATGAAAGGAATGGGTTGTGGTAGAGGGTTTGTAAGGTGAATACCCTATAGTGAGTCGTATTAGTTGTCAGCCATTGCGGG
Bcl11b	TTGCTAGCGTGGGCCAATTGAGGGTTTGTAAGGTGAATAAAGGAAGATCGGTTTTCAAGGCACGCACATCATGGGAGGATTGAGATGAGTTAGGGATGTATTGAAGGAGGATCCCTATAGTGAGTCGTATTAGTTGTCAGCCATTGCGGG
Bcl11b	TTGCTAGCGTGGGCCAATTTGGGAGGATTGAGATGAGTTAGGTGGCGTGCTGAGGAACGGGGACTTGGGAATGGGAGGATTGAGATGAGTTATGGGAGGATTGAGATGAGTTCCCTATAGTGAGTCGTATTAGTTGTCAGCCATTGCGGG
Bcl11b	TTGCTAGCGTGGGCCAATTTGAAAGGAATGGGTTGTGGTATACAACTAAAATGACTTGTGAATCAAAGCAATGGGAGGATTGAGATGAGTTAGGGATGTATTGAAGGAGGATCCCTATAGTGAGTCGTATTAGTTGTCAGCCATTGCGGG
Bcl11b	TTGCTAGCGTGGGCCAATTTGGGAGGATTGAGATGAGTTATCTCTTGAAGGTTGTCAAACAACCCTCCCCATGAAAGGAATGGGTTGTGGTAGGGATGTATTGAAGGAGGATCCCTATAGTGAGTCGTATTAGTTGTCAGCCATTGCGGG
Bcl11b	TTGCTAGCGTGGGCCAATTGGGATGTATTGAAGGAGGATAGGACACAGTCAAGTTACCACTGTAGCAATGATGGGAGGATTGAGATGAGTTATGGGAGGATTGAGATGAGTTCCCTATAGTGAGTCGTATTAGTTGTCAGCCATTGCGGG
Bcl11b	TTGCTAGCGTGGGCCAATTGGGATGTATTGAAGGAGGATAGACATCATTAGTCAGCAAGTGTTCACCGTGATGAAAGGAATGGGTTGTGGTATGGGAGGATTGAGATGAGTTCCCTATAGTGAGTCGTATTAGTTGTCAGCCATTGCGGG
Bcl11b	TTGCTAGCGTGGGCCAATTGAGGGTTTGTAAGGTGAATAAGAAAGATGCACAATCACGCTTTCATAACCTAGGGATGTATTGAAGGAGGATATGAAAGGAATGGGTTGTGGTCCCTATAGTGAGTCGTATTAGTTGTCAGCCATTGCGGG
Bcl11b	TTGCTAGCGTGGGCCAATTGAGGGTTTGTAAGGTGAATAAATTTGACTGGTCTTATGGCATTTTCCCGTCAGGGATGTATTGAAGGAGGATAGGGATGTATTGAAGGAGGATCCCTATAGTGAGTCGTATTAGTTGTCAGCCATTGCGGG
Bcl11b	TTGCTAGCGTGGGCCAATTTGGGAGGATTGAGATGAGTTACAGTTGACAGAGACACACAAGTCCTTGTGCAGAGGGTTTGTAAGGTGAATAATGAAAGGAATGGGTTGTGGTCCCTATAGTGAGTCGTATTAGTTGTCAGCCATTGCGGG
Bcl11b	TTGCTAGCGTGGGCCAATTGAGGGTTTGTAAGGTGAATAAAGACTCAAATAGGAAGATCGGTTTTCAAGGAGGGATGTATTGAAGGAGGATATGGGAGGATTGAGATGAGTTCCCTATAGTGAGTCGTATTAGTTGTCAGCCATTGCGGG
Bcl11b	TTGCTAGCGTGGGCCAATTGAGGGTTTGTAAGGTGAATAATTCTCAGAGGAATGTTCCGACGATGTGGCGAGGGATGTATTGAAGGAGGATAGGGATGTATTGAAGGAGGATCCCTATAGTGAGTCGTATTAGTTGTCAGCCATTGCGGG
Bcl11b	TTGCTAGCGTGGGCCAATTTGGGAGGATTGAGATGAGTTAGACAAGAAATTACACATGCTTAGCTTAAATAGAGGGTTTGTAAGGTGAATAAGAGGGTTTGTAAGGTGAATACCCTATAGTGAGTCGTATTAGTTGTCAGCCATTGCGGG
Bcl11b	TTGCTAGCGTGGGCCAATTGAGGGTTTGTAAGGTGAATAAGTAATCCGCTGTACATCCACCTCCCGGAAAAGAGGGTTTGTAAGGTGAATAAGGGATGTATTGAAGGAGGATCCCTATAGTGAGTCGTATTAGTTGTCAGCCATTGCGGG
Bcl11b	TTGCTAGCGTGGGCCAATTTGGGAGGATTGAGATGAGTTAACTTTACAGGTTGCTGTGACAGAGCAGATTATGGGAGGATTGAGATGAGTTATGGGAGGATTGAGATGAGTTCCCTATAGTGAGTCGTATTAGTTGTCAGCCATTGCGGG
Bgn	TTGCTAGCGTGGGCCAATTGGAGTAGTTGGTTGTTAGGAACCCTCTTGACTCCGAAGCCCATAGGACAGAAGGGTTGATTAGTGGTAGAAAAGGGTTGATTAGTGGTAGAAACCCTATAGTGAGTCGTATTAGTTGTCAGCCATTGCGGG
Bgn	TTGCTAGCGTGGGCCAATTGGGAGAATGAGGTGTAATGTATTGTGACCTAAGCCCAACCTGTACAGCTTGAAGAGTGAGTAGTAGTGGAGTAGGGTTGATTAGTGGTAGAAACCCTATAGTGAGTCGTATTAGTTGTCAGCCATTGCGGG
Bgn	TTGCTAGCGTGGGCCAATTGGAGTAGTTGGTTGTTAGGAAGAACCCTTTCCTGGACAAAATGGACAGGATAAGAGTGAGTAGTAGTGGAGTAGGGTTGATTAGTGGTAGAAACCCTATAGTGAGTCGTATTAGTTGTCAGCCATTGCGGG
Bgn	TTGCTAGCGTGGGCCAATTGGAGTAGTTGGTTGTTAGGAACCTAGCCATCTTGGGGAGAGAGCAGGGGCCAGGGTTGATTAGTGGTAGAAAAGGGAGAATGAGGTGTAATGTCCCTATAGTGAGTCGTATTAGTTGTCAGCCATTGCGGG
Bgn	TTGCTAGCGTGGGCCAATTGGGTTGATTAGTGGTAGAAAAGAAAGAGACAAAGATGGAGAAATATGACCTAGGGAGAATGAGGTGTAATGTAGGGTTGATTAGTGGTAGAAACCCTATAGTGAGTCGTATTAGTTGTCAGCCATTGCGGG
Bgn	TTGCTAGCGTGGGCCAATTGGAGTAGTTGGTTGTTAGGAAAGGAGATACAGAAAGAGACAAAGATGGAGAAGGAGTAGTTGGTTGTTAGGAAAGAGTGAGTAGTAGTGGAGTCCCTATAGTGAGTCGTATTAGTTGTCAGCCATTGCGGG
Bgn	TTGCTAGCGTGGGCCAATTGGAGTAGTTGGTTGTTAGGAAAGGGGACACATGGTCAATGTTCCTGGGGAGAGGGTTGATTAGTGGTAGAAAAGGAGTAGTTGGTTGTTAGGACCCTATAGTGAGTCGTATTAGTTGTCAGCCATTGCGGG
Bgn	TTGCTAGCGTGGGCCAATTAGAGTGAGTAGTAGTGGAGTAGGGAACAAAGGTGTTGCTTCTTCATCTGGCAGGGAGAATGAGGTGTAATGTAAGAGTGAGTAGTAGTGGAGTCCCTATAGTGAGTCGTATTAGTTGTCAGCCATTGCGGG
Bgn	TTGCTAGCGTGGGCCAATTGGGTTGATTAGTGGTAGAAAAGTGTTTCTTTAATTGAGAGACAACTGACCTAAGAGTGAGTAGTAGTGGAGTAGGAGTAGTTGGTTGTTAGGACCCTATAGTGAGTCGTATTAGTTGTCAGCCATTGCGGG
Bgn	TTGCTAGCGTGGGCCAATTGGGTTGATTAGTGGTAGAAAACAACTGACCTCATAAGCAGCACTCCCTCTTAGGAGTAGTTGGTTGTTAGGAAGGAGTAGTTGGTTGTTAGGACCCTATAGTGAGTCGTATTAGTTGTCAGCCATTGCGGG
Bgn	TTGCTAGCGTGGGCCAATTGGGAGAATGAGGTGTAATGTAGCTGGGTGCAACTGACCATCACCTCCTACCAGGAGTAGTTGGTTGTTAGGAAGGGTTGATTAGTGGTAGAAACCCTATAGTGAGTCGTATTAGTTGTCAGCCATTGCGGG
Bgn	TTGCTAGCGTGGGCCAATTGGAGTAGTTGGTTGTTAGGAAAATTGGATGGCCAGGCGGTCAGTAACGCAGAGGGTTGATTAGTGGTAGAAAAGGGTTGATTAGTGGTAGAAACCCTATAGTGAGTCGTATTAGTTGTCAGCCATTGCGGG
Bgn	TTGCTAGCGTGGGCCAATTAGAGTGAGTAGTAGTGGAGTATCAGGGTAGGCAGAAAACTCAGGCTCCCATAGGGTTGATTAGTGGTAGAAAAGGAGTAGTTGGTTGTTAGGACCCTATAGTGAGTCGTATTAGTTGTCAGCCATTGCGGG
Bgn	TTGCTAGCGTGGGCCAATTGGAGTAGTTGGTTGTTAGGAAATCAAAGGCTCCTGGTTCAAAGCCACTGTTAGGGTTGATTAGTGGTAGAAAAGGGTTGATTAGTGGTAGAAACCCTATAGTGAGTCGTATTAGTTGTCAGCCATTGCGGG
Bgn	TTGCTAGCGTGGGCCAATTGGGTTGATTAGTGGTAGAAAAATAATTTCCAAATTGGATGGCCAGGCGGTCAGGGAGAATGAGGTGTAATGTAAGAGTGAGTAGTAGTGGAGTCCCTATAGTGAGTCGTATTAGTTGTCAGCCATTGCGGG
Bgn	TTGCTAGCGTGGGCCAATTGGGTTGATTAGTGGTAGAAAACTGGACAAAATGGACAGGATTCTGGGCCTCAGGGAGAATGAGGTGTAATGTAGGAGTAGTTGGTTGTTAGGACCCTATAGTGAGTCGTATTAGTTGTCAGCCATTGCGGG
Bgn	TTGCTAGCGTGGGCCAATTAGAGTGAGTAGTAGTGGAGTATTGGGGAGAGAGCAGGGGCCAATGCAAACTAAGAGTGAGTAGTAGTGGAGTAGGGTTGATTAGTGGTAGAAACCCTATAGTGAGTCGTATTAGTTGTCAGCCATTGCGGG
Bgn	TTGCTAGCGTGGGCCAATTGGGTTGATTAGTGGTAGAAAATTGCGGATACGGTTGTCATGGATTCGTAGTAGGAGTAGTTGGTTGTTAGGAAGGGAGAATGAGGTGTAATGTCCCTATAGTGAGTCGTATTAGTTGTCAGCCATTGCGGG
Bgn	TTGCTAGCGTGGGCCAATTGGAGTAGTTGGTTGTTAGGAACAGGTGAAGTTCGTTCAGGGTCTCAGGGAGAGGGTTGATTAGTGGTAGAAAAGGGAGAATGAGGTGTAATGTCCCTATAGTGAGTCGTATTAGTTGTCAGCCATTGCGGG
Bgn	TTGCTAGCGTGGGCCAATTAGAGTGAGTAGTAGTGGAGTACTCCAGGGGATTCCCGCCCATCTCAATGCAAGGAGTAGTTGGTTGTTAGGAAAGAGTGAGTAGTAGTGGAGTCCCTATAGTGAGTCGTATTAGTTGTCAGCCATTGCGGG
Bgn	TTGCTAGCGTGGGCCAATTAGAGTGAGTAGTAGTGGAGTAAGCAGCCCATCATCCAAGGTGAAGTCCCAGAGGGAGAATGAGGTGTAATGTAGGGAGAATGAGGTGTAATGTCCCTATAGTGAGTCGTATTAGTTGTCAGCCATTGCGGG
Bgn	TTGCTAGCGTGGGCCAATTGGGAGAATGAGGTGTAATGTAGACAGACAGAGATATAGGCAAGGAGATACAAGGGTTGATTAGTGGTAGAAAAGGGTTGATTAGTGGTAGAAACCCTATAGTGAGTCGTATTAGTTGTCAGCCATTGCGGG
Bgn	TTGCTAGCGTGGGCCAATTGGAGTAGTTGGTTGTTAGGAAACCTCCTACCACATCAGGGACCCAGGGGTGAGGGAGAATGAGGTGTAATGTAAGAGTGAGTAGTAGTGGAGTCCCTATAGTGAGTCGTATTAGTTGTCAGCCATTGCGGG
Bgn	TTGCTAGCGTGGGCCAATTGGGAGAATGAGGTGTAATGTATGAGATGCGCAGGTAATTGAGCTTCAGGCCAGGAGTAGTTGGTTGTTAGGAAGGAGTAGTTGGTTGTTAGGACCCTATAGTGAGTCGTATTAGTTGTCAGCCATTGCGGG
Bgn	TTGCTAGCGTGGGCCAATTAGAGTGAGTAGTAGTGGAGTAAATATGACCTAGGTCCAGAGATGGAAGGGGAGGGTTGATTAGTGGTAGAAAAGGGTTGATTAGTGGTAGAAACCCTATAGTGAGTCGTATTAGTTGTCAGCCATTGCGGG
Bgn	TTGCTAGCGTGGGCCAATTGGGAGAATGAGGTGTAATGTACCAAGTCAGAGCACTGAACAACCCGCAGGTAGGGTTGATTAGTGGTAGAAAAAGAGTGAGTAGTAGTGGAGTCCCTATAGTGAGTCGTATTAGTTGTCAGCCATTGCGGG
Bgn	TTGCTAGCGTGGGCCAATTGGGTTGATTAGTGGTAGAAAAACAGGTCAATAACTCCAGAAGGAAGAAAAGAGGGTTGATTAGTGGTAGAAAAAGAGTGAGTAGTAGTGGAGTCCCTATAGTGAGTCGTATTAGTTGTCAGCCATTGCGGG
Bgn	TTGCTAGCGTGGGCCAATTAGAGTGAGTAGTAGTGGAGTAACTCCCTCTTGCTGGGTGCAACTGACCATCAGGGTTGATTAGTGGTAGAAAAGGGAGAATGAGGTGTAATGTCCCTATAGTGAGTCGTATTAGTTGTCAGCCATTGCGGG
Bgn	TTGCTAGCGTGGGCCAATTGGAGTAGTTGGTTGTTAGGAAAGGCCTTTGAAGTCATCCTTGCGAAGCTCAAGGAGTAGTTGGTTGTTAGGAAGGGAGAATGAGGTGTAATGTCCCTATAGTGAGTCGTATTAGTTGTCAGCCATTGCGGG
Bgn	TTGCTAGCGTGGGCCAATTGGAGTAGTTGGTTGTTAGGAAAAGATGGAGAAATATGACCTAGGTCCAGAGAGGGAGAATGAGGTGTAATGTAGGGAGAATGAGGTGTAATGTCCCTATAGTGAGTCGTATTAGTTGTCAGCCATTGCGGG
Bgn	TTGCTAGCGTGGGCCAATTAGAGTGAGTAGTAGTGGAGTATGTCAGGAAGCATAACAGGGTTGGAGAGAGAAGAGTGAGTAGTAGTGGAGTAGGAGTAGTTGGTTGTTAGGACCCTATAGTGAGTCGTATTAGTTGTCAGCCATTGCGGG
Bgn	TTGCTAGCGTGGGCCAATTAGAGTGAGTAGTAGTGGAGTAGGATCTTGGAGATCTTATTGTTTACCAAGAAAGAGTGAGTAGTAGTGGAGTAGGAGTAGTTGGTTGTTAGGACCCTATAGTGAGTCGTATTAGTTGTCAGCCATTGCGGG
Bgn	TTGCTAGCGTGGGCCAATTGGGTTGATTAGTGGTAGAAAATGGAGTGCAGATAGACAACCTGGAGGAGCTAGGGAGAATGAGGTGTAATGTAGGAGTAGTTGGTTGTTAGGACCCTATAGTGAGTCGTATTAGTTGTCAGCCATTGCGGG
Bgn	TTGCTAGCGTGGGCCAATTAGAGTGAGTAGTAGTGGAGTACCGAATCTGATTGTGACCTAAGCCCAACCTAGGGAGAATGAGGTGTAATGTAAGAGTGAGTAGTAGTGGAGTCCCTATAGTGAGTCGTATTAGTTGTCAGCCATTGCGGG
Bgn	TTGCTAGCGTGGGCCAATTGGGAGAATGAGGTGTAATGTATGTTGAAGAGGCTGATGCCATTATAGTAGGAGGGTTGATTAGTGGTAGAAAAGGGTTGATTAGTGGTAGAAACCCTATAGTGAGTCGTATTAGTTGTCAGCCATTGCGGG
Bgn	TTGCTAGCGTGGGCCAATTGGGTTGATTAGTGGTAGAAAAAGGAGTTAGTACAGCCAGGTTGTAGCTGGGAGGGAGAATGAGGTGTAATGTAGGGAGAATGAGGTGTAATGTCCCTATAGTGAGTCGTATTAGTTGTCAGCCATTGCGGG
Bgn	TTGCTAGCGTGGGCCAATTGGGAGAATGAGGTGTAATGTAGCAGCAAGGTGAGTAGCCACAGGGGACACAAAGAGTGAGTAGTAGTGGAGTAGGAGTAGTTGGTTGTTAGGACCCTATAGTGAGTCGTATTAGTTGTCAGCCATTGCGGG
Bgn	TTGCTAGCGTGGGCCAATTAGAGTGAGTAGTAGTGGAGTAGCTCAAAGGGCAAGGCCTGGCTCAGGGCCAAGGGAGAATGAGGTGTAATGTAGGAGTAGTTGGTTGTTAGGACCCTATAGTGAGTCGTATTAGTTGTCAGCCATTGCGGG
Bgn	TTGCTAGCGTGGGCCAATTAGAGTGAGTAGTAGTGGAGTATCTCAGGGAGATCTTTGGGGATGCCAGTGAAGGAGTAGTTGGTTGTTAGGAAAGAGTGAGTAGTAGTGGAGTCCCTATAGTGAGTCGTATTAGTTGTCAGCCATTGCGGG
Bgn	TTGCTAGCGTGGGCCAATTGGGTTGATTAGTGGTAGAAAAACCCGCAGGTGGCAGTGGCAACCGAAAGGAAGGGAGAATGAGGTGTAATGTAAGAGTGAGTAGTAGTGGAGTCCCTATAGTGAGTCGTATTAGTTGTCAGCCATTGCGGG
Bgn	TTGCTAGCGTGGGCCAATTGGGTTGATTAGTGGTAGAAAAAGCAGAGTATGAACCCTTTCCTGGACAAAAAGGGTTGATTAGTGGTAGAAAAGGAGTAGTTGGTTGTTAGGACCCTATAGTGAGTCGTATTAGTTGTCAGCCATTGCGGG
Bgn	TTGCTAGCGTGGGCCAATTGGAGTAGTTGGTTGTTAGGAAGTTAATATTGGGGAACAAAGGTGTTGCTTCAGGGAGAATGAGGTGTAATGTAGGGTTGATTAGTGGTAGAAACCCTATAGTGAGTCGTATTAGTTGTCAGCCATTGCGGG
Bgn	TTGCTAGCGTGGGCCAATTGGAGTAGTTGGTTGTTAGGAATGAGATCTGGGAGGCCAGCAGGCACCCGGGAAGAGTGAGTAGTAGTGGAGTAGGGTTGATTAGTGGTAGAAACCCTATAGTGAGTCGTATTAGTTGTCAGCCATTGCGGG
Bgn	TTGCTAGCGTGGGCCAATTGGAGTAGTTGGTTGTTAGGAAGGCACCCGGGACAGCTTGTTGTTGTCCAAGAAGAGTGAGTAGTAGTGGAGTAAGAGTGAGTAGTAGTGGAGTCCCTATAGTGAGTCGTATTAGTTGTCAGCCATTGCGGG
Bgn	TTGCTAGCGTGGGCCAATTAGAGTGAGTAGTAGTGGAGTATGTTGTGGTCCAGGTGAAGTTCGTTCAGGGAGGGAGAATGAGGTGTAATGTAGGGTTGATTAGTGGTAGAAACCCTATAGTGAGTCGTATTAGTTGTCAGCCATTGCGGG
Bgn	TTGCTAGCGTGGGCCAATTGGAGTAGTTGGTTGTTAGGAAAGGCTCCCATTCTCAATCATCCGAATCTGAAGGGAGAATGAGGTGTAATGTAGGAGTAGTTGGTTGTTAGGACCCTATAGTGAGTCGTATTAGTTGTCAGCCATTGCGGG
Bgn	TTGCTAGCGTGGGCCAATTGGAGTAGTTGGTTGTTAGGAATGAAGGTAGGTGTGACAGAGTCCAGGTCGGAGGGTTGATTAGTGGTAGAAAAGGGTTGATTAGTGGTAGAAACCCTATAGTGAGTCGTATTAGTTGTCAGCCATTGCGGG
Bgn	TTGCTAGCGTGGGCCAATTGGAGTAGTTGGTTGTTAGGAATGTTCTGCAGGTCTAGCAGTGTGGTGTCAGAGGGTTGATTAGTGGTAGAAAAGGGAGAATGAGGTGTAATGTCCCTATAGTGAGTCGTATTAGTTGTCAGCCATTGCGGG
Bgn	TTGCTAGCGTGGGCCAATTGGAGTAGTTGGTTGTTAGGAACAGGGCCAACCGGGAGCAGCTGCTCGCTCCAAGAGTGAGTAGTAGTGGAGTAGGGAGAATGAGGTGTAATGTCCCTATAGTGAGTCGTATTAGTTGTCAGCCATTGCGGG
Bgn	TTGCTAGCGTGGGCCAATTGGGTTGATTAGTGGTAGAAAAGACAGAGAGACAGAAATAGAGACAGACAGAAAGAGTGAGTAGTAGTGGAGTAGGGAGAATGAGGTGTAATGTCCCTATAGTGAGTCGTATTAGTTGTCAGCCATTGCGGG
Bgn	TTGCTAGCGTGGGCCAATTGGGTTGATTAGTGGTAGAAAACTCTCCAGGGGCTAGGAAGCTCCTTGATCCAAGAGTGAGTAGTAGTGGAGTAGGGTTGATTAGTGGTAGAAACCCTATAGTGAGTCGTATTAGTTGTCAGCCATTGCGGG
Bgn	TTGCTAGCGTGGGCCAATTGGGTTGATTAGTGGTAGAAAACCATGGTGGCAACCACTGCCTCTACTTCTTAGGGAGAATGAGGTGTAATGTAGGGTTGATTAGTGGTAGAAACCCTATAGTGAGTCGTATTAGTTGTCAGCCATTGCGGG
Bgn	TTGCTAGCGTGGGCCAATTAGAGTGAGTAGTAGTGGAGTAAGGGCTAAAGGCCTTCTCATGGATCTTGGAAGGAGTAGTTGGTTGTTAGGAAGGGTTGATTAGTGGTAGAAACCCTATAGTGAGTCGTATTAGTTGTCAGCCATTGCGGG
Bgn	TTGCTAGCGTGGGCCAATTGGAGTAGTTGGTTGTTAGGAAAGGGAGGGGACCTAGCCATCTTGGGGAGAGAGGAGTAGTTGGTTGTTAGGAAAGAGTGAGTAGTAGTGGAGTCCCTATAGTGAGTCGTATTAGTTGTCAGCCATTGCGGG
Bgn	TTGCTAGCGTGGGCCAATTGGGTTGATTAGTGGTAGAAAATATTTGTTTGTGGAGGGACTGGCTAGAGACAAGAGTGAGTAGTAGTGGAGTAAGAGTGAGTAGTAGTGGAGTCCCTATAGTGAGTCGTATTAGTTGTCAGCCATTGCGGG
Bgn	TTGCTAGCGTGGGCCAATTGGGAGAATGAGGTGTAATGTATGGAGGAGCTTGAGATCTGGGAGGCCAGCAAAGAGTGAGTAGTAGTGGAGTAGGGAGAATGAGGTGTAATGTCCCTATAGTGAGTCGTATTAGTTGTCAGCCATTGCGGG
Bgn	TTGCTAGCGTGGGCCAATTGGAGTAGTTGGTTGTTAGGAAGAGTTTCAGGATGAGCAAGAAGAAAGATTTAGGGAGAATGAGGTGTAATGTAAGAGTGAGTAGTAGTGGAGTCCCTATAGTGAGTCGTATTAGTTGTCAGCCATTGCGGG
Bgn	TTGCTAGCGTGGGCCAATTGGAGTAGTTGGTTGTTAGGAAAGAGACTCTCACCAAGGCCACCATGGTGGCAGGAGTAGTTGGTTGTTAGGAAGGAGTAGTTGGTTGTTAGGACCCTATAGTGAGTCGTATTAGTTGTCAGCCATTGCGGG
Bgn	TTGCTAGCGTGGGCCAATTGGGAGAATGAGGTGTAATGTAATAGACAACCTGGAGGAGCTTGAGATCTGGAGGGAGAATGAGGTGTAATGTAGGGTTGATTAGTGGTAGAAACCCTATAGTGAGTCGTATTAGTTGTCAGCCATTGCGGG
Bgn	TTGCTAGCGTGGGCCAATTAGAGTGAGTAGTAGTGGAGTAGCTGCTTAGTTGGTGGACTAGGTTGTCAGGAGGAGTAGTTGGTTGTTAGGAAAGAGTGAGTAGTAGTGGAGTCCCTATAGTGAGTCGTATTAGTTGTCAGCCATTGCGGG
Bgn	TTGCTAGCGTGGGCCAATTGGGAGAATGAGGTGTAATGTAGTCTGTCCGTCAGGGCCAACCGGGAGCAGCAGGAGTAGTTGGTTGTTAGGAAAGAGTGAGTAGTAGTGGAGTCCCTATAGTGAGTCGTATTAGTTGTCAGCCATTGCGGG
Bgn	TTGCTAGCGTGGGCCAATTGGGAGAATGAGGTGTAATGTACTGTGAAGCAGAAAGCAGCCTGGGGCAGATAGGGAGAATGAGGTGTAATGTAGGGTTGATTAGTGGTAGAAACCCTATAGTGAGTCGTATTAGTTGTCAGCCATTGCGGG
Bgn	TTGCTAGCGTGGGCCAATTGGGTTGATTAGTGGTAGAAAATGAAGTTCCCTCAGGGTAGGCAGAAAACTCAAGAGTGAGTAGTAGTGGAGTAGGGAGAATGAGGTGTAATGTCCCTATAGTGAGTCGTATTAGTTGTCAGCCATTGCGGG
Bgn	TTGCTAGCGTGGGCCAATTAGAGTGAGTAGTAGTGGAGTATGGGGCAGATGATCCGTGTGTGTGTGTGTGAAGAGTGAGTAGTAGTGGAGTAGGAGTAGTTGGTTGTTAGGACCCTATAGTGAGTCGTATTAGTTGTCAGCCATTGCGGG
Bgn	TTGCTAGCGTGGGCCAATTGGGTTGATTAGTGGTAGAAAATGAACACGCCCTTGGGCACTTTGCGGATACAGGGAGAATGAGGTGTAATGTAGGAGTAGTTGGTTGTTAGGACCCTATAGTGAGTCGTATTAGTTGTCAGCCATTGCGGG
Bgn	TTGCTAGCGTGGGCCAATTGGAGTAGTTGGTTGTTAGGAAGGAACACATGCCTGGATGGAACAATGGCGGAGGGAGAATGAGGTGTAATGTAAGAGTGAGTAGTAGTGGAGTCCCTATAGTGAGTCGTATTAGTTGTCAGCCATTGCGGG
Bgn	TTGCTAGCGTGGGCCAATTGGGTTGATTAGTGGTAGAAAAAGTAACGCAGCGGAAGGTGGCAGGCTGCACAAGAGTGAGTAGTAGTGGAGTAGGAGTAGTTGGTTGTTAGGACCCTATAGTGAGTCGTATTAGTTGTCAGCCATTGCGGG
Bgn	TTGCTAGCGTGGGCCAATTGGAGTAGTTGGTTGTTAGGAAGGCAGTGGCAACCGAAAGGACACATGGCACAGGGAGAATGAGGTGTAATGTAGGGAGAATGAGGTGTAATGTCCCTATAGTGAGTCGTATTAGTTGTCAGCCATTGCGGG
Bgn	TTGCTAGCGTGGGCCAATTGGGAGAATGAGGTGTAATGTACATGGTTGATGAATGTTAAATTTCAAAGGTAAGAGTGAGTAGTAGTGGAGTAGGGTTGATTAGTGGTAGAAACCCTATAGTGAGTCGTATTAGTTGTCAGCCATTGCGGG
Bgn	TTGCTAGCGTGGGCCAATTGGAGTAGTTGGTTGTTAGGAATGTAGCTGGGATTGACAGGTAGTGAACTTGAGGGAGAATGAGGTGTAATGTAGGGTTGATTAGTGGTAGAAACCCTATAGTGAGTCGTATTAGTTGTCAGCCATTGCGGG
Bgn	TTGCTAGCGTGGGCCAATTAGAGTGAGTAGTAGTGGAGTAGCTTCAGGCCATCAAAGGCTCCTGGTTCAAAGGGTTGATTAGTGGTAGAAAAGGAGTAGTTGGTTGTTAGGACCCTATAGTGAGTCGTATTAGTTGTCAGCCATTGCGGG
Bgn	TTGCTAGCGTGGGCCAATTGGGAGAATGAGGTGTAATGTACAGAAATAGAGACAGACAGAGATATAGGCAAGGAGTAGTTGGTTGTTAGGAAGGGAGAATGAGGTGTAATGTCCCTATAGTGAGTCGTATTAGTTGTCAGCCATTGCGGG
Bgn	TTGCTAGCGTGGGCCAATTGGAGTAGTTGGTTGTTAGGAAGGAAGAAAAGTGTCAGGAAGCATAACAGGGAAGAGTGAGTAGTAGTGGAGTAAGAGTGAGTAGTAGTGGAGTCCCTATAGTGAGTCGTATTAGTTGTCAGCCATTGCGGG
Bgn	TTGCTAGCGTGGGCCAATTGGAGTAGTTGGTTGTTAGGAAGTGGTGTCAGGTGAGATCTCCTTGGGCACAAGGGTTGATTAGTGGTAGAAAAAGAGTGAGTAGTAGTGGAGTCCCTATAGTGAGTCGTATTAGTTGTCAGCCATTGCGGG
Bgn	TTGCTAGCGTGGGCCAATTGGGAGAATGAGGTGTAATGTACATCCAAGGTGAAGTCCCAGAAACCCTTCTAGGGTTGATTAGTGGTAGAAAAGGGAGAATGAGGTGTAATGTCCCTATAGTGAGTCGTATTAGTTGTCAGCCATTGCGGG
Bgn	TTGCTAGCGTGGGCCAATTGGAGTAGTTGGTTGTTAGGAAAAGCTGTGGTGGGGCAGTGAGTTAATATTGAGGGTTGATTAGTGGTAGAAAAGGGTTGATTAGTGGTAGAAACCCTATAGTGAGTCGTATTAGTTGTCAGCCATTGCGGG
Bgn	TTGCTAGCGTGGGCCAATTGGGAGAATGAGGTGTAATGTAGCTTGGCCTCTGAGATGCGCAGGTAATTGAAAGAGTGAGTAGTAGTGGAGTAGGAGTAGTTGGTTGTTAGGACCCTATAGTGAGTCGTATTAGTTGTCAGCCATTGCGGG
Bgn	TTGCTAGCGTGGGCCAATTGGAGTAGTTGGTTGTTAGGAAAGTCATCCTTGCGAAGCTCAGAAATGTCATAGGGTTGATTAGTGGTAGAAAAGGGTTGATTAGTGGTAGAAACCCTATAGTGAGTCGTATTAGTTGTCAGCCATTGCGGG
Bgn	TTGCTAGCGTGGGCCAATTAGAGTGAGTAGTAGTGGAGTAAGTGGTGTCTGAACCTGAAGCCTCCTCATCAGGGAGAATGAGGTGTAATGTAGGGTTGATTAGTGGTAGAAACCCTATAGTGAGTCGTATTAGTTGTCAGCCATTGCGGG
Bgn	TTGCTAGCGTGGGCCAATTAGAGTGAGTAGTAGTGGAGTAACAATGGCGGTGGCAGTGTGCTCTATCCATAGGGAGAATGAGGTGTAATGTAGGGAGAATGAGGTGTAATGTCCCTATAGTGAGTCGTATTAGTTGTCAGCCATTGCGGG
Bgn	TTGCTAGCGTGGGCCAATTAGAGTGAGTAGTAGTGGAGTAACTGACCATCACCTCCTACCACATCAGGGAAGGAGTAGTTGGTTGTTAGGAAGGAGTAGTTGGTTGTTAGGACCCTATAGTGAGTCGTATTAGTTGTCAGCCATTGCGGG
Bgn	TTGCTAGCGTGGGCCAATTAGAGTGAGTAGTAGTGGAGTACACATGGCACTGAAGGTAGGTGTGACAGAGAGGGAGAATGAGGTGTAATGTAGGGTTGATTAGTGGTAGAAACCCTATAGTGAGTCGTATTAGTTGTCAGCCATTGCGGG
Bgn	TTGCTAGCGTGGGCCAATTGGAGTAGTTGGTTGTTAGGAATCAGGAAGATAGTTGCCCCATATTTGTTTGAGGGAGAATGAGGTGTAATGTAGGAGTAGTTGGTTGTTAGGACCCTATAGTGAGTCGTATTAGTTGTCAGCCATTGCGGG
Bgn	TTGCTAGCGTGGGCCAATTAGAGTGAGTAGTAGTGGAGTATCTCAATGCAGTTCATGTTCCGGAGCCCGCAGGAGTAGTTGGTTGTTAGGAAGGGTTGATTAGTGGTAGAAACCCTATAGTGAGTCGTATTAGTTGTCAGCCATTGCGGG
Bgn	TTGCTAGCGTGGGCCAATTGGGAGAATGAGGTGTAATGTAGTTCATGTTCCGGAGCCCGCTGAACACGCCAGGGAGAATGAGGTGTAATGTAGGGAGAATGAGGTGTAATGTCCCTATAGTGAGTCGTATTAGTTGTCAGCCATTGCGGG
Bgn	TTGCTAGCGTGGGCCAATTGGAGTAGTTGGTTGTTAGGAAGACATGAGCAAGGAAGAGGAGGAACACATGAAGAGTGAGTAGTAGTGGAGTAAGAGTGAGTAGTAGTGGAGTCCCTATAGTGAGTCGTATTAGTTGTCAGCCATTGCGGG
Bgn	TTGCTAGCGTGGGCCAATTGGGAGAATGAGGTGTAATGTAGCTAGGAAGCTCCTTGATCCTCGTCTTGATAGGGAGAATGAGGTGTAATGTAGGGTTGATTAGTGGTAGAAACCCTATAGTGAGTCGTATTAGTTGTCAGCCATTGCGGG
Bgn	TTGCTAGCGTGGGCCAATTAGAGTGAGTAGTAGTGGAGTAAGCCCAACCTGTACAGCTTGGAGTATCGAAAGGGTTGATTAGTGGTAGAAAAAGAGTGAGTAGTAGTGGAGTCCCTATAGTGAGTCGTATTAGTTGTCAGCCATTGCGGG
Bgn	TTGCTAGCGTGGGCCAATTAGAGTGAGTAGTAGTGGAGTACCTGGATGGAACAATGGCGGTGGCAGTGTGAGGGAGAATGAGGTGTAATGTAAGAGTGAGTAGTAGTGGAGTCCCTATAGTGAGTCGTATTAGTTGTCAGCCATTGCGGG
Bgn	TTGCTAGCGTGGGCCAATTAGAGTGAGTAGTAGTGGAGTAAGAAAGATTTATAGGGAGTCTCTGAGTGGAAGGGTTGATTAGTGGTAGAAAAGGAGTAGTTGGTTGTTAGGACCCTATAGTGAGTCGTATTAGTTGTCAGCCATTGCGGG
Bgn	TTGCTAGCGTGGGCCAATTAGAGTGAGTAGTAGTGGAGTACCAGGGCGTAGAGGTGCTGGAGGCCTTTGAAGGGAGAATGAGGTGTAATGTAGGGAGAATGAGGTGTAATGTCCCTATAGTGAGTCGTATTAGTTGTCAGCCATTGCGGG
Bgn	TTGCTAGCGTGGGCCAATTGGGAGAATGAGGTGTAATGTAAGAGACAGATACAAAGATAGAGAGATACACAGGGAGAATGAGGTGTAATGTAGGAGTAGTTGGTTGTTAGGACCCTATAGTGAGTCGTATTAGTTGTCAGCCATTGCGGG
Bmp4	TTGCTAGCGTGGGCCAATTATAGGAAATGGTGGTAGTGTACAACATGGAAATGGCACTCAGTTCAGTGGGAAGAGTGAGTAGTAGTGGAGTAGATGATGTAGTAGTAAGGGTCCCTATAGTGAGTCGTATTAGTTGTCAGCCATTGCGGG
Bmp4	TTGCTAGCGTGGGCCAATTATAGGAAATGGTGGTAGTGTAGGCTGGCGGGACGCTCCGGGTACTCAAGCCAAGAGTGAGTAGTAGTGGAGTAAGTGTGGGATTGATGAGATACCCTATAGTGAGTCGTATTAGTTGTCAGCCATTGCGGG
Bmp4	TTGCTAGCGTGGGCCAATTAGAGTGAGTAGTAGTGGAGTACATGGTGTCTTGACAGAAAACAAGGCATATAATAGGAAATGGTGGTAGTGTAAGAGTGAGTAGTAGTGGAGTCCCTATAGTGAGTCGTATTAGTTGTCAGCCATTGCGGG
Bmp4	TTGCTAGCGTGGGCCAATTGATGATGTAGTAGTAAGGGTAGTTTGTGTGGTATGTGTAGGTGGTTGAATGAAGAGTGAGTAGTAGTGGAGTAGATGATGTAGTAGTAAGGGTCCCTATAGTGAGTCGTATTAGTTGTCAGCCATTGCGGG
Bmp4	TTGCTAGCGTGGGCCAATTAGAGTGAGTAGTAGTGGAGTAAGCCGGAGCTCTGCCGAGGAGATCACCTCAAAGAGTGAGTAGTAGTGGAGTAATAGGAAATGGTGGTAGTGTCCCTATAGTGAGTCGTATTAGTTGTCAGCCATTGCGGG
Bmp4	TTGCTAGCGTGGGCCAATTAGAGTGAGTAGTAGTGGAGTAGGGCCAGAGACTGGATCGCTGCAGGCTCCAAAGAGTGAGTAGTAGTGGAGTAAGTGTGGGATTGATGAGATACCCTATAGTGAGTCGTATTAGTTGTCAGCCATTGCGGG
Bmp4	TTGCTAGCGTGGGCCAATTATAGGAAATGGTGGTAGTGTAAGTTCTTATTCTTCTTCCTGGACCGCTGTGAAGTGTGGGATTGATGAGATAAGATGATGTAGTAGTAAGGGTCCCTATAGTGAGTCGTATTAGTTGTCAGCCATTGCGGG
Bmp4	TTGCTAGCGTGGGCCAATTGATGATGTAGTAGTAAGGGTAGGCATAATAAAACGACCATCAGCATTCGGTAAGAGTGAGTAGTAGTGGAGTAGATGATGTAGTAGTAAGGGTCCCTATAGTGAGTCGTATTAGTTGTCAGCCATTGCGGG
Bmp4	TTGCTAGCGTGGGCCAATTATAGGAAATGGTGGTAGTGTAGGGACTACGTTTGGCCCTTCTGCGGGTCAAAAGAGTGAGTAGTAGTGGAGTAATAGGAAATGGTGGTAGTGTCCCTATAGTGAGTCGTATTAGTTGTCAGCCATTGCGGG
Bmp4	TTGCTAGCGTGGGCCAATTATAGGAAATGGTGGTAGTGTAGCGAAGGACTGCAGGGCTCACATCGAAAGTAGATGATGTAGTAGTAAGGGTAAGTGTGGGATTGATGAGATACCCTATAGTGAGTCGTATTAGTTGTCAGCCATTGCGGG
Bmp4	TTGCTAGCGTGGGCCAATTAGAGTGAGTAGTAGTGGAGTACAACACCACCTTGTCATACTCATCCAGGTAAAGTGTGGGATTGATGAGATAAAGAGTGAGTAGTAGTGGAGTCCCTATAGTGAGTCGTATTAGTTGTCAGCCATTGCGGG
Bmp4	TTGCTAGCGTGGGCCAATTAGTGTGGGATTGATGAGATAATGTGTGTGTGTGTCCGCCCTCTGGACTGCCAAGTGTGGGATTGATGAGATAAATAGGAAATGGTGGTAGTGTCCCTATAGTGAGTCGTATTAGTTGTCAGCCATTGCGGG
Bmp4	TTGCTAGCGTGGGCCAATTAGTGTGGGATTGATGAGATAAACCTGGTCGAGGGCCAGAGACTGGATCGCTAAGAGTGAGTAGTAGTGGAGTAGATGATGTAGTAGTAAGGGTCCCTATAGTGAGTCGTATTAGTTGTCAGCCATTGCGGG
Bmp4	TTGCTAGCGTGGGCCAATTAGAGTGAGTAGTAGTGGAGTAGGCAGTAGAAGGCCTGGTAGCCGGGTGGGGAAGTGTGGGATTGATGAGATAAAGTGTGGGATTGATGAGATACCCTATAGTGAGTCGTATTAGTTGTCAGCCATTGCGGG
Bmp4	TTGCTAGCGTGGGCCAATTGATGATGTAGTAGTAAGGGTACGCAGGAGCTCATGGCTCTGCCCTGAGCGGAAGAGTGAGTAGTAGTGGAGTAATAGGAAATGGTGGTAGTGTCCCTATAGTGAGTCGTATTAGTTGTCAGCCATTGCGGG
Bmp4	TTGCTAGCGTGGGCCAATTAGTGTGGGATTGATGAGATAAATGTTTATACGGTGGAAGCCCTGTTCCCAGAAGAGTGAGTAGTAGTGGAGTAAGAGTGAGTAGTAGTGGAGTCCCTATAGTGAGTCGTATTAGTTGTCAGCCATTGCGGG
Bmp4	TTGCTAGCGTGGGCCAATTATAGGAAATGGTGGTAGTGTAGGTGGAAGCCCTGTTCCCAGTCAGGGCCCTAAGAGTGAGTAGTAGTGGAGTAGATGATGTAGTAGTAAGGGTCCCTATAGTGAGTCGTATTAGTTGTCAGCCATTGCGGG
Bmp4	TTGCTAGCGTGGGCCAATTAGAGTGAGTAGTAGTGGAGTACTTCTTCCTGGACCGCTGTGGGTGATGCTTAAGAGTGAGTAGTAGTGGAGTAGATGATGTAGTAGTAAGGGTCCCTATAGTGAGTCGTATTAGTTGTCAGCCATTGCGGG
Bmp4	TTGCTAGCGTGGGCCAATTAGTGTGGGATTGATGAGATAAAGCAGGACTTGGCATAATAAAACGACCATCAATAGGAAATGGTGGTAGTGTAGATGATGTAGTAGTAAGGGTCCCTATAGTGAGTCGTATTAGTTGTCAGCCATTGCGGG
Bmp4	TTGCTAGCGTGGGCCAATTGATGATGTAGTAGTAAGGGTAGCGCTCTTGCCTTCCCACCCTCCAGCACCAAATAGGAAATGGTGGTAGTGTAGATGATGTAGTAGTAAGGGTCCCTATAGTGAGTCGTATTAGTTGTCAGCCATTGCGGG
Bmp4	TTGCTAGCGTGGGCCAATTAGTGTGGGATTGATGAGATAAGTCACATTGTGATGGACTAGTCTGGTGTCCAATAGGAAATGGTGGTAGTGTAATAGGAAATGGTGGTAGTGTCCCTATAGTGAGTCGTATTAGTTGTCAGCCATTGCGGG
Bmp4	TTGCTAGCGTGGGCCAATTAGTGTGGGATTGATGAGATAAGGTATCAAACTAGCATGGCTCGCGCCTCCTAAGTGTGGGATTGATGAGATAAATAGGAAATGGTGGTAGTGTCCCTATAGTGAGTCGTATTAGTTGTCAGCCATTGCGGG
Bmp4	TTGCTAGCGTGGGCCAATTATAGGAAATGGTGGTAGTGTAGGCCTGGTAGCCGGGTGGGGCCACAATCCAAATAGGAAATGGTGGTAGTGTAAGTGTGGGATTGATGAGATACCCTATAGTGAGTCGTATTAGTTGTCAGCCATTGCGGG
Bmp4	TTGCTAGCGTGGGCCAATTATAGGAAATGGTGGTAGTGTATTCCCACCGTGTCACATTGTGATGGACTAGAAGTGTGGGATTGATGAGATAAATAGGAAATGGTGGTAGTGTCCCTATAGTGAGTCGTATTAGTTGTCAGCCATTGCGGG
Bmp4	TTGCTAGCGTGGGCCAATTAGTGTGGGATTGATGAGATAAAAACTCCTCACAGTGTTGGCTCGGCTGGCGAGATGATGTAGTAGTAAGGGTAATAGGAAATGGTGGTAGTGTCCCTATAGTGAGTCGTATTAGTTGTCAGCCATTGCGGG
Bmp4	TTGCTAGCGTGGGCCAATTGATGATGTAGTAGTAAGGGTATGTCCGCCCTCTGGACTGCCTGATCTCAGCAATAGGAAATGGTGGTAGTGTAAGTGTGGGATTGATGAGATACCCTATAGTGAGTCGTATTAGTTGTCAGCCATTGCGGG
Bmp4	TTGCTAGCGTGGGCCAATTAGAGTGAGTAGTAGTGGAGTAAGGCTCAGAGAAGCTGCGGCAGTGCGTCGCAGATGATGTAGTAGTAAGGGTAGATGATGTAGTAGTAAGGGTCCCTATAGTGAGTCGTATTAGTTGTCAGCCATTGCGGG
Bmp4	TTGCTAGCGTGGGCCAATTAGTGTGGGATTGATGAGATAACGGTTCCCTGGCTCTGCTCTTCCTCCTCCTAAGAGTGAGTAGTAGTGGAGTAAGTGTGGGATTGATGAGATACCCTATAGTGAGTCGTATTAGTTGTCAGCCATTGCGGG
Bmp4	TTGCTAGCGTGGGCCAATTAGAGTGAGTAGTAGTGGAGTATGGTCAAAACATTTGCACGTAAAGTCATAAAAGTGTGGGATTGATGAGATAAAGAGTGAGTAGTAGTGGAGTCCCTATAGTGAGTCGTATTAGTTGTCAGCCATTGCGGG
Bmp4	TTGCTAGCGTGGGCCAATTAGTGTGGGATTGATGAGATAAATGGCACTCAGTTCAGTGGGGACACAACAGAAGTGTGGGATTGATGAGATAAGATGATGTAGTAGTAAGGGTCCCTATAGTGAGTCGTATTAGTTGTCAGCCATTGCGGG
Bmp4	TTGCTAGCGTGGGCCAATTGATGATGTAGTAGTAAGGGTATAGGGAAGCAGTTTGTGTGGTATGTGTAGGAGATGATGTAGTAGTAAGGGTAAGTGTGGGATTGATGAGATACCCTATAGTGAGTCGTATTAGTTGTCAGCCATTGCGGG
Bmp4	TTGCTAGCGTGGGCCAATTATAGGAAATGGTGGTAGTGTACTTGCTGGAAAGGCTCAGAGAAGCTGCGGCAAGTGTGGGATTGATGAGATAAAGAGTGAGTAGTAGTGGAGTCCCTATAGTGAGTCGTATTAGTTGTCAGCCATTGCGGG
Bmp4	TTGCTAGCGTGGGCCAATTAGTGTGGGATTGATGAGATAACCCGGTCTCAGGTATCAAACTAGCATGGCTAATAGGAAATGGTGGTAGTGTAAGTGTGGGATTGATGAGATACCCTATAGTGAGTCGTATTAGTTGTCAGCCATTGCGGG
Bmp4	TTGCTAGCGTGGGCCAATTAGTGTGGGATTGATGAGATAAAAGCGGGCTCGCCAGCAGCTGCTTCTGGGGAAGTGTGGGATTGATGAGATAAAGAGTGAGTAGTAGTGGAGTCCCTATAGTGAGTCGTATTAGTTGTCAGCCATTGCGGG
Bmp4	TTGCTAGCGTGGGCCAATTATAGGAAATGGTGGTAGTGTAGGGTCTCTCAGCTCGGATGCCGAACTCACCAATAGGAAATGGTGGTAGTGTAAGAGTGAGTAGTAGTGGAGTCCCTATAGTGAGTCGTATTAGTTGTCAGCCATTGCGGG
Bmp4	TTGCTAGCGTGGGCCAATTAGAGTGAGTAGTAGTGGAGTACGGCCATCATGGCCAAAAGTGACCAGGAGGAAGAGTGAGTAGTAGTGGAGTAGATGATGTAGTAGTAAGGGTCCCTATAGTGAGTCGTATTAGTTGTCAGCCATTGCGGG
Bmp4	TTGCTAGCGTGGGCCAATTAGTGTGGGATTGATGAGATAATCCGAATGGCACTACGGAATGGCTCCATTGAGATGATGTAGTAGTAAGGGTAATAGGAAATGGTGGTAGTGTCCCTATAGTGAGTCGTATTAGTTGTCAGCCATTGCGGG
Bmp4	TTGCTAGCGTGGGCCAATTGATGATGTAGTAGTAAGGGTAGGGTCCGTGTCTGGTGGAGGTGAGTCACCTAATAGGAAATGGTGGTAGTGTAATAGGAAATGGTGGTAGTGTCCCTATAGTGAGTCGTATTAGTTGTCAGCCATTGCGGG
Bmp4	TTGCTAGCGTGGGCCAATTGATGATGTAGTAGTAAGGGTACCCACGTCACTGAAGTCCACGTATAGTGAAAATAGGAAATGGTGGTAGTGTAAGAGTGAGTAGTAGTGGAGTCCCTATAGTGAGTCGTATTAGTTGTCAGCCATTGCGGG
Bmp4	TTGCTAGCGTGGGCCAATTAGTGTGGGATTGATGAGATAACTGTTCCCAGTCAGGGCCCTGGTCCACCTGAGATGATGTAGTAGTAAGGGTAAGAGTGAGTAGTAGTGGAGTCCCTATAGTGAGTCGTATTAGTTGTCAGCCATTGCGGG
Bmp4	TTGCTAGCGTGGGCCAATTAGTGTGGGATTGATGAGATAAGCCTTAGGGATACTAGAATTAACAGAGTTGAGATGATGTAGTAGTAAGGGTAAGAGTGAGTAGTAGTGGAGTCCCTATAGTGAGTCGTATTAGTTGTCAGCCATTGCGGG
Bmp4	TTGCTAGCGTGGGCCAATTAGTGTGGGATTGATGAGATAATGGCGACGGCAGTTCTTATTCTTCTTCCTGAAGTGTGGGATTGATGAGATAAATAGGAAATGGTGGTAGTGTCCCTATAGTGAGTCGTATTAGTTGTCAGCCATTGCGGG
Bmp4	TTGCTAGCGTGGGCCAATTAGTGTGGGATTGATGAGATAATGACAGAAAACAAGGCATATAATAACAGTCAAGTGTGGGATTGATGAGATAAGATGATGTAGTAGTAAGGGTCCCTATAGTGAGTCGTATTAGTTGTCAGCCATTGCGGG
Bmp4	TTGCTAGCGTGGGCCAATTGATGATGTAGTAGTAAGGGTAGCAGGCTCCAAGACGGTTTAGACGAGAATCAAGTGTGGGATTGATGAGATAAGATGATGTAGTAGTAAGGGTCCCTATAGTGAGTCGTATTAGTTGTCAGCCATTGCGGG
Bmp4	TTGCTAGCGTGGGCCAATTGATGATGTAGTAGTAAGGGTACAGAGCTCTCACTGGTCCCTGGGATGTTCTAAGTGTGGGATTGATGAGATAAAGAGTGAGTAGTAGTGGAGTCCCTATAGTGAGTCGTATTAGTTGTCAGCCATTGCGGG
Bmp4	TTGCTAGCGTGGGCCAATTATAGGAAATGGTGGTAGTGTAAGTAGTCGTGTGATGAGGTGTCCAGGAACCAAGAGTGAGTAGTAGTGGAGTAAGTGTGGGATTGATGAGATACCCTATAGTGAGTCGTATTAGTTGTCAGCCATTGCGGG
Bmp4	TTGCTAGCGTGGGCCAATTATAGGAAATGGTGGTAGTGTACCGGGTGGGGCCACAATCCAATCATTCCAGAAGAGTGAGTAGTAGTGGAGTAAGTGTGGGATTGATGAGATACCCTATAGTGAGTCGTATTAGTTGTCAGCCATTGCGGG
Bmp4	TTGCTAGCGTGGGCCAATTAGAGTGAGTAGTAGTGGAGTATACTAGAATTAACAGAGTTGACTAGGGTCTAATAGGAAATGGTGGTAGTGTAAGTGTGGGATTGATGAGATACCCTATAGTGAGTCGTATTAGTTGTCAGCCATTGCGGG
Bmp4	TTGCTAGCGTGGGCCAATTATAGGAAATGGTGGTAGTGTACCAGATGTTCTTCGTGATGGAAACTCCTCAAATAGGAAATGGTGGTAGTGTAAGAGTGAGTAGTAGTGGAGTCCCTATAGTGAGTCGTATTAGTTGTCAGCCATTGCGGG
Bmp4	TTGCTAGCGTGGGCCAATTGATGATGTAGTAGTAAGGGTAGCGCAGCCCAAACATCTGTAGAAGTGTCGCAGATGATGTAGTAGTAAGGGTAAGTGTGGGATTGATGAGATACCCTATAGTGAGTCGTATTAGTTGTCAGCCATTGCGGG
Bmp4	TTGCTAGCGTGGGCCAATTATAGGAAATGGTGGTAGTGTATCAGGGCCCTGGTCCACCTGCTCCCGAAAGAAGAGTGAGTAGTAGTGGAGTAGATGATGTAGTAGTAAGGGTCCCTATAGTGAGTCGTATTAGTTGTCAGCCATTGCGGG
Bmp4	TTGCTAGCGTGGGCCAATTGATGATGTAGTAGTAAGGGTAAACATCTGTAGAAGTGTCGCCTCGAAGTCCAGATGATGTAGTAGTAAGGGTAGATGATGTAGTAGTAAGGGTCCCTATAGTGAGTCGTATTAGTTGTCAGCCATTGCGGG
Bmp4	TTGCTAGCGTGGGCCAATTATAGGAAATGGTGGTAGTGTATGGCCCTGGTGGGTCCGTGTCTGGTGGAGGAAGTGTGGGATTGATGAGATAAAGTGTGGGATTGATGAGATACCCTATAGTGAGTCGTATTAGTTGTCAGCCATTGCGGG
Bmp4	TTGCTAGCGTGGGCCAATTAGTGTGGGATTGATGAGATAAGCAGGGCTCACATCGAAAGTTTCCCACCGTAAGTGTGGGATTGATGAGATAAGATGATGTAGTAGTAAGGGTCCCTATAGTGAGTCGTATTAGTTGTCAGCCATTGCGGG
Bmp4	TTGCTAGCGTGGGCCAATTAGAGTGAGTAGTAGTGGAGTAATACTCAGGCTGGGTTGCAGCGCAGCGGCGAAGTGTGGGATTGATGAGATAAGATGATGTAGTAGTAAGGGTCCCTATAGTGAGTCGTATTAGTTGTCAGCCATTGCGGG
Bmp4	TTGCTAGCGTGGGCCAATTGATGATGTAGTAGTAAGGGTATGAAGTCCACGTATAGTGAATGGCGACGGCAATAGGAAATGGTGGTAGTGTAATAGGAAATGGTGGTAGTGTCCCTATAGTGAGTCGTATTAGTTGTCAGCCATTGCGGG
Bmp4	TTGCTAGCGTGGGCCAATTAGAGTGAGTAGTAGTGGAGTATCTTAGGCTGGGGTCTCTCAGCTCGGATGCAAGAGTGAGTAGTAGTGGAGTAATAGGAAATGGTGGTAGTGTCCCTATAGTGAGTCGTATTAGTTGTCAGCCATTGCGGG
Bmp4	TTGCTAGCGTGGGCCAATTGATGATGTAGTAGTAAGGGTACGCGCCTCCTAGCAGGACTTGGCATAATAAAAGAGTGAGTAGTAGTGGAGTAAGAGTGAGTAGTAGTGGAGTCCCTATAGTGAGTCGTATTAGTTGTCAGCCATTGCGGG
Bmp4	TTGCTAGCGTGGGCCAATTAGAGTGAGTAGTAGTGGAGTAATCGGCTGATTCTGACGTGCTGGCCCTGGTAGATGATGTAGTAGTAAGGGTAGATGATGTAGTAGTAAGGGTCCCTATAGTGAGTCGTATTAGTTGTCAGCCATTGCGGG
Bmp4	TTGCTAGCGTGGGCCAATTGATGATGTAGTAGTAAGGGTACCCATAATTGGGTTGCTTTTCCCGGGTCCAAATAGGAAATGGTGGTAGTGTAGATGATGTAGTAGTAAGGGTCCCTATAGTGAGTCGTATTAGTTGTCAGCCATTGCGGG
Bmp4	TTGCTAGCGTGGGCCAATTAGAGTGAGTAGTAGTGGAGTACCTCTAGAAAGCTGCAATGAACCTGGTCGAAATAGGAAATGGTGGTAGTGTAAGAGTGAGTAGTAGTGGAGTCCCTATAGTGAGTCGTATTAGTTGTCAGCCATTGCGGG
Bmp4	TTGCTAGCGTGGGCCAATTATAGGAAATGGTGGTAGTGTAAGCATTCGGTTACCAGGAATCATGGTGTCTAAGTGTGGGATTGATGAGATAAATAGGAAATGGTGGTAGTGTCCCTATAGTGAGTCGTATTAGTTGTCAGCCATTGCGGG
Bmp4	TTGCTAGCGTGGGCCAATTAGTGTGGGATTGATGAGATAAAATAACAGTCCATGATTCTTGGGAGCCAATAGATGATGTAGTAGTAAGGGTAATAGGAAATGGTGGTAGTGTCCCTATAGTGAGTCGTATTAGTTGTCAGCCATTGCGGG
Bmp4	TTGCTAGCGTGGGCCAATTGATGATGTAGTAGTAAGGGTATGCTGCTGAGGTTGAAGAGGAAACGAAAAGAAGTGTGGGATTGATGAGATAAAGAGTGAGTAGTAGTGGAGTCCCTATAGTGAGTCGTATTAGTTGTCAGCCATTGCGGG
Bmp4	TTGCTAGCGTGGGCCAATTAGTGTGGGATTGATGAGATAAAGACGGTTTAGACGAGAATCCCATCAGGGAAGATGATGTAGTAGTAAGGGTAGATGATGTAGTAGTAAGGGTCCCTATAGTGAGTCGTATTAGTTGTCAGCCATTGCGGG
Bmp4	TTGCTAGCGTGGGCCAATTAGAGTGAGTAGTAGTGGAGTATGGGTTGCAGCGCAGCGGCGTCTTAGGCTGAATAGGAAATGGTGGTAGTGTAGATGATGTAGTAGTAAGGGTCCCTATAGTGAGTCGTATTAGTTGTCAGCCATTGCGGG
Bmp4	TTGCTAGCGTGGGCCAATTAGAGTGAGTAGTAGTGGAGTATTGTCATACTCATCCAGGTACAACATGGAAAAGAGTGAGTAGTAGTGGAGTAATAGGAAATGGTGGTAGTGTCCCTATAGTGAGTCGTATTAGTTGTCAGCCATTGCGGG
Bmp4	TTGCTAGCGTGGGCCAATTGATGATGTAGTAGTAAGGGTATACTCAAGCCCGGTTCCCTGGCTCTGCTCTAATAGGAAATGGTGGTAGTGTAATAGGAAATGGTGGTAGTGTCCCTATAGTGAGTCGTATTAGTTGTCAGCCATTGCGGG
Bmp4	TTGCTAGCGTGGGCCAATTATAGGAAATGGTGGTAGTGTATGAGGTAACGATCGGCTGATTCTGACGTGCAGATGATGTAGTAGTAAGGGTAAGTGTGGGATTGATGAGATACCCTATAGTGAGTCGTATTAGTTGTCAGCCATTGCGGG
Bmp4	TTGCTAGCGTGGGCCAATTAGAGTGAGTAGTAGTGGAGTAGACCAGGAGGGGCCGGAGTTGGGCCCAATCAATAGGAAATGGTGGTAGTGTAATAGGAAATGGTGGTAGTGTCCCTATAGTGAGTCGTATTAGTTGTCAGCCATTGCGGG
Bmp4	TTGCTAGCGTGGGCCAATTGATGATGTAGTAGTAAGGGTAGTCCTCCCGCGTGGCCCTGAATCTCGGCGAAATAGGAAATGGTGGTAGTGTAAGAGTGAGTAGTAGTGGAGTCCCTATAGTGAGTCGTATTAGTTGTCAGCCATTGCGGG
Bmp4	TTGCTAGCGTGGGCCAATTAGAGTGAGTAGTAGTGGAGTAATTTGCACGTAAAGTCATAAATAAGGTCAAAGATGATGTAGTAGTAAGGGTAATAGGAAATGGTGGTAGTGTCCCTATAGTGAGTCGTATTAGTTGTCAGCCATTGCGGG
Bmp4	TTGCTAGCGTGGGCCAATTAGTGTGGGATTGATGAGATAACTCCCGAAAGAGCCGGAGCTCTGCCGAGGAAAGTGTGGGATTGATGAGATAAATAGGAAATGGTGGTAGTGTCCCTATAGTGAGTCGTATTAGTTGTCAGCCATTGCGGG
Bmp4	TTGCTAGCGTGGGCCAATTATAGGAAATGGTGGTAGTGTAAACCTCATAAATGTTTATACGGTGGAAGCCAAGAGTGAGTAGTAGTGGAGTAATAGGAAATGGTGGTAGTGTCCCTATAGTGAGTCGTATTAGTTGTCAGCCATTGCGGG
Bmp4	TTGCTAGCGTGGGCCAATTAGTGTGGGATTGATGAGATAACTCGAAGTCCCGCAGGAGCTCATGGCTCTGAAGAGTGAGTAGTAGTGGAGTAAGTGTGGGATTGATGAGATACCCTATAGTGAGTCGTATTAGTTGTCAGCCATTGCGGG
Bmp4	TTGCTAGCGTGGGCCAATTATAGGAAATGGTGGTAGTGTACTTCTGGGGACCTCTAGAAAGCTGCAATGAAAGTGTGGGATTGATGAGATAAAGTGTGGGATTGATGAGATACCCTATAGTGAGTCGTATTAGTTGTCAGCCATTGCGGG
Bmp4	TTGCTAGCGTGGGCCAATTAGAGTGAGTAGTAGTGGAGTAATAAGGTCAAGGTGAGTTGTTTAGGGTTTTAAGAGTGAGTAGTAGTGGAGTAGATGATGTAGTAGTAAGGGTCCCTATAGTGAGTCGTATTAGTTGTCAGCCATTGCGGG
Bmp4	TTGCTAGCGTGGGCCAATTGATGATGTAGTAGTAAGGGTATTGGCCCTTCTGCGGGTCAAGGTATGGCCCAAGTGTGGGATTGATGAGATAAAGTGTGGGATTGATGAGATACCCTATAGTGAGTCGTATTAGTTGTCAGCCATTGCGGG
Bmp4	TTGCTAGCGTGGGCCAATTAGAGTGAGTAGTAGTGGAGTAGGTTGCTTTTCCCGGGTCCAGCGAAGGACTAGATGATGTAGTAGTAAGGGTAAGAGTGAGTAGTAGTGGAGTCCCTATAGTGAGTCGTATTAGTTGTCAGCCATTGCGGG
Bmp4	TTGCTAGCGTGGGCCAATTAGTGTGGGATTGATGAGATAAATGGTTGGTTGAGTTGAGGTGATCAGCCAGAAGTGTGGGATTGATGAGATAAATAGGAAATGGTGGTAGTGTCCCTATAGTGAGTCGTATTAGTTGTCAGCCATTGCGGG
Bmp4	TTGCTAGCGTGGGCCAATTATAGGAAATGGTGGTAGTGTACTTCCCACCCTCCAGCACCACCCTCTCACAAAGTGTGGGATTGATGAGATAAGATGATGTAGTAGTAAGGGTCCCTATAGTGAGTCGTATTAGTTGTCAGCCATTGCGGG
Bmp4	TTGCTAGCGTGGGCCAATTGATGATGTAGTAGTAAGGGTACCCGGGTCCAGCGAAGGACTGCAGGGCTCAAATAGGAAATGGTGGTAGTGTAAGTGTGGGATTGATGAGATACCCTATAGTGAGTCGTATTAGTTGTCAGCCATTGCGGG
Bmp4	TTGCTAGCGTGGGCCAATTATAGGAAATGGTGGTAGTGTACTGGTGGAGGTGAGTCACCTCAATGGCCAGAGATGATGTAGTAGTAAGGGTAGATGATGTAGTAGTAAGGGTCCCTATAGTGAGTCGTATTAGTTGTCAGCCATTGCGGG
Bmp4	TTGCTAGCGTGGGCCAATTGATGATGTAGTAGTAAGGGTACCCTCTCACATCTACTCCTTCCTTCTCTTTAAGAGTGAGTAGTAGTGGAGTAGATGATGTAGTAGTAAGGGTCCCTATAGTGAGTCGTATTAGTTGTCAGCCATTGCGGG
Bmp4	TTGCTAGCGTGGGCCAATTATAGGAAATGGTGGTAGTGTAAATGACGGCGCTCTTGCTAGGCTGCGGACGAATAGGAAATGGTGGTAGTGTAAGAGTGAGTAGTAGTGGAGTCCCTATAGTGAGTCGTATTAGTTGTCAGCCATTGCGGG
Bmp4	TTGCTAGCGTGGGCCAATTGATGATGTAGTAGTAAGGGTACCAGCAGCTGCTTCTGGGGACCTCTAGAAAAGATGATGTAGTAGTAAGGGTAGATGATGTAGTAGTAAGGGTCCCTATAGTGAGTCGTATTAGTTGTCAGCCATTGCGGG
Bmp4	TTGCTAGCGTGGGCCAATTAGAGTGAGTAGTAGTGGAGTATTCGTGATGGAAACTCCTCACAGTGTTGGCAAGTGTGGGATTGATGAGATAAAGTGTGGGATTGATGAGATACCCTATAGTGAGTCGTATTAGTTGTCAGCCATTGCGGG
Bmp4	TTGCTAGCGTGGGCCAATTAGAGTGAGTAGTAGTGGAGTAGTTGAAGAGGAAACGAAAAGCAGAGCTCTCAATAGGAAATGGTGGTAGTGTAGATGATGTAGTAGTAAGGGTCCCTATAGTGAGTCGTATTAGTTGTCAGCCATTGCGGG
Bmp4	TTGCTAGCGTGGGCCAATTAGAGTGAGTAGTAGTGGAGTAGACGAGAATCCCATCAGGGACGGAGACCAGAAGAGTGAGTAGTAGTGGAGTAATAGGAAATGGTGGTAGTGTCCCTATAGTGAGTCGTATTAGTTGTCAGCCATTGCGGG
Bmp4	TTGCTAGCGTGGGCCAATTAGTGTGGGATTGATGAGATAAACTAGGGTCTGCACAATGGCATGGTTGGTTAAGTGTGGGATTGATGAGATAAGATGATGTAGTAGTAAGGGTCCCTATAGTGAGTCGTATTAGTTGTCAGCCATTGCGGG
Bmp4	TTGCTAGCGTGGGCCAATTAGAGTGAGTAGTAGTGGAGTATGCGGGTCAAGGTATGGCCCCGGCCATCATAATAGGAAATGGTGGTAGTGTAGATGATGTAGTAGTAAGGGTCCCTATAGTGAGTCGTATTAGTTGTCAGCCATTGCGGG
Bmp4	TTGCTAGCGTGGGCCAATTAGAGTGAGTAGTAGTGGAGTAACTACGGAATGGCTCCATTGGTTCCTGCAGAATAGGAAATGGTGGTAGTGTAAGAGTGAGTAGTAGTGGAGTCCCTATAGTGAGTCGTATTAGTTGTCAGCCATTGCGGG
Bnc2	TTGCTAGCGTGGGCCAATTTGGGAGGATTGAGATGAGTTAGTTTTGTAGTGGACCCGCAGGGTCCCCTTGATGGGAGGATTGAGATGAGTTATGTGGAGGGATTGAAGGATACCCTATAGTGAGTCGTATTAGTTGTCAGCCATTGCGGG
Bnc2	TTGCTAGCGTGGGCCAATTTGTGGAGGGATTGAAGGATAAGTGAAGCACAAAAGTAGTGGCTCATAGGGTAGGGTGGTTTAGTGTGTGTTTATGGGAGGATTGAGATGAGTTCCCTATAGTGAGTCGTATTAGTTGTCAGCCATTGCGGG
Bnc2	TTGCTAGCGTGGGCCAATTGGGTGGTTTAGTGTGTGTTTAATCTTGGGAATGACAGTGATTGTCATGGCTAGGGTGGTTTAGTGTGTGTTTATGGGAGGATTGAGATGAGTTCCCTATAGTGAGTCGTATTAGTTGTCAGCCATTGCGGG
Bnc2	TTGCTAGCGTGGGCCAATTGGGATGTATTGAAGGAGGATAGACATGATGGCCCAGCGGTCCAGTACCTTGAGGGTGGTTTAGTGTGTGTTTAGGGATGTATTGAAGGAGGATCCCTATAGTGAGTCGTATTAGTTGTCAGCCATTGCGGG
Bnc2	TTGCTAGCGTGGGCCAATTTGTGGAGGGATTGAAGGATAAGAGGAATGGACACTGCTGCTGGACTGGAGGAGGGTGGTTTAGTGTGTGTTTATGTGGAGGGATTGAAGGATACCCTATAGTGAGTCGTATTAGTTGTCAGCCATTGCGGG
Bnc2	TTGCTAGCGTGGGCCAATTGGGATGTATTGAAGGAGGATAAAGATTGGGGTTCTGGCTGTGCCTGTTTCGATGGGAGGATTGAGATGAGTTAGGGTGGTTTAGTGTGTGTTTCCCTATAGTGAGTCGTATTAGTTGTCAGCCATTGCGGG
Bnc2	TTGCTAGCGTGGGCCAATTGGGATGTATTGAAGGAGGATAGAAGGGACACGTTTGTTCAGTTTAACATGAAGGGATGTATTGAAGGAGGATAGGGTGGTTTAGTGTGTGTTTCCCTATAGTGAGTCGTATTAGTTGTCAGCCATTGCGGG
Bnc2	TTGCTAGCGTGGGCCAATTTGGGAGGATTGAGATGAGTTACTTAGGTGCCAGGTCAGCGCTGGGCTCATGATGTGGAGGGATTGAAGGATAAGGGTGGTTTAGTGTGTGTTTCCCTATAGTGAGTCGTATTAGTTGTCAGCCATTGCGGG
Bnc2	TTGCTAGCGTGGGCCAATTTGGGAGGATTGAGATGAGTTAGATGCTAGTCAGGGCATTTCTATTGGGCGTAGGGTGGTTTAGTGTGTGTTTAGGGTGGTTTAGTGTGTGTTTCCCTATAGTGAGTCGTATTAGTTGTCAGCCATTGCGGG
Bnc2	TTGCTAGCGTGGGCCAATTTGGGAGGATTGAGATGAGTTAGTCCTGGTGGGACGGCTCGCTGTGGTTCTCAGGGTGGTTTAGTGTGTGTTTAGGGTGGTTTAGTGTGTGTTTCCCTATAGTGAGTCGTATTAGTTGTCAGCCATTGCGGG
Bnc2	TTGCTAGCGTGGGCCAATTTGGGAGGATTGAGATGAGTTATACAGAATACCCTTCCTTTCCTGGAGGCTGAGGGTGGTTTAGTGTGTGTTTATGTGGAGGGATTGAAGGATACCCTATAGTGAGTCGTATTAGTTGTCAGCCATTGCGGG
Bnc2	TTGCTAGCGTGGGCCAATTTGGGAGGATTGAGATGAGTTAATCTACATCCACCTACTTCCCCGTTCTTTTAGGGTGGTTTAGTGTGTGTTTATGTGGAGGGATTGAAGGATACCCTATAGTGAGTCGTATTAGTTGTCAGCCATTGCGGG
Bnc2	TTGCTAGCGTGGGCCAATTGGGTGGTTTAGTGTGTGTTTATAGCAAGAACAACTTCTTCAGTGGTATTACAGGGATGTATTGAAGGAGGATATGTGGAGGGATTGAAGGATACCCTATAGTGAGTCGTATTAGTTGTCAGCCATTGCGGG
Bnc2	TTGCTAGCGTGGGCCAATTGGGATGTATTGAAGGAGGATATGGTCAACAGTTTACGATGCAGGTTTATATATGGGAGGATTGAGATGAGTTAGGGTGGTTTAGTGTGTGTTTCCCTATAGTGAGTCGTATTAGTTGTCAGCCATTGCGGG
Bnc2	TTGCTAGCGTGGGCCAATTGGGTGGTTTAGTGTGTGTTTACTGATCACTCTTATATGGTGTAGGCGATACAGGGTGGTTTAGTGTGTGTTTATGTGGAGGGATTGAAGGATACCCTATAGTGAGTCGTATTAGTTGTCAGCCATTGCGGG
Bnc2	TTGCTAGCGTGGGCCAATTTGGGAGGATTGAGATGAGTTAGGACTGGAGGCTGGAGGTGGTACTCAGGTCATGTGGAGGGATTGAAGGATAATGTGGAGGGATTGAAGGATACCCTATAGTGAGTCGTATTAGTTGTCAGCCATTGCGGG
Bnc2	TTGCTAGCGTGGGCCAATTTGTGGAGGGATTGAAGGATAAGTGTGTGTTTAAGCGGTTTTCTGGTGGCCAATGGGAGGATTGAGATGAGTTAGGGATGTATTGAAGGAGGATCCCTATAGTGAGTCGTATTAGTTGTCAGCCATTGCGGG
Bnc2	TTGCTAGCGTGGGCCAATTGGGTGGTTTAGTGTGTGTTTAGGCAGTGTCGATGATTTCCTTCTCAATTTTATGGGAGGATTGAGATGAGTTAGGGATGTATTGAAGGAGGATCCCTATAGTGAGTCGTATTAGTTGTCAGCCATTGCGGG
Bnc2	TTGCTAGCGTGGGCCAATTTGTGGAGGGATTGAAGGATAATGGAGTGGCAGCTCCTGATGTAGCCCGGATATGGGAGGATTGAGATGAGTTAGGGATGTATTGAAGGAGGATCCCTATAGTGAGTCGTATTAGTTGTCAGCCATTGCGGG
Bnc2	TTGCTAGCGTGGGCCAATTGGGTGGTTTAGTGTGTGTTTAACATAGTCCCTCAGGGTCCAGCCCAAGCCAAGGGTGGTTTAGTGTGTGTTTAGGGATGTATTGAAGGAGGATCCCTATAGTGAGTCGTATTAGTTGTCAGCCATTGCGGG
Bnc2	TTGCTAGCGTGGGCCAATTTGTGGAGGGATTGAAGGATAAAAGAATTATCCTATCAAAATTGGGGTTAGTATGTGGAGGGATTGAAGGATAAGGGATGTATTGAAGGAGGATCCCTATAGTGAGTCGTATTAGTTGTCAGCCATTGCGGG
Bnc2	TTGCTAGCGTGGGCCAATTTGGGAGGATTGAGATGAGTTATGGGGTTAGTTGCACACTTTGTGTGTTATGAGGGATGTATTGAAGGAGGATAGGGTGGTTTAGTGTGTGTTTCCCTATAGTGAGTCGTATTAGTTGTCAGCCATTGCGGG
Bnc2	TTGCTAGCGTGGGCCAATTTGGGAGGATTGAGATGAGTTATCAGGGTCCAGCCCAAGCCATGTAGTATGTAGGGATGTATTGAAGGAGGATAGGGATGTATTGAAGGAGGATCCCTATAGTGAGTCGTATTAGTTGTCAGCCATTGCGGG
Bnc2	TTGCTAGCGTGGGCCAATTTGTGGAGGGATTGAAGGATAAAGTATGTGTGTGCACAAGTGTAGACACAGAAGGGTGGTTTAGTGTGTGTTTAGGGATGTATTGAAGGAGGATCCCTATAGTGAGTCGTATTAGTTGTCAGCCATTGCGGG
Bnc2	TTGCTAGCGTGGGCCAATTGGGTGGTTTAGTGTGTGTTTAAGCAATGTGTTTCAATTCTCTTTGAATCCAATGTGGAGGGATTGAAGGATAAGGGATGTATTGAAGGAGGATCCCTATAGTGAGTCGTATTAGTTGTCAGCCATTGCGGG
Bnc2	TTGCTAGCGTGGGCCAATTTGGGAGGATTGAGATGAGTTAAAGAATTGGCATGTGGTTATGTTGAGTGACATGGGAGGATTGAGATGAGTTATGGGAGGATTGAGATGAGTTCCCTATAGTGAGTCGTATTAGTTGTCAGCCATTGCGGG
Bnc2	TTGCTAGCGTGGGCCAATTGGGTGGTTTAGTGTGTGTTTATCCTGCATATCTAACAGCTGGATGTAACTGAGGGATGTATTGAAGGAGGATATGGGAGGATTGAGATGAGTTCCCTATAGTGAGTCGTATTAGTTGTCAGCCATTGCGGG
Bnc2	TTGCTAGCGTGGGCCAATTTGGGAGGATTGAGATGAGTTATAGCCAGCAAACTATTTATTTCCTGCATATATGTGGAGGGATTGAAGGATAAGGGTGGTTTAGTGTGTGTTTCCCTATAGTGAGTCGTATTAGTTGTCAGCCATTGCGGG
Bnc2	TTGCTAGCGTGGGCCAATTGGGATGTATTGAAGGAGGATATGATGATTTCTTCTTCCCGAGACATGATGGAGGGTGGTTTAGTGTGTGTTTATGGGAGGATTGAGATGAGTTCCCTATAGTGAGTCGTATTAGTTGTCAGCCATTGCGGG
Bnc2	TTGCTAGCGTGGGCCAATTGGGATGTATTGAAGGAGGATATCTCATAGTCCCGCTCGGGCTCCTGGTCCTAGGGTGGTTTAGTGTGTGTTTATGGGAGGATTGAGATGAGTTCCCTATAGTGAGTCGTATTAGTTGTCAGCCATTGCGGG
Bnc2	TTGCTAGCGTGGGCCAATTTGTGGAGGGATTGAAGGATAACTGCCCTCTGATTTGTAACTGAGGCAATTTATGGGAGGATTGAGATGAGTTAGGGTGGTTTAGTGTGTGTTTCCCTATAGTGAGTCGTATTAGTTGTCAGCCATTGCGGG
Bnc2	TTGCTAGCGTGGGCCAATTGGGTGGTTTAGTGTGTGTTTAGCCATGTTTACACTGATCACACGTCCGCAGAGGGATGTATTGAAGGAGGATAGGGTGGTTTAGTGTGTGTTTCCCTATAGTGAGTCGTATTAGTTGTCAGCCATTGCGGG
Bnc2	TTGCTAGCGTGGGCCAATTGGGTGGTTTAGTGTGTGTTTATCACGGTTTACCATCTCATCATCTACATCCAGGGTGGTTTAGTGTGTGTTTAGGGATGTATTGAAGGAGGATCCCTATAGTGAGTCGTATTAGTTGTCAGCCATTGCGGG
Bnc2	TTGCTAGCGTGGGCCAATTTGTGGAGGGATTGAAGGATAACCTCAGCTTTTACCGTAAACATTTGGCATTATGGGAGGATTGAGATGAGTTAGGGATGTATTGAAGGAGGATCCCTATAGTGAGTCGTATTAGTTGTCAGCCATTGCGGG
Bnc2	TTGCTAGCGTGGGCCAATTGGGATGTATTGAAGGAGGATACACTTGAGTGGGGTGGTACAGGTGCTGTGTATGTGGAGGGATTGAAGGATAAGGGTGGTTTAGTGTGTGTTTCCCTATAGTGAGTCGTATTAGTTGTCAGCCATTGCGGG
Bnc2	TTGCTAGCGTGGGCCAATTGGGATGTATTGAAGGAGGATATTTGGTATGTTTTCAAAATGATGGATGCTGATGTGGAGGGATTGAAGGATAAGGGATGTATTGAAGGAGGATCCCTATAGTGAGTCGTATTAGTTGTCAGCCATTGCGGG
Bnc2	TTGCTAGCGTGGGCCAATTTGTGGAGGGATTGAAGGATAATGAATAGAACTAGCCAGCAAACTATTTATTATGGGAGGATTGAGATGAGTTATGGGAGGATTGAGATGAGTTCCCTATAGTGAGTCGTATTAGTTGTCAGCCATTGCGGG
Bnc2	TTGCTAGCGTGGGCCAATTTGTGGAGGGATTGAAGGATAAGCAGCCCGTTGGGCGGCAACCCTAACAGTGATGGGAGGATTGAGATGAGTTAGGGATGTATTGAAGGAGGATCCCTATAGTGAGTCGTATTAGTTGTCAGCCATTGCGGG
Bnc2	TTGCTAGCGTGGGCCAATTTGTGGAGGGATTGAAGGATAAGACGGCTCGCTGTGGTTCTCGTCGGGCCTCATGGGAGGATTGAGATGAGTTATGTGGAGGGATTGAAGGATACCCTATAGTGAGTCGTATTAGTTGTCAGCCATTGCGGG
Bnc2	TTGCTAGCGTGGGCCAATTTGGGAGGATTGAGATGAGTTAGGAGGAGGGTGCTGTTCTATGGTGCCACTGAGGGTGGTTTAGTGTGTGTTTAGGGATGTATTGAAGGAGGATCCCTATAGTGAGTCGTATTAGTTGTCAGCCATTGCGGG
Bnc2	TTGCTAGCGTGGGCCAATTGGGTGGTTTAGTGTGTGTTTACCACCCAAACAATTGGGAATGTGAAGCACAATGGGAGGATTGAGATGAGTTAGGGATGTATTGAAGGAGGATCCCTATAGTGAGTCGTATTAGTTGTCAGCCATTGCGGG
Bnc2	TTGCTAGCGTGGGCCAATTGGGTGGTTTAGTGTGTGTTTAGCTCAGGCAACATGTGTAAACATCAGAAACAGGGATGTATTGAAGGAGGATAGGGTGGTTTAGTGTGTGTTTCCCTATAGTGAGTCGTATTAGTTGTCAGCCATTGCGGG
Bnc2	TTGCTAGCGTGGGCCAATTTGGGAGGATTGAGATGAGTTAGGGTGGTACAGGTGCTGTGTGCTGAGTTTAATGTGGAGGGATTGAAGGATAAGGGATGTATTGAAGGAGGATCCCTATAGTGAGTCGTATTAGTTGTCAGCCATTGCGGG
Bnc2	TTGCTAGCGTGGGCCAATTGGGATGTATTGAAGGAGGATAGATGTAACTGCCAAAATTAAAGGAGAGTTAATGTGGAGGGATTGAAGGATAATGGGAGGATTGAGATGAGTTCCCTATAGTGAGTCGTATTAGTTGTCAGCCATTGCGGG
Bnc2	TTGCTAGCGTGGGCCAATTGGGATGTATTGAAGGAGGATACAACAAAGCAAAGCAGCTAAGGGTTGGGAGATGTGGAGGGATTGAAGGATAATGGGAGGATTGAGATGAGTTCCCTATAGTGAGTCGTATTAGTTGTCAGCCATTGCGGG
Bnc2	TTGCTAGCGTGGGCCAATTTGGGAGGATTGAGATGAGTTAACGTGCCATCTCGGCATGCTGGTTGTCAAGAGGGATGTATTGAAGGAGGATATGGGAGGATTGAGATGAGTTCCCTATAGTGAGTCGTATTAGTTGTCAGCCATTGCGGG
Bnc2	TTGCTAGCGTGGGCCAATTTGTGGAGGGATTGAAGGATAACATGTGTAAACATCAGAAACAAAACAAAACATGTGGAGGGATTGAAGGATAATGTGGAGGGATTGAAGGATACCCTATAGTGAGTCGTATTAGTTGTCAGCCATTGCGGG
Bnc2	TTGCTAGCGTGGGCCAATTTGGGAGGATTGAGATGAGTTAACCAATGTGCAGCGGATGGCCTCAAGTTGAAGGGTGGTTTAGTGTGTGTTTAGGGATGTATTGAAGGAGGATCCCTATAGTGAGTCGTATTAGTTGTCAGCCATTGCGGG
Bnc2	TTGCTAGCGTGGGCCAATTGGGTGGTTTAGTGTGTGTTTACAAACTCGTCGGCAGTGTCGATGATTTCCTATGTGGAGGGATTGAAGGATAAGGGATGTATTGAAGGAGGATCCCTATAGTGAGTCGTATTAGTTGTCAGCCATTGCGGG
Bnc2	TTGCTAGCGTGGGCCAATTGGGATGTATTGAAGGAGGATAACGTTGGACTGCACAATCTCCACTTGAGTGATGGGAGGATTGAGATGAGTTAGGGTGGTTTAGTGTGTGTTTCCCTATAGTGAGTCGTATTAGTTGTCAGCCATTGCGGG
Bnc2	TTGCTAGCGTGGGCCAATTTGTGGAGGGATTGAAGGATAATGTGTGTGACAGCTTCTTCTGCCCTGCAAAATGGGAGGATTGAGATGAGTTATGTGGAGGGATTGAAGGATACCCTATAGTGAGTCGTATTAGTTGTCAGCCATTGCGGG
Bnc2	TTGCTAGCGTGGGCCAATTTGGGAGGATTGAGATGAGTTACTGAACATAAGAGATCCTGAAACTTCAGCCATGGGAGGATTGAGATGAGTTATGTGGAGGGATTGAAGGATACCCTATAGTGAGTCGTATTAGTTGTCAGCCATTGCGGG
Bnc2	TTGCTAGCGTGGGCCAATTTGGGAGGATTGAGATGAGTTAGTGTGTTATGTTGTGTTTGTGTGTGTGTGTATGTGGAGGGATTGAAGGATAAGGGTGGTTTAGTGTGTGTTTCCCTATAGTGAGTCGTATTAGTTGTCAGCCATTGCGGG
Bnc2	TTGCTAGCGTGGGCCAATTTGTGGAGGGATTGAAGGATAATCCTGGTGCGATTATTGCTCTCAATGAAAGAGGGATGTATTGAAGGAGGATAGGGTGGTTTAGTGTGTGTTTCCCTATAGTGAGTCGTATTAGTTGTCAGCCATTGCGGG
Bnc2	TTGCTAGCGTGGGCCAATTTGGGAGGATTGAGATGAGTTATCACGTTTCCTAGCAAGAACAACTTCTTCAATGTGGAGGGATTGAAGGATAAGGGTGGTTTAGTGTGTGTTTCCCTATAGTGAGTCGTATTAGTTGTCAGCCATTGCGGG
Bnc2	TTGCTAGCGTGGGCCAATTTGGGAGGATTGAGATGAGTTATCTGTCTCTGCTTCGACGAGAGGGGAAGGCATGGGAGGATTGAGATGAGTTAGGGTGGTTTAGTGTGTGTTTCCCTATAGTGAGTCGTATTAGTTGTCAGCCATTGCGGG
Bnc2	TTGCTAGCGTGGGCCAATTGGGTGGTTTAGTGTGTGTTTACTTGCTAAGGGAGGGCTGCGATGAGTCCAGATGTGGAGGGATTGAAGGATAAGGGATGTATTGAAGGAGGATCCCTATAGTGAGTCGTATTAGTTGTCAGCCATTGCGGG
Bnc2	TTGCTAGCGTGGGCCAATTTGTGGAGGGATTGAAGGATAACTCAAGTTGAGATGGATCAACCCCACAGCAAGGGATGTATTGAAGGAGGATATGGGAGGATTGAGATGAGTTCCCTATAGTGAGTCGTATTAGTTGTCAGCCATTGCGGG
Bnc2	TTGCTAGCGTGGGCCAATTTGTGGAGGGATTGAAGGATAATAACAGAAACATATCGACAGCTTCCTTTGGATGTGGAGGGATTGAAGGATAATGGGAGGATTGAGATGAGTTCCCTATAGTGAGTCGTATTAGTTGTCAGCCATTGCGGG
Bnc2	TTGCTAGCGTGGGCCAATTGGGTGGTTTAGTGTGTGTTTATCCAAGGCATGTGCCACCCAGCCATGTTTAATGGGAGGATTGAGATGAGTTAGGGTGGTTTAGTGTGTGTTTCCCTATAGTGAGTCGTATTAGTTGTCAGCCATTGCGGG
Bnc2	TTGCTAGCGTGGGCCAATTTGTGGAGGGATTGAAGGATAAGAAGGATTGCTGTTCTCTAAGTGAGCAAGGAGGGATGTATTGAAGGAGGATATGTGGAGGGATTGAAGGATACCCTATAGTGAGTCGTATTAGTTGTCAGCCATTGCGGG
Bnc2	TTGCTAGCGTGGGCCAATTTGGGAGGATTGAGATGAGTTACCTGGTTTGCAAGCTGATGTGACCTCCTGAAGGGATGTATTGAAGGAGGATATGTGGAGGGATTGAAGGATACCCTATAGTGAGTCGTATTAGTTGTCAGCCATTGCGGG
Bnc2	TTGCTAGCGTGGGCCAATTTGGGAGGATTGAGATGAGTTAGCTTTAGGAACACCTAGCTTATCGCTAATAAGGGATGTATTGAAGGAGGATAGGGTGGTTTAGTGTGTGTTTCCCTATAGTGAGTCGTATTAGTTGTCAGCCATTGCGGG
Bnc2	TTGCTAGCGTGGGCCAATTTGTGGAGGGATTGAAGGATAATCATGTTACAGCCGGGGACTTTGCACTTATAGGGATGTATTGAAGGAGGATATGGGAGGATTGAGATGAGTTCCCTATAGTGAGTCGTATTAGTTGTCAGCCATTGCGGG
Bnc2	TTGCTAGCGTGGGCCAATTGGGTGGTTTAGTGTGTGTTTAGGGCGGCAACCCTAACAGTGGGGCAGACACAGGGATGTATTGAAGGAGGATAGGGTGGTTTAGTGTGTGTTTCCCTATAGTGAGTCGTATTAGTTGTCAGCCATTGCGGG
Bnc2	TTGCTAGCGTGGGCCAATTTGTGGAGGGATTGAAGGATAAACATATGTGCCCCACTGCGGAAGCACACACATGGGAGGATTGAGATGAGTTATGTGGAGGGATTGAAGGATACCCTATAGTGAGTCGTATTAGTTGTCAGCCATTGCGGG
Bnc2	TTGCTAGCGTGGGCCAATTGGGTGGTTTAGTGTGTGTTTACTTTGTCATAGAACGTCTTCCCACAAGCATAGGGTGGTTTAGTGTGTGTTTAGGGTGGTTTAGTGTGTGTTTCCCTATAGTGAGTCGTATTAGTTGTCAGCCATTGCGGG
Bnc2	TTGCTAGCGTGGGCCAATTTGGGAGGATTGAGATGAGTTATTTGTTGGGCATTTGTGCCCTTTACTGACCATGGGAGGATTGAGATGAGTTATGGGAGGATTGAGATGAGTTCCCTATAGTGAGTCGTATTAGTTGTCAGCCATTGCGGG
Bnc2	TTGCTAGCGTGGGCCAATTTGGGAGGATTGAGATGAGTTACTCCTCTTAGCGGCCGCGCCTGGACCAGCCATGTGGAGGGATTGAAGGATAAGGGTGGTTTAGTGTGTGTTTCCCTATAGTGAGTCGTATTAGTTGTCAGCCATTGCGGG
Bnc2	TTGCTAGCGTGGGCCAATTGGGATGTATTGAAGGAGGATACTCATAGGGTACACTTAGAAAGTGCCAGCTAGGGATGTATTGAAGGAGGATATGGGAGGATTGAGATGAGTTCCCTATAGTGAGTCGTATTAGTTGTCAGCCATTGCGGG
Bnc2	TTGCTAGCGTGGGCCAATTGGGATGTATTGAAGGAGGATAATGAGGTTGAGTAAATATCCTCACTTAGTCAGGGATGTATTGAAGGAGGATATGTGGAGGGATTGAAGGATACCCTATAGTGAGTCGTATTAGTTGTCAGCCATTGCGGG
Bnc2	TTGCTAGCGTGGGCCAATTGGGATGTATTGAAGGAGGATAAGAGGGTGCTGGGCACCATAGATCTTCATCATGTGGAGGGATTGAAGGATAAGGGATGTATTGAAGGAGGATCCCTATAGTGAGTCGTATTAGTTGTCAGCCATTGCGGG
Bnc2	TTGCTAGCGTGGGCCAATTGGGTGGTTTAGTGTGTGTTTATTGTTCCTTTAGTGAGCAATCTGGGCTACTATGGGAGGATTGAGATGAGTTAGGGATGTATTGAAGGAGGATCCCTATAGTGAGTCGTATTAGTTGTCAGCCATTGCGGG
Bnc2	TTGCTAGCGTGGGCCAATTGGGTGGTTTAGTGTGTGTTTAGAGTGGATTCCCCACTGTCACTCGCGCCATAGGGATGTATTGAAGGAGGATATGTGGAGGGATTGAAGGATACCCTATAGTGAGTCGTATTAGTTGTCAGCCATTGCGGG
Bnc2	TTGCTAGCGTGGGCCAATTTGGGAGGATTGAGATGAGTTAGCTTCGCACAGAGGAGAACATCATGTTACAATGTGGAGGGATTGAAGGATAATGGGAGGATTGAGATGAGTTCCCTATAGTGAGTCGTATTAGTTGTCAGCCATTGCGGG
Bnc2	TTGCTAGCGTGGGCCAATTTGTGGAGGGATTGAAGGATAATTAGCCCAGAAAATACCAGCTGGCTTGGGAATGGGAGGATTGAGATGAGTTATGGGAGGATTGAGATGAGTTCCCTATAGTGAGTCGTATTAGTTGTCAGCCATTGCGGG
Bnc2	TTGCTAGCGTGGGCCAATTGGGATGTATTGAAGGAGGATATAACAGACATTGTGTGTGACAGCTTCTTCTAGGGTGGTTTAGTGTGTGTTTATGTGGAGGGATTGAAGGATACCCTATAGTGAGTCGTATTAGTTGTCAGCCATTGCGGG
Bnc2	TTGCTAGCGTGGGCCAATTGGGATGTATTGAAGGAGGATATGGGCTCATGAGTGCCCATCATCACTGCCGATGTGGAGGGATTGAAGGATAAGGGTGGTTTAGTGTGTGTTTCCCTATAGTGAGTCGTATTAGTTGTCAGCCATTGCGGG
Bnc2	TTGCTAGCGTGGGCCAATTGGGTGGTTTAGTGTGTGTTTAGCTGCTGATGTGGTTAACCAGCTCAGGCAAATGTGGAGGGATTGAAGGATAAGGGATGTATTGAAGGAGGATCCCTATAGTGAGTCGTATTAGTTGTCAGCCATTGCGGG
Bnc2	TTGCTAGCGTGGGCCAATTGGGATGTATTGAAGGAGGATAGTAGGCAGCTTTGTTCCTTTAGTGAGCAATAGGGTGGTTTAGTGTGTGTTTAGGGTGGTTTAGTGTGTGTTTCCCTATAGTGAGTCGTATTAGTTGTCAGCCATTGCGGG
Bnc2	TTGCTAGCGTGGGCCAATTGGGATGTATTGAAGGAGGATAGTCCTGTTATGCTTAGAGAAGTCCTTCACGATGTGGAGGGATTGAAGGATAATGGGAGGATTGAGATGAGTTCCCTATAGTGAGTCGTATTAGTTGTCAGCCATTGCGGG
Bnc2	TTGCTAGCGTGGGCCAATTGGGATGTATTGAAGGAGGATAATCACTGCCGGCACTATTGGCTCAGAGGGTAGGGTGGTTTAGTGTGTGTTTAGGGTGGTTTAGTGTGTGTTTCCCTATAGTGAGTCGTATTAGTTGTCAGCCATTGCGGG
Bnc2	TTGCTAGCGTGGGCCAATTTGGGAGGATTGAGATGAGTTACCAGGCTGGAAACACTCACACGTGCAGTTTAGGGTGGTTTAGTGTGTGTTTATGTGGAGGGATTGAAGGATACCCTATAGTGAGTCGTATTAGTTGTCAGCCATTGCGGG
Bnc2	TTGCTAGCGTGGGCCAATTGGGATGTATTGAAGGAGGATAGGCTGCTGATGTCAAACACCACGTTGGACTATGTGGAGGGATTGAAGGATAATGGGAGGATTGAGATGAGTTCCCTATAGTGAGTCGTATTAGTTGTCAGCCATTGCGGG
Bnc2	TTGCTAGCGTGGGCCAATTGGGATGTATTGAAGGAGGATAGTCTCCTACTGTAGGCAGCTTTGTTCCTTTATGTGGAGGGATTGAAGGATAATGTGGAGGGATTGAAGGATACCCTATAGTGAGTCGTATTAGTTGTCAGCCATTGCGGG
Bnc2	TTGCTAGCGTGGGCCAATTGGGATGTATTGAAGGAGGATATGTACTCATTCTGAGTTGAAATGCTCGGTTAGGGATGTATTGAAGGAGGATATGGGAGGATTGAGATGAGTTCCCTATAGTGAGTCGTATTAGTTGTCAGCCATTGCGGG
Bnc2	TTGCTAGCGTGGGCCAATTGGGTGGTTTAGTGTGTGTTTACAATATTAGTGTTTACTCCCCACTTCCCCAATGGGAGGATTGAGATGAGTTATGTGGAGGGATTGAAGGATACCCTATAGTGAGTCGTATTAGTTGTCAGCCATTGCGGG
Bnc2	TTGCTAGCGTGGGCCAATTTGTGGAGGGATTGAAGGATAAGTACAACAAAATGTCTCTTTGGAGAAGACCATGGGAGGATTGAGATGAGTTAGGGATGTATTGAAGGAGGATCCCTATAGTGAGTCGTATTAGTTGTCAGCCATTGCGGG
Bnc2	TTGCTAGCGTGGGCCAATTGGGATGTATTGAAGGAGGATACCGAATGTTTGCAAACAAATGTTCATTATTAGGGATGTATTGAAGGAGGATAGGGTGGTTTAGTGTGTGTTTCCCTATAGTGAGTCGTATTAGTTGTCAGCCATTGCGGG
Bnc2	TTGCTAGCGTGGGCCAATTTGTGGAGGGATTGAAGGATAACCCCACAGCACGGGACCTTAAAATGTGCTTAGGGATGTATTGAAGGAGGATATGTGGAGGGATTGAAGGATACCCTATAGTGAGTCGTATTAGTTGTCAGCCATTGCGGG
Bnc2	TTGCTAGCGTGGGCCAATTGGGTGGTTTAGTGTGTGTTTAGCTAAGAGGGCCGAATGTTTGCAAACAAATAGGGTGGTTTAGTGTGTGTTTAGGGATGTATTGAAGGAGGATCCCTATAGTGAGTCGTATTAGTTGTCAGCCATTGCGGG
Bnc2	TTGCTAGCGTGGGCCAATTGGGATGTATTGAAGGAGGATACCTTGATGACGTCCTGGTGGGACGGCTCGCATGTGGAGGGATTGAAGGATAATGTGGAGGGATTGAAGGATACCCTATAGTGAGTCGTATTAGTTGTCAGCCATTGCGGG
C1qa	TTGCTAGCGTGGGCCAATTTGTGATGGAAGTTAGAGGGTAGCGTGTCACCAGGACACTGCCAAGTTTCATATTGGAGGTGTAGGGAGTAAAAGGGTTGATTAGTGGTAGAAACCCTATAGTGAGTCGTATTAGTTGTCAGCCATTGCGGG
C1qa	TTGCTAGCGTGGGCCAATTGGGTTGATTAGTGGTAGAAAAGTCAGCAAAGGCGTGTCACCAGGACACTGCAGGGTTGATTAGTGGTAGAAAAGGGATGTATTGAAGGAGGATCCCTATAGTGAGTCGTATTAGTTGTCAGCCATTGCGGG
C1qa	TTGCTAGCGTGGGCCAATTTTGGAGGTGTAGGGAGTAAAATGGGACACCCGTCAGCAAAGGCGTGTCACCATGTGATGGAAGTTAGAGGGTAGGGATGTATTGAAGGAGGATCCCTATAGTGAGTCGTATTAGTTGTCAGCCATTGCGGG
C1qa	TTGCTAGCGTGGGCCAATTGGGATGTATTGAAGGAGGATATTGCTGATGGTGGGACACCCGTCAGCAAAGAGGGATGTATTGAAGGAGGATATTGGAGGTGTAGGGAGTAAACCCTATAGTGAGTCGTATTAGTTGTCAGCCATTGCGGG
C1qa	TTGCTAGCGTGGGCCAATTGGGATGTATTGAAGGAGGATACTCCAGCCCTTTGCTGATGGTGGGACACCCATTGGAGGTGTAGGGAGTAAAAGGGATGTATTGAAGGAGGATCCCTATAGTGAGTCGTATTAGTTGTCAGCCATTGCGGG
C1qa	TTGCTAGCGTGGGCCAATTTTGGAGGTGTAGGGAGTAAAAAAACTGGATGCTCCAGCCCTTTGCTGATGGAGGGATGTATTGAAGGAGGATAGGGATGTATTGAAGGAGGATCCCTATAGTGAGTCGTATTAGTTGTCAGCCATTGCGGG
C1qa	TTGCTAGCGTGGGCCAATTTTGGAGGTGTAGGGAGTAAAATGGTCCGATCAAACTGGATGCTCCAGCCCTATTGGAGGTGTAGGGAGTAAAAGGGATGTATTGAAGGAGGATCCCTATAGTGAGTCGTATTAGTTGTCAGCCATTGCGGG
C1qa	TTGCTAGCGTGGGCCAATTTGTGATGGAAGTTAGAGGGTACCTGCCTCCGTGGTCCGATCAAACTGGATGATGTGATGGAAGTTAGAGGGTATGTGATGGAAGTTAGAGGGTCCCTATAGTGAGTCGTATTAGTTGTCAGCCATTGCGGG
C1qa	TTGCTAGCGTGGGCCAATTTTGGAGGTGTAGGGAGTAAAACCATGGTGTCCCTGCCTCCGTGGTCCGATCAGGGTTGATTAGTGGTAGAAAATGTGATGGAAGTTAGAGGGTCCCTATAGTGAGTCGTATTAGTTGTCAGCCATTGCGGG
C1qa	TTGCTAGCGTGGGCCAATTTGTGATGGAAGTTAGAGGGTATGAGAGGTCTCCATGGTGTCCCTGCCTCCGAGGGATGTATTGAAGGAGGATAGGGATGTATTGAAGGAGGATCCCTATAGTGAGTCGTATTAGTTGTCAGCCATTGCGGG
C1qa	TTGCTAGCGTGGGCCAATTTTGGAGGTGTAGGGAGTAAAACAGCCATCCCTGAGAGGTCTCCATGGTGTCAGGGATGTATTGAAGGAGGATATGTGATGGAAGTTAGAGGGTCCCTATAGTGAGTCGTATTAGTTGTCAGCCATTGCGGG
C1qa	TTGCTAGCGTGGGCCAATTTTGGAGGTGTAGGGAGTAAAACACAGGCCACCAGCCATCCCTGAGAGGTCTATTGGAGGTGTAGGGAGTAAAATTGGAGGTGTAGGGAGTAAACCCTATAGTGAGTCGTATTAGTTGTCAGCCATTGCGGG
C1qa	TTGCTAGCGTGGGCCAATTTGTGATGGAAGTTAGAGGGTAATGGTCAGCACACAGGCCACCAGCCATCCCAGGGATGTATTGAAGGAGGATAGGGATGTATTGAAGGAGGATCCCTATAGTGAGTCGTATTAGTTGTCAGCCATTGCGGG
C1qa	TTGCTAGCGTGGGCCAATTGGGTTGATTAGTGGTAGAAAATACTAGGGTCATGGTCAGCACACAGGCCACAGGGTTGATTAGTGGTAGAAAATGTGATGGAAGTTAGAGGGTCCCTATAGTGAGTCGTATTAGTTGTCAGCCATTGCGGG
C1qa	TTGCTAGCGTGGGCCAATTGGGATGTATTGAAGGAGGATACCACTGTCCATACTAGGGTCATGGTCAGCAATTGGAGGTGTAGGGAGTAAAAGGGTTGATTAGTGGTAGAAACCCTATAGTGAGTCGTATTAGTTGTCAGCCATTGCGGG
C1qa	TTGCTAGCGTGGGCCAATTGGGTTGATTAGTGGTAGAAAAACATCTTCAGCCACTGTCCATACTAGGGTCAGGGATGTATTGAAGGAGGATAGGGTTGATTAGTGGTAGAAACCCTATAGTGAGTCGTATTAGTTGTCAGCCATTGCGGG
C1qa	TTGCTAGCGTGGGCCAATTGGGTTGATTAGTGGTAGAAAATGCTCGGCAGACATCTTCAGCCACTGTCCAAGGGTTGATTAGTGGTAGAAAATTGGAGGTGTAGGGAGTAAACCCTATAGTGAGTCGTATTAGTTGTCAGCCATTGCGGG
C1qa	TTGCTAGCGTGGGCCAATTTGTGATGGAAGTTAGAGGGTATCCCGTTGGGTGCTCGGCAGACATCTTCAGAGGGATGTATTGAAGGAGGATAGGGTTGATTAGTGGTAGAAACCCTATAGTGAGTCGTATTAGTTGTCAGCCATTGCGGG
C1qa	TTGCTAGCGTGGGCCAATTTGTGATGGAAGTTAGAGGGTAGCCCCATCCTTCCCGTTGGGTGCTCGGCAGAGGGTTGATTAGTGGTAGAAAATGTGATGGAAGTTAGAGGGTCCCTATAGTGAGTCGTATTAGTTGTCAGCCATTGCGGG
C1qa	TTGCTAGCGTGGGCCAATTTGTGATGGAAGTTAGAGGGTAATTTCCTGGAGCCCCATCCTTCCCGTTGGGATGTGATGGAAGTTAGAGGGTAGGGTTGATTAGTGGTAGAAACCCTATAGTGAGTCGTATTAGTTGTCAGCCATTGCGGG
C1qa	TTGCTAGCGTGGGCCAATTTGTGATGGAAGTTAGAGGGTAGGCGGCCAGGATTTCCTGGAGCCCCATCCTAGGGATGTATTGAAGGAGGATATGTGATGGAAGTTAGAGGGTCCCTATAGTGAGTCGTATTAGTTGTCAGCCATTGCGGG
C1qa	TTGCTAGCGTGGGCCAATTTGTGATGGAAGTTAGAGGGTATCTCCTTTGAGACCCGGCCTCCCCGGGCGGATTGGAGGTGTAGGGAGTAAAATTGGAGGTGTAGGGAGTAAACCCTATAGTGAGTCGTATTAGTTGTCAGCCATTGCGGG
C1qa	TTGCTAGCGTGGGCCAATTTTGGAGGTGTAGGGAGTAAAACTCCCCTCTCTCTCCTTTGAGACCCGGCCTATGTGATGGAAGTTAGAGGGTAGGGATGTATTGAAGGAGGATCCCTATAGTGAGTCGTATTAGTTGTCAGCCATTGCGGG
C1qa	TTGCTAGCGTGGGCCAATTTTGGAGGTGTAGGGAGTAAAACAGCTCCTGGCTCCCCTCTCTCTCCTTTGAATTGGAGGTGTAGGGAGTAAAATTGGAGGTGTAGGGAGTAAACCCTATAGTGAGTCGTATTAGTTGTCAGCCATTGCGGG
C1qa	TTGCTAGCGTGGGCCAATTTGTGATGGAAGTTAGAGGGTACGGATGCCAGCAGCTCCTGGCTCCCCTCTCATGTGATGGAAGTTAGAGGGTAGGGTTGATTAGTGGTAGAAACCCTATAGTGAGTCGTATTAGTTGTCAGCCATTGCGGG
C1qa	TTGCTAGCGTGGGCCAATTGGGATGTATTGAAGGAGGATAGATACCAGTCCGGATGCCAGCAGCTCCTGGATTGGAGGTGTAGGGAGTAAAAGGGATGTATTGAAGGAGGATCCCTATAGTGAGTCGTATTAGTTGTCAGCCATTGCGGG
C1qa	TTGCTAGCGTGGGCCAATTGGGTTGATTAGTGGTAGAAAATAAAACCTCGGATACCAGTCCGGATGCCAGATTGGAGGTGTAGGGAGTAAAAGGGTTGATTAGTGGTAGAAACCCTATAGTGAGTCGTATTAGTTGTCAGCCATTGCGGG
C1qa	TTGCTAGCGTGGGCCAATTTGTGATGGAAGTTAGAGGGTAGGGTCTCCTTTAAAACCTCGGATACCAGTCAGGGATGTATTGAAGGAGGATAGGGATGTATTGAAGGAGGATCCCTATAGTGAGTCGTATTAGTTGTCAGCCATTGCGGG
C1qa	TTGCTAGCGTGGGCCAATTTTGGAGGTGTAGGGAGTAAAAAGATTCCCCTGGGTCTCCTTTAAAACCTCGAGGGATGTATTGAAGGAGGATAGGGATGTATTGAAGGAGGATCCCTATAGTGAGTCGTATTAGTTGTCAGCCATTGCGGG
C1qa	TTGCTAGCGTGGGCCAATTGGGTTGATTAGTGGTAGAAAAGACCTGGGAGCCCCACATTGCCAGGTTTGCAGGGATGTATTGAAGGAGGATAGGGTTGATTAGTGGTAGAAACCCTATAGTGAGTCGTATTAGTTGTCAGCCATTGCGGG
C1qa	TTGCTAGCGTGGGCCAATTGGGTTGATTAGTGGTAGAAAAGGACCACTGGGACCTGGGAGCCCCACATTGATGTGATGGAAGTTAGAGGGTAGGGATGTATTGAAGGAGGATCCCTATAGTGAGTCGTATTAGTTGTCAGCCATTGCGGG
C1qa	TTGCTAGCGTGGGCCAATTTTGGAGGTGTAGGGAGTAAAACTGGATTGCCTTTCACGCCCTTCAGTCCTTAGGGTTGATTAGTGGTAGAAAATTGGAGGTGTAGGGAGTAAACCCTATAGTGAGTCGTATTAGTTGTCAGCCATTGCGGG
C1qa	TTGCTAGCGTGGGCCAATTTTGGAGGTGTAGGGAGTAAAACTGATATTGCCTGGATTGCCTTTCACGCCCATTGGAGGTGTAGGGAGTAAAAGGGATGTATTGAAGGAGGATCCCTATAGTGAGTCGTATTAGTTGTCAGCCATTGCGGG
C1qa	TTGCTAGCGTGGGCCAATTGGGTTGATTAGTGGTAGAAAAGGGCTGGTCCCTGATATTGCCTGGATTGCCATGTGATGGAAGTTAGAGGGTATGTGATGGAAGTTAGAGGGTCCCTATAGTGAGTCGTATTAGTTGTCAGCCATTGCGGG
C1qa	TTGCTAGCGTGGGCCAATTTGTGATGGAAGTTAGAGGGTAAAGCTGGCCGGGGCTGGTCCCTGATATTGCATGTGATGGAAGTTAGAGGGTATTGGAGGTGTAGGGAGTAAACCCTATAGTGAGTCGTATTAGTTGTCAGCCATTGCGGG
C1qa	TTGCTAGCGTGGGCCAATTGGGATGTATTGAAGGAGGATAATGGCTGAGAAAGCTGGCCGGGGCTGGTCCATTGGAGGTGTAGGGAGTAAAATTGGAGGTGTAGGGAGTAAACCCTATAGTGAGTCGTATTAGTTGTCAGCCATTGCGGG
C1qa	TTGCTAGCGTGGGCCAATTTTGGAGGTGTAGGGAGTAAAAGTTCTGCCGAATGGCTGAGAAAGCTGGCCGATTGGAGGTGTAGGGAGTAAAAGGGTTGATTAGTGGTAGAAACCCTATAGTGAGTCGTATTAGTTGTCAGCCATTGCGGG
C1qa	TTGCTAGCGTGGGCCAATTTGTGATGGAAGTTAGAGGGTAGCGTCATTGGGTTCTGCCGAATGGCTGAGAAGGGTTGATTAGTGGTAGAAAATTGGAGGTGTAGGGAGTAAACCCTATAGTGAGTCGTATTAGTTGTCAGCCATTGCGGG
C1qa	TTGCTAGCGTGGGCCAATTGGGATGTATTGAAGGAGGATAACGTTGCCAAGCGTCATTGGGTTCTGCCGAAGGGTTGATTAGTGGTAGAAAATTGGAGGTGTAGGGAGTAAACCCTATAGTGAGTCGTATTAGTTGTCAGCCATTGCGGG
C1qa	TTGCTAGCGTGGGCCAATTTTGGAGGTGTAGGGAGTAAAAAAAGATAACCACGTTGCCAAGCGTCATTGGAGGGTTGATTAGTGGTAGAAAATGTGATGGAAGTTAGAGGGTCCCTATAGTGAGTCGTATTAGTTGTCAGCCATTGCGGG
C1qa	TTGCTAGCGTGGGCCAATTTTGGAGGTGTAGGGAGTAAAAGGACCTTGTCAAAGATAACCACGTTGCCAAATTGGAGGTGTAGGGAGTAAAATTGGAGGTGTAGGGAGTAAACCCTATAGTGAGTCGTATTAGTTGTCAGCCATTGCGGG
C1qa	TTGCTAGCGTGGGCCAATTGGGTTGATTAGTGGTAGAAAATGGTTGGTGAGGACCTTGTCAAAGATAACCAGGGATGTATTGAAGGAGGATATTGGAGGTGTAGGGAGTAAACCCTATAGTGAGTCGTATTAGTTGTCAGCCATTGCGGG
C1qa	TTGCTAGCGTGGGCCAATTTTGGAGGTGTAGGGAGTAAAATGGACTCTCCTGGTTGGTGAGGACCTTGTCAGGGTTGATTAGTGGTAGAAAAGGGTTGATTAGTGGTAGAAACCCTATAGTGAGTCGTATTAGTTGTCAGCCATTGCGGG
C1qa	TTGCTAGCGTGGGCCAATTGGGTTGATTAGTGGTAGAAAAGGTTCTGGTATGGACTCTCCTGGTTGGTGAAGGGATGTATTGAAGGAGGATAGGGATGTATTGAAGGAGGATCCCTATAGTGAGTCGTATTAGTTGTCAGCCATTGCGGG
C1qa	TTGCTAGCGTGGGCCAATTTGTGATGGAAGTTAGAGGGTACGACCCGTGTGGTTCTGGTATGGACTCTCCAGGGATGTATTGAAGGAGGATATGTGATGGAAGTTAGAGGGTCCCTATAGTGAGTCGTATTAGTTGTCAGCCATTGCGGG
C1qa	TTGCTAGCGTGGGCCAATTGGGTTGATTAGTGGTAGAAAAACAGATGAAGCGACCCGTGTGGTTCTGGTAATGTGATGGAAGTTAGAGGGTAGGGATGTATTGAAGGAGGATCCCTATAGTGAGTCGTATTAGTTGTCAGCCATTGCGGG
C1qa	TTGCTAGCGTGGGCCAATTGGGATGTATTGAAGGAGGATACGGGCACTGCACAGATGAAGCGACCCGTGTATTGGAGGTGTAGGGAGTAAAATGTGATGGAAGTTAGAGGGTCCCTATAGTGAGTCGTATTAGTTGTCAGCCATTGCGGG
C1qa	TTGCTAGCGTGGGCCAATTGGGTTGATTAGTGGTAGAAAATAATAGAAGCCGGGCACTGCACAGATGAAGATTGGAGGTGTAGGGAGTAAAATGTGATGGAAGTTAGAGGGTCCCTATAGTGAGTCGTATTAGTTGTCAGCCATTGCGGG
C1qa	TTGCTAGCGTGGGCCAATTTGTGATGGAAGTTAGAGGGTAGAAGTTGAAGTAATAGAAGCCGGGCACTGCATGTGATGGAAGTTAGAGGGTAGGGTTGATTAGTGGTAGAAACCCTATAGTGAGTCGTATTAGTTGTCAGCCATTGCGGG
C1qa	TTGCTAGCGTGGGCCAATTGGGTTGATTAGTGGTAGAAAAAGATCACTTGGAAGTTGAAGTAATAGAAGCAGGGTTGATTAGTGGTAGAAAAGGGATGTATTGAAGGAGGATCCCTATAGTGAGTCGTATTAGTTGTCAGCCATTGCGGG
C1qa	TTGCTAGCGTGGGCCAATTGGGTTGATTAGTGGTAGAAAATCCCACTTGGAGATCACTTGGAAGTTGAAGATTGGAGGTGTAGGGAGTAAAAGGGATGTATTGAAGGAGGATCCCTATAGTGAGTCGTATTAGTTGTCAGCCATTGCGGG
C1qa	TTGCTAGCGTGGGCCAATTGGGTTGATTAGTGGTAGAAAACAGACAAAGGTCCCACTTGGAGATCACTTGAGGGTTGATTAGTGGTAGAAAATGTGATGGAAGTTAGAGGGTCCCTATAGTGAGTCGTATTAGTTGTCAGCCATTGCGGG
C1qa	TTGCTAGCGTGGGCCAATTGGGATGTATTGAAGGAGGATAACTTGATAAACAGACAAAGGTCCCACTTGGATGTGATGGAAGTTAGAGGGTAGGGATGTATTGAAGGAGGATCCCTATAGTGAGTCGTATTAGTTGTCAGCCATTGCGGG
C1qa	TTGCTAGCGTGGGCCAATTGGGATGTATTGAAGGAGGATACCGGAGGAAGACTTGATAAACAGACAAAGGATGTGATGGAAGTTAGAGGGTAGGGTTGATTAGTGGTAGAAACCCTATAGTGAGTCGTATTAGTTGTCAGCCATTGCGGG
C1qa	TTGCTAGCGTGGGCCAATTGGGATGTATTGAAGGAGGATAGAGAAACTCAGGGAATCCCTGGGCTGGCCCATTGGAGGTGTAGGGAGTAAAATTGGAGGTGTAGGGAGTAAACCCTATAGTGAGTCGTATTAGTTGTCAGCCATTGCGGG
C1qa	TTGCTAGCGTGGGCCAATTGGGTTGATTAGTGGTAGAAAAGTTGGTGTTAGAGAAACTCAGGGAATCCCTAGGGATGTATTGAAGGAGGATAGGGTTGATTAGTGGTAGAAACCCTATAGTGAGTCGTATTAGTTGTCAGCCATTGCGGG
C1qa	TTGCTAGCGTGGGCCAATTTGTGATGGAAGTTAGAGGGTAGCCCCTTGTTGTTGGTGTTAGAGAAACTCAATGTGATGGAAGTTAGAGGGTAGGGATGTATTGAAGGAGGATCCCTATAGTGAGTCGTATTAGTTGTCAGCCATTGCGGG
C1qa	TTGCTAGCGTGGGCCAATTTTGGAGGTGTAGGGAGTAAAAACCTGAAAGAGCCCCTTGTTGTTGGTGTTAATGTGATGGAAGTTAGAGGGTAGGGATGTATTGAAGGAGGATCCCTATAGTGAGTCGTATTAGTTGTCAGCCATTGCGGG
C1qa	TTGCTAGCGTGGGCCAATTGGGTTGATTAGTGGTAGAAAACCCTGCTAACACCTGAAAGAGCCCCTTGTTATGTGATGGAAGTTAGAGGGTATGTGATGGAAGTTAGAGGGTCCCTATAGTGAGTCGTATTAGTTGTCAGCCATTGCGGG
C1qa	TTGCTAGCGTGGGCCAATTGGGTTGATTAGTGGTAGAAAAGTCCCCTCGTCGCAGCTGAAGCACGGTGCCAGGGTTGATTAGTGGTAGAAAAGGGTTGATTAGTGGTAGAAACCCTATAGTGAGTCGTATTAGTTGTCAGCCATTGCGGG
C1qa	TTGCTAGCGTGGGCCAATTTGTGATGGAAGTTAGAGGGTATCCACACCTCGTCCCCTCGTCGCAGCTGAAAGGGATGTATTGAAGGAGGATAGGGTTGATTAGTGGTAGAAACCCTATAGTGAGTCGTATTAGTTGTCAGCCATTGCGGG
C1qa	TTGCTAGCGTGGGCCAATTGGGATGTATTGAAGGAGGATATCCTTTTCGATCCACACCTCGTCCCCTCGTAGGGATGTATTGAAGGAGGATATGTGATGGAAGTTAGAGGGTCCCTATAGTGAGTCGTATTAGTTGTCAGCCATTGCGGG
C1qa	TTGCTAGCGTGGGCCAATTGGGTTGATTAGTGGTAGAAAACTTTGCGGGGTCCTTTTCGATCCACACCTCAGGGATGTATTGAAGGAGGATAGGGATGTATTGAAGGAGGATCCCTATAGTGAGTCGTATTAGTTGTCAGCCATTGCGGG
C1qa	TTGCTAGCGTGGGCCAATTTGTGATGGAAGTTAGAGGGTAAAATGCGACCCTTTGCGGGGTCCTTTTCGAAGGGTTGATTAGTGGTAGAAAAGGGTTGATTAGTGGTAGAAACCCTATAGTGAGTCGTATTAGTTGTCAGCCATTGCGGG
C1qa	TTGCTAGCGTGGGCCAATTTGTGATGGAAGTTAGAGGGTAGTGCCCTGGTAAATGCGACCCTTTGCGGGGATTGGAGGTGTAGGGAGTAAAAGGGATGTATTGAAGGAGGATCCCTATAGTGAGTCGTATTAGTTGTCAGCCATTGCGGG
C1qa	TTGCTAGCGTGGGCCAATTTTGGAGGTGTAGGGAGTAAAAGTCGGCTTCAGTGCCCTGGTAAATGCGACCAGGGTTGATTAGTGGTAGAAAATTGGAGGTGTAGGGAGTAAACCCTATAGTGAGTCGTATTAGTTGTCAGCCATTGCGGG
C1qa	TTGCTAGCGTGGGCCAATTTTGGAGGTGTAGGGAGTAAAATGAAGATGCTGTCGGCTTCAGTGCCCTGGTATGTGATGGAAGTTAGAGGGTAGGGATGTATTGAAGGAGGATCCCTATAGTGAGTCGTATTAGTTGTCAGCCATTGCGGG
C1qa	TTGCTAGCGTGGGCCAATTTTGGAGGTGTAGGGAGTAAAAAGGAATCCGCTGAAGATGCTGTCGGCTTCAAGGGTTGATTAGTGGTAGAAAAGGGTTGATTAGTGGTAGAAACCCTATAGTGAGTCGTATTAGTTGTCAGCCATTGCGGG
C1qa	TTGCTAGCGTGGGCCAATTTTGGAGGTGTAGGGAGTAAAAGGGGAAAATGAGGAATCCGCTGAAGATGCTAGGGTTGATTAGTGGTAGAAAAGGGATGTATTGAAGGAGGATCCCTATAGTGAGTCGTATTAGTTGTCAGCCATTGCGGG
C1qa	TTGCTAGCGTGGGCCAATTTGTGATGGAAGTTAGAGGGTACTCAGGCCGAGGGGAAAATGAGGAATCCGCAGGGTTGATTAGTGGTAGAAAATTGGAGGTGTAGGGAGTAAACCCTATAGTGAGTCGTATTAGTTGTCAGCCATTGCGGG
C1qa	TTGCTAGCGTGGGCCAATTGGGTTGATTAGTGGTAGAAAAAGATCCCCAGCTCAGGCCGAGGGGAAAATGAGGGATGTATTGAAGGAGGATAGGGTTGATTAGTGGTAGAAACCCTATAGTGAGTCGTATTAGTTGTCAGCCATTGCGGG
C1qa	TTGCTAGCGTGGGCCAATTTTGGAGGTGTAGGGAGTAAAAATGCAGGGGCAGATCCCCAGCTCAGGCCGAATTGGAGGTGTAGGGAGTAAAATGTGATGGAAGTTAGAGGGTCCCTATAGTGAGTCGTATTAGTTGTCAGCCATTGCGGG
C1qa	TTGCTAGCGTGGGCCAATTTTGGAGGTGTAGGGAGTAAAAAGATGGCAGGATGCAGGGGCAGATCCCCAGATTGGAGGTGTAGGGAGTAAAATGTGATGGAAGTTAGAGGGTCCCTATAGTGAGTCGTATTAGTTGTCAGCCATTGCGGG
C1qa	TTGCTAGCGTGGGCCAATTTGTGATGGAAGTTAGAGGGTAGGAGCGCAGGAGATGGCAGGATGCAGGGGCATGTGATGGAAGTTAGAGGGTATGTGATGGAAGTTAGAGGGTCCCTATAGTGAGTCGTATTAGTTGTCAGCCATTGCGGG
C1qa	TTGCTAGCGTGGGCCAATTTTGGAGGTGTAGGGAGTAAAATCCACAACAGGGAGCGCAGGAGATGGCAGGATGTGATGGAAGTTAGAGGGTATTGGAGGTGTAGGGAGTAAACCCTATAGTGAGTCGTATTAGTTGTCAGCCATTGCGGG
C1qa	TTGCTAGCGTGGGCCAATTTTGGAGGTGTAGGGAGTAAAAAGTGCGGAGGGGAGGGGTGCAGGACGGAGGATTGGAGGTGTAGGGAGTAAAAGGGATGTATTGAAGGAGGATCCCTATAGTGAGTCGTATTAGTTGTCAGCCATTGCGGG
C1qa	TTGCTAGCGTGGGCCAATTGGGATGTATTGAAGGAGGATACACTTTGCAGAGTGCGGAGGGGAGGGGTGCAGGGTTGATTAGTGGTAGAAAATGTGATGGAAGTTAGAGGGTCCCTATAGTGAGTCGTATTAGTTGTCAGCCATTGCGGG
C1qa	TTGCTAGCGTGGGCCAATTGGGATGTATTGAAGGAGGATACCAGCCCCTTCACTTTGCAGAGTGCGGAGGAGGGTTGATTAGTGGTAGAAAATGTGATGGAAGTTAGAGGGTCCCTATAGTGAGTCGTATTAGTTGTCAGCCATTGCGGG
C1qa	TTGCTAGCGTGGGCCAATTGGGATGTATTGAAGGAGGATATGCTAAAGCCCCAGCCCCTTCACTTTGCAGATGTGATGGAAGTTAGAGGGTAGGGATGTATTGAAGGAGGATCCCTATAGTGAGTCGTATTAGTTGTCAGCCATTGCGGG
C1qa	TTGCTAGCGTGGGCCAATTGGGTTGATTAGTGGTAGAAAAAGTGCCCTCCCTCCGAGACAGCCCCTCCCCATGTGATGGAAGTTAGAGGGTAGGGTTGATTAGTGGTAGAAACCCTATAGTGAGTCGTATTAGTTGTCAGCCATTGCGGG
C1qa	TTGCTAGCGTGGGCCAATTTGTGATGGAAGTTAGAGGGTAATCAGTCCTCAGTGCCCTCCCTCCGAGACAAGGGTTGATTAGTGGTAGAAAAGGGATGTATTGAAGGAGGATCCCTATAGTGAGTCGTATTAGTTGTCAGCCATTGCGGG
C1qa	TTGCTAGCGTGGGCCAATTTGTGATGGAAGTTAGAGGGTAGTGCAGAAACATCAGTCCTCAGTGCCCTCCATGTGATGGAAGTTAGAGGGTAGGGTTGATTAGTGGTAGAAACCCTATAGTGAGTCGTATTAGTTGTCAGCCATTGCGGG
C1qa	TTGCTAGCGTGGGCCAATTGGGTTGATTAGTGGTAGAAAAACTGGGCAGTGTGCAGAAACATCAGTCCTCAGGGTTGATTAGTGGTAGAAAATGTGATGGAAGTTAGAGGGTCCCTATAGTGAGTCGTATTAGTTGTCAGCCATTGCGGG
C1qa	TTGCTAGCGTGGGCCAATTTTGGAGGTGTAGGGAGTAAAATAAAGAAACCACTGGGCAGTGTGCAGAAACATTGGAGGTGTAGGGAGTAAAAGGGATGTATTGAAGGAGGATCCCTATAGTGAGTCGTATTAGTTGTCAGCCATTGCGGG
C1qa	TTGCTAGCGTGGGCCAATTGGGATGTATTGAAGGAGGATAAGAAAGTGCTTAAAGAAACCACTGGGCAGTATTGGAGGTGTAGGGAGTAAAAGGGATGTATTGAAGGAGGATCCCTATAGTGAGTCGTATTAGTTGTCAGCCATTGCGGG
C1qa	TTGCTAGCGTGGGCCAATTGGGATGTATTGAAGGAGGATACGTTTATTCCAGAAAGTGCTTAAAGAAACCATTGGAGGTGTAGGGAGTAAAATGTGATGGAAGTTAGAGGGTCCCTATAGTGAGTCGTATTAGTTGTCAGCCATTGCGGG
C1qa	TTGCTAGCGTGGGCCAATTGGGATGTATTGAAGGAGGATAAGACGGGGATCGTTTATTCCAGAAAGTGCTAGGGTTGATTAGTGGTAGAAAATGTGATGGAAGTTAGAGGGTCCCTATAGTGAGTCGTATTAGTTGTCAGCCATTGCGGG
C1qa	TTGCTAGCGTGGGCCAATTTTGGAGGTGTAGGGAGTAAAATCACAGACACAGACGGGGATCGTTTATTCCAGGGTTGATTAGTGGTAGAAAAGGGATGTATTGAAGGAGGATCCCTATAGTGAGTCGTATTAGTTGTCAGCCATTGCGGG
C1qc	TTGCTAGCGTGGGCCAATTTGGGAGGATTGAGATGAGTTACTGTTCTCCCAGACAGGAACATACTGTTTCAAGGGTGTGTTTGTAAAGGGTAAGGGTGTGTTTGTAAAGGGTCCCTATAGTGAGTCGTATTAGTTGTCAGCCATTGCGGG
C1qc	TTGCTAGCGTGGGCCAATTAGAGTGAGTAGTAGTGGAGTACAGAGACGTCCTGTTCTCCCAGACAGGAACATGGGAGGATTGAGATGAGTTAAGAGTGAGTAGTAGTGGAGTCCCTATAGTGAGTCGTATTAGTTGTCAGCCATTGCGGG
C1qc	TTGCTAGCGTGGGCCAATTAGGGTGTGTTTGTAAAGGGTAGGCCTAATCACAGAGACGTCCTGTTCTCCCAAGAGTGAGTAGTAGTGGAGTATGGGAGGATTGAGATGAGTTCCCTATAGTGAGTCGTATTAGTTGTCAGCCATTGCGGG
C1qc	TTGCTAGCGTGGGCCAATTGGAGTAGTTGGTTGTTAGGAAAGGGACTTCAGGCCTAATCACAGAGACGTCAAGGGTGTGTTTGTAAAGGGTAGGAGTAGTTGGTTGTTAGGACCCTATAGTGAGTCGTATTAGTTGTCAGCCATTGCGGG
C1qc	TTGCTAGCGTGGGCCAATTTGGGAGGATTGAGATGAGTTATGAGGGTGTAAGGGACTTCAGGCCTAATCAAAGGGTGTGTTTGTAAAGGGTAAGAGTGAGTAGTAGTGGAGTCCCTATAGTGAGTCGTATTAGTTGTCAGCCATTGCGGG
C1qc	TTGCTAGCGTGGGCCAATTGGAGTAGTTGGTTGTTAGGAAACGACCATCCTGAGGGTGTAAGGGACTTCAAAGAGTGAGTAGTAGTGGAGTAGGAGTAGTTGGTTGTTAGGACCCTATAGTGAGTCGTATTAGTTGTCAGCCATTGCGGG
C1qc	TTGCTAGCGTGGGCCAATTAGAGTGAGTAGTAGTGGAGTAACTGGGTCCAACGACCATCCTGAGGGTGTAAGGAGTAGTTGGTTGTTAGGAAAGAGTGAGTAGTAGTGGAGTCCCTATAGTGAGTCGTATTAGTTGTCAGCCATTGCGGG
C1qc	TTGCTAGCGTGGGCCAATTGGAGTAGTTGGTTGTTAGGAAGAGGCTGGCAACTGGGTCCAACGACCATCCATGGGAGGATTGAGATGAGTTAAGAGTGAGTAGTAGTGGAGTCCCTATAGTGAGTCGTATTAGTTGTCAGCCATTGCGGG
C1qc	TTGCTAGCGTGGGCCAATTAGAGTGAGTAGTAGTGGAGTAAGTCCACATGGAGGCTGGCAACTGGGTCCAATGGGAGGATTGAGATGAGTTAAGAGTGAGTAGTAGTGGAGTCCCTATAGTGAGTCGTATTAGTTGTCAGCCATTGCGGG
C1qc	TTGCTAGCGTGGGCCAATTAGAGTGAGTAGTAGTGGAGTACAGCAGGCAAAGTCCACATGGAGGCTGGCAAAGAGTGAGTAGTAGTGGAGTAAGAGTGAGTAGTAGTGGAGTCCCTATAGTGAGTCGTATTAGTTGTCAGCCATTGCGGG
C1qc	TTGCTAGCGTGGGCCAATTAGAGTGAGTAGTAGTGGAGTAGAAACAGCAGCAGCAGGCAAAGTCCACATGATGGGAGGATTGAGATGAGTTAAGGGTGTGTTTGTAAAGGGTCCCTATAGTGAGTCGTATTAGTTGTCAGCCATTGCGGG
C1qc	TTGCTAGCGTGGGCCAATTAGAGTGAGTAGTAGTGGAGTAAGGGCCAGAAGAAACAGCAGCAGCAGGCAAATGGGAGGATTGAGATGAGTTAAGGGTGTGTTTGTAAAGGGTCCCTATAGTGAGTCGTATTAGTTGTCAGCCATTGCGGG
C1qc	TTGCTAGCGTGGGCCAATTAGAGTGAGTAGTAGTGGAGTACCTGAGTGGTAGGGCCAGAAGAAACAGCAGAGGAGTAGTTGGTTGTTAGGAAGGAGTAGTTGGTTGTTAGGACCCTATAGTGAGTCGTATTAGTTGTCAGCCATTGCGGG
C1qc	TTGCTAGCGTGGGCCAATTTGGGAGGATTGAGATGAGTTATGGCCTGGCTCCTGAGTGGTAGGGCCAGAAAGGAGTAGTTGGTTGTTAGGAAAGGGTGTGTTTGTAAAGGGTCCCTATAGTGAGTCGTATTAGTTGTCAGCCATTGCGGG
C1qc	TTGCTAGCGTGGGCCAATTGGAGTAGTTGGTTGTTAGGAACAGCCAGCGCTGGCCTGGCTCCTGAGTGGTAAGAGTGAGTAGTAGTGGAGTATGGGAGGATTGAGATGAGTTCCCTATAGTGAGTCGTATTAGTTGTCAGCCATTGCGGG
C1qc	TTGCTAGCGTGGGCCAATTTGGGAGGATTGAGATGAGTTAGATCCCATAGCAGCCAGCGCTGGCCTGGCTATGGGAGGATTGAGATGAGTTATGGGAGGATTGAGATGAGTTCCCTATAGTGAGTCGTATTAGTTGTCAGCCATTGCGGG
C1qc	TTGCTAGCGTGGGCCAATTAGGGTGTGTTTGTAAAGGGTAGCATCCCTGGGATCCCATAGCAGCCAGCGCAGGAGTAGTTGGTTGTTAGGAAGGAGTAGTTGGTTGTTAGGACCCTATAGTGAGTCGTATTAGTTGTCAGCCATTGCGGG
C1qc	TTGCTAGCGTGGGCCAATTAGAGTGAGTAGTAGTGGAGTAGGCATGCCTGGCATCCCTGGGATCCCATAGAGGAGTAGTTGGTTGTTAGGAATGGGAGGATTGAGATGAGTTCCCTATAGTGAGTCGTATTAGTTGTCAGCCATTGCGGG
C1qc	TTGCTAGCGTGGGCCAATTGGAGTAGTTGGTTGTTAGGAACCCTGGAGTCCATCATGCCCGTCCTTCCCAAGGAGTAGTTGGTTGTTAGGAAGGAGTAGTTGGTTGTTAGGACCCTATAGTGAGTCGTATTAGTTGTCAGCCATTGCGGG
C1qc	TTGCTAGCGTGGGCCAATTTGGGAGGATTGAGATGAGTTATCCCTTGGGCCCCTGGAGTCCATCATGCCCAGGAGTAGTTGGTTGTTAGGAATGGGAGGATTGAGATGAGTTCCCTATAGTGAGTCGTATTAGTTGTCAGCCATTGCGGG
C1qc	TTGCTAGCGTGGGCCAATTTGGGAGGATTGAGATGAGTTATTCCTGGCTCTCCCTTGGGCCCCTGGAGTCAGGAGTAGTTGGTTGTTAGGAAAGAGTGAGTAGTAGTGGAGTCCCTATAGTGAGTCGTATTAGTTGTCAGCCATTGCGGG
C1qc	TTGCTAGCGTGGGCCAATTAGAGTGAGTAGTAGTGGAGTAACGGCTGGGATTCCTGGCTCTCCCTTGGGCATGGGAGGATTGAGATGAGTTAAGAGTGAGTAGTAGTGGAGTCCCTATAGTGAGTCGTATTAGTTGTCAGCCATTGCGGG
C1qc	TTGCTAGCGTGGGCCAATTGGAGTAGTTGGTTGTTAGGAAGGTCCCAGGGACGGCTGGGATTCCTGGCTCAAGGGTGTGTTTGTAAAGGGTAAGAGTGAGTAGTAGTGGAGTCCCTATAGTGAGTCGTATTAGTTGTCAGCCATTGCGGG
C1qc	TTGCTAGCGTGGGCCAATTAGGGTGTGTTTGTAAAGGGTATTGGGTCCTCGGGTCCCAGGGACGGCTGGGAAGGGTGTGTTTGTAAAGGGTAGGAGTAGTTGGTTGTTAGGACCCTATAGTGAGTCGTATTAGTTGTCAGCCATTGCGGG
C1qc	TTGCTAGCGTGGGCCAATTGGAGTAGTTGGTTGTTAGGAACTTCTGACCCTTGGGTCCTCGGGTCCCAGGATGGGAGGATTGAGATGAGTTAGGAGTAGTTGGTTGTTAGGACCCTATAGTGAGTCGTATTAGTTGTCAGCCATTGCGGG
C1qc	TTGCTAGCGTGGGCCAATTGGAGTAGTTGGTTGTTAGGAACAGGCTCGCCCTTCTGACCCTTGGGTCCTCAGGAGTAGTTGGTTGTTAGGAAAGGGTGTGTTTGTAAAGGGTCCCTATAGTGAGTCGTATTAGTTGTCAGCCATTGCGGG
C1qc	TTGCTAGCGTGGGCCAATTAGAGTGAGTAGTAGTGGAGTACCAGGCATGCCAGGCTCGCCCTTCTGACCCATGGGAGGATTGAGATGAGTTAGGAGTAGTTGGTTGTTAGGACCCTATAGTGAGTCGTATTAGTTGTCAGCCATTGCGGG
C1qc	TTGCTAGCGTGGGCCAATTTGGGAGGATTGAGATGAGTTATTCCCACGGTGGCCAGGCATGCCAGGCTCGAAGAGTGAGTAGTAGTGGAGTATGGGAGGATTGAGATGAGTTCCCTATAGTGAGTCGTATTAGTTGTCAGCCATTGCGGG
C1qc	TTGCTAGCGTGGGCCAATTAGGGTGTGTTTGTAAAGGGTATTCTGTTTGTATCGGCCCTCCACACCTGGCATGGGAGGATTGAGATGAGTTATGGGAGGATTGAGATGAGTTCCCTATAGTGAGTCGTATTAGTTGTCAGCCATTGCGGG
C1qc	TTGCTAGCGTGGGCCAATTAGGGTGTGTTTGTAAAGGGTACGACTGGTGCTTCTGTTTGTATCGGCCCTCATGGGAGGATTGAGATGAGTTAGGAGTAGTTGGTTGTTAGGACCCTATAGTGAGTCGTATTAGTTGTCAGCCATTGCGGG
C1qc	TTGCTAGCGTGGGCCAATTAGGGTGTGTTTGTAAAGGGTACTGTGAATACCGACTGGTGCTTCTGTTTGTATGGGAGGATTGAGATGAGTTAAGGGTGTGTTTGTAAAGGGTCCCTATAGTGAGTCGTATTAGTTGTCAGCCATTGCGGG
C1qc	TTGCTAGCGTGGGCCAATTTGGGAGGATTGAGATGAGTTATGCCGGGTGACTGTGAATACCGACTGGTGCAGGAGTAGTTGGTTGTTAGGAAAGAGTGAGTAGTAGTGGAGTCCCTATAGTGAGTCGTATTAGTTGTCAGCCATTGCGGG
C1qc	TTGCTAGCGTGGGCCAATTTGGGAGGATTGAGATGAGTTACTGGGTGGTCTGCCGGGTGACTGTGAATACAGGAGTAGTTGGTTGTTAGGAAAGGGTGTGTTTGTAAAGGGTCCCTATAGTGAGTCGTATTAGTTGTCAGCCATTGCGGG
C1qc	TTGCTAGCGTGGGCCAATTGGAGTAGTTGGTTGTTAGGAACCTCTGGGTACTGGGTGGTCTGCCGGGTGAAAGAGTGAGTAGTAGTGGAGTAAGGGTGTGTTTGTAAAGGGTCCCTATAGTGAGTCGTATTAGTTGTCAGCCATTGCGGG
C1qc	TTGCTAGCGTGGGCCAATTAGGGTGTGTTTGTAAAGGGTAAGGGCGTTGGCCTCTGGGTACTGGGTGGTCAGGAGTAGTTGGTTGTTAGGAAAGGGTGTGTTTGTAAAGGGTCCCTATAGTGAGTCGTATTAGTTGTCAGCCATTGCGGG
C1qc	TTGCTAGCGTGGGCCAATTTGGGAGGATTGAGATGAGTTAGAACCTGACGAGGGCGTTGGCCTCTGGGTAAAGGGTGTGTTTGTAAAGGGTAAGAGTGAGTAGTAGTGGAGTCCCTATAGTGAGTCGTATTAGTTGTCAGCCATTGCGGG
C1qc	TTGCTAGCGTGGGCCAATTAGAGTGAGTAGTAGTGGAGTACCACAGAGTTGAACCTGACGAGGGCGTTGGAAGAGTGAGTAGTAGTGGAGTAAGGGTGTGTTTGTAAAGGGTCCCTATAGTGAGTCGTATTAGTTGTCAGCCATTGCGGG
C1qc	TTGCTAGCGTGGGCCAATTTGGGAGGATTGAGATGAGTTAGGGTTGGTGACCACAGAGTTGAACCTGACGAGGAGTAGTTGGTTGTTAGGAATGGGAGGATTGAGATGAGTTCCCTATAGTGAGTCGTATTAGTTGTCAGCCATTGCGGG
C1qc	TTGCTAGCGTGGGCCAATTGGAGTAGTTGGTTGTTAGGAAATGCCCCTGAGGGTTGGTGACCACAGAGTTAAGGGTGTGTTTGTAAAGGGTAAGAGTGAGTAGTAGTGGAGTCCCTATAGTGAGTCGTATTAGTTGTCAGCCATTGCGGG
C1qc	TTGCTAGCGTGGGCCAATTAGAGTGAGTAGTAGTGGAGTATTGGGTTGTAATGCCCCTGAGGGTTGGTGAAAGGGTGTGTTTGTAAAGGGTAAGAGTGAGTAGTAGTGGAGTCCCTATAGTGAGTCGTATTAGTTGTCAGCCATTGCGGG
C1qc	TTGCTAGCGTGGGCCAATTAGAGTGAGTAGTAGTGGAGTATTCCCTGTGCTTGGGTTGTAATGCCCCTGAATGGGAGGATTGAGATGAGTTAGGAGTAGTTGGTTGTTAGGACCCTATAGTGAGTCGTATTAGTTGTCAGCCATTGCGGG
C1qc	TTGCTAGCGTGGGCCAATTAGAGTGAGTAGTAGTGGAGTAACAGGTGAACTTCCCTGTGCTTGGGTTGTAAGGAGTAGTTGGTTGTTAGGAAGGAGTAGTTGGTTGTTAGGACCCTATAGTGAGTCGTATTAGTTGTCAGCCATTGCGGG
C1qc	TTGCTAGCGTGGGCCAATTAGAGTGAGTAGTAGTGGAGTACCGGCACTTCACAGGTGAACTTCCCTGTGCAGGAGTAGTTGGTTGTTAGGAAAGGGTGTGTTTGTAAAGGGTCCCTATAGTGAGTCGTATTAGTTGTCAGCCATTGCGGG
C1qc	TTGCTAGCGTGGGCCAATTTGGGAGGATTGAGATGAGTTATAGTAGAGGCCCGGCACTTCACAGGTGAACATGGGAGGATTGAGATGAGTTAAGGGTGTGTTTGTAAAGGGTCCCTATAGTGAGTCGTATTAGTTGTCAGCCATTGCGGG
C1qc	TTGCTAGCGTGGGCCAATTAGGGTGTGTTTGTAAAGGGTAGTAGACGAAGTAGTAGAGGCCCGGCACTTCAAGAGTGAGTAGTAGTGGAGTAGGAGTAGTTGGTTGTTAGGACCCTATAGTGAGTCGTATTAGTTGTCAGCCATTGCGGG
C1qc	TTGCTAGCGTGGGCCAATTAGAGTGAGTAGTAGTGGAGTAGCGATGTGTAGTAGACGAAGTAGTAGAGGCAAGGGTGTGTTTGTAAAGGGTATGGGAGGATTGAGATGAGTTCCCTATAGTGAGTCGTATTAGTTGTCAGCCATTGCGGG
C1qc	TTGCTAGCGTGGGCCAATTAGAGTGAGTAGTAGTGGAGTATTGGCCGTATGCGATGTGTAGTAGACGAAGAAGAGTGAGTAGTAGTGGAGTAAGAGTGAGTAGTAGTGGAGTCCCTATAGTGAGTCGTATTAGTTGTCAGCCATTGCGGG
C1qc	TTGCTAGCGTGGGCCAATTTGGGAGGATTGAGATGAGTTACACGCACAGGTTGGCCGTATGCGATGTGTAAAGAGTGAGTAGTAGTGGAGTAAGAGTGAGTAGTAGTGGAGTCCCTATAGTGAGTCGTATTAGTTGTCAGCCATTGCGGG
C1qc	TTGCTAGCGTGGGCCAATTAGGGTGTGTTTGTAAAGGGTAGGTTCAGGTGCACGCACAGGTTGGCCGTATAGGAGTAGTTGGTTGTTAGGAAGGAGTAGTTGGTTGTTAGGACCCTATAGTGAGTCGTATTAGTTGTCAGCCATTGCGGG
C1qc	TTGCTAGCGTGGGCCAATTAGGGTGTGTTTGTAAAGGGTAGCAAGGTTGAGGTTCAGGTGCACGCACAGGAAGGGTGTGTTTGTAAAGGGTAAGGGTGTGTTTGTAAAGGGTCCCTATAGTGAGTCGTATTAGTTGTCAGCCATTGCGGG
C1qc	TTGCTAGCGTGGGCCAATTTGGGAGGATTGAGATGAGTTAGGCCACCCTGGCAAGGTTGAGGTTCAGGTGATGGGAGGATTGAGATGAGTTATGGGAGGATTGAGATGAGTTCCCTATAGTGAGTCGTATTAGTTGTCAGCCATTGCGGG
C1qc	TTGCTAGCGTGGGCCAATTTGGGAGGATTGAGATGAGTTACGCAGAAGCTGGCCACCCTGGCAAGGTTGAATGGGAGGATTGAGATGAGTTATGGGAGGATTGAGATGAGTTCCCTATAGTGAGTCGTATTAGTTGTCAGCCATTGCGGG
C1qc	TTGCTAGCGTGGGCCAATTAGAGTGAGTAGTAGTGGAGTAAACATGTGGTCGCAGAAGCTGGCCACCCTGAAGAGTGAGTAGTAGTGGAGTAAGGGTGTGTTTGTAAAGGGTCCCTATAGTGAGTCGTATTAGTTGTCAGCCATTGCGGG
C1qc	TTGCTAGCGTGGGCCAATTAGGGTGTGTTTGTAAAGGGTACTTGCTGTTGAACATGTGGTCGCAGAAGCTAAGAGTGAGTAGTAGTGGAGTAGGAGTAGTTGGTTGTTAGGACCCTATAGTGAGTCGTATTAGTTGTCAGCCATTGCGGG
C1qc	TTGCTAGCGTGGGCCAATTTGGGAGGATTGAGATGAGTTAAGCTGACCTGCTTGCTGTTGAACATGTGGTAAGGGTGTGTTTGTAAAGGGTATGGGAGGATTGAGATGAGTTCCCTATAGTGAGTCGTATTAGTTGTCAGCCATTGCGGG
C1qc	TTGCTAGCGTGGGCCAATTAGAGTGAGTAGTAGTGGAGTAACTCCTCCGGAGCTGACCTGCTTGCTGTTGAGGAGTAGTTGGTTGTTAGGAAAGGGTGTGTTTGTAAAGGGTCCCTATAGTGAGTCGTATTAGTTGTCAGCCATTGCGGG
C1qc	TTGCTAGCGTGGGCCAATTGGAGTAGTTGGTTGTTAGGAACCGCAGGAGGACTCCTCCGGAGCTGACCTGAAGAGTGAGTAGTAGTGGAGTATGGGAGGATTGAGATGAGTTCCCTATAGTGAGTCGTATTAGTTGTCAGCCATTGCGGG
C1qc	TTGCTAGCGTGGGCCAATTAGGGTGTGTTTGTAAAGGGTACCCTCTGGAGCCGCAGGAGGACTCCTCCGGAAGGGTGTGTTTGTAAAGGGTAAGGGTGTGTTTGTAAAGGGTCCCTATAGTGAGTCGTATTAGTTGTCAGCCATTGCGGG
C1qc	TTGCTAGCGTGGGCCAATTAGAGTGAGTAGTAGTGGAGTAACCTCATCGCCCCTCTGGAGCCGCAGGAGGATGGGAGGATTGAGATGAGTTATGGGAGGATTGAGATGAGTTCCCTATAGTGAGTCGTATTAGTTGTCAGCCATTGCGGG
C1qc	TTGCTAGCGTGGGCCAATTTGGGAGGATTGAGATGAGTTATGATAGCCACACCTCATCGCCCCTCTGGAGAAGGGTGTGTTTGTAAAGGGTAGGAGTAGTTGGTTGTTAGGACCCTATAGTGAGTCGTATTAGTTGTCAGCCATTGCGGG
C1qc	TTGCTAGCGTGGGCCAATTAGGGTGTGTTTGTAAAGGGTAAGTCATTGACTGATAGCCACACCTCATCGCAGGAGTAGTTGGTTGTTAGGAAAGAGTGAGTAGTAGTGGAGTCCCTATAGTGAGTCGTATTAGTTGTCAGCCATTGCGGG
C1qc	TTGCTAGCGTGGGCCAATTAGAGTGAGTAGTAGTGGAGTAATGCCATTGTAGTCATTGACTGATAGCCACAAGGGTGTGTTTGTAAAGGGTAGGAGTAGTTGGTTGTTAGGACCCTATAGTGAGTCGTATTAGTTGTCAGCCATTGCGGG
C1qc	TTGCTAGCGTGGGCCAATTTGGGAGGATTGAGATGAGTTATATGCCCACCATGCCATTGTAGTCATTGACAAGAGTGAGTAGTAGTGGAGTAGGAGTAGTTGGTTGTTAGGACCCTATAGTGAGTCGTATTAGTTGTCAGCCATTGCGGG
C1qc	TTGCTAGCGTGGGCCAATTAGGGTGTGTTTGTAAAGGGTATGGAGCCCTCTATGCCCACCATGCCATTGTAGGAGTAGTTGGTTGTTAGGAAAGAGTGAGTAGTAGTGGAGTCCCTATAGTGAGTCGTATTAGTTGTCAGCCATTGCGGG
C1qc	TTGCTAGCGTGGGCCAATTGGAGTAGTTGGTTGTTAGGAAAAGACGCTGTTGGAGCCCTCTATGCCCACCAAGAGTGAGTAGTAGTGGAGTATGGGAGGATTGAGATGAGTTCCCTATAGTGAGTCGTATTAGTTGTCAGCCATTGCGGG
C1qc	TTGCTAGCGTGGGCCAATTTGGGAGGATTGAGATGAGTTAGAAACCAGAGAAGACGCTGTTGGAGCCCTCAAGAGTGAGTAGTAGTGGAGTAGGAGTAGTTGGTTGTTAGGACCCTATAGTGAGTCGTATTAGTTGTCAGCCATTGCGGG
C1qc	TTGCTAGCGTGGGCCAATTAGGGTGTGTTTGTAAAGGGTAGAAACAGTAGGAAACCAGAGAAGACGCTGTAAGGGTGTGTTTGTAAAGGGTAGGAGTAGTTGGTTGTTAGGACCCTATAGTGAGTCGTATTAGTTGTCAGCCATTGCGGG
C1qc	TTGCTAGCGTGGGCCAATTAGGGTGTGTTTGTAAAGGGTATTCTAGTCGGGAAACAGTAGGAAACCAGAGAAGGGTGTGTTTGTAAAGGGTAAGAGTGAGTAGTAGTGGAGTCCCTATAGTGAGTCGTATTAGTTGTCAGCCATTGCGGG
C1qc	TTGCTAGCGTGGGCCAATTGGAGTAGTTGGTTGTTAGGAACAGCCTGCCGTTCTAGTCGGGAAACAGTAGATGGGAGGATTGAGATGAGTTATGGGAGGATTGAGATGAGTTCCCTATAGTGAGTCGTATTAGTTGTCAGCCATTGCGGG
C1qc	TTGCTAGCGTGGGCCAATTAGGGTGTGTTTGTAAAGGGTAGGGCTGGAAGCAGCCTGCCGTTCTAGTCGGAAGAGTGAGTAGTAGTGGAGTATGGGAGGATTGAGATGAGTTCCCTATAGTGAGTCGTATTAGTTGTCAGCCATTGCGGG
C1qc	TTGCTAGCGTGGGCCAATTTGGGAGGATTGAGATGAGTTATGGGGAAAGCAGAGGGAGCGAGGTGGGTGGAGGAGTAGTTGGTTGTTAGGAATGGGAGGATTGAGATGAGTTCCCTATAGTGAGTCGTATTAGTTGTCAGCCATTGCGGG
C1qc	TTGCTAGCGTGGGCCAATTAGGGTGTGTTTGTAAAGGGTATGAGTGAGGATGGGGAAAGCAGAGGGAGCGAAGGGTGTGTTTGTAAAGGGTAAGGGTGTGTTTGTAAAGGGTCCCTATAGTGAGTCGTATTAGTTGTCAGCCATTGCGGG
C1qc	TTGCTAGCGTGGGCCAATTAGAGTGAGTAGTAGTGGAGTAGGAAGAGGTCTGAGTGAGGATGGGGAAAGCATGGGAGGATTGAGATGAGTTAAGAGTGAGTAGTAGTGGAGTCCCTATAGTGAGTCGTATTAGTTGTCAGCCATTGCGGG
C1qc	TTGCTAGCGTGGGCCAATTGGAGTAGTTGGTTGTTAGGAAACTTCCTGGAGGAAGAGGTCTGAGTGAGGAAGGAGTAGTTGGTTGTTAGGAAAGGGTGTGTTTGTAAAGGGTCCCTATAGTGAGTCGTATTAGTTGTCAGCCATTGCGGG
C1qc	TTGCTAGCGTGGGCCAATTGGAGTAGTTGGTTGTTAGGAAACCAGGGTGGACTTCCTGGAGGAAGAGGTCATGGGAGGATTGAGATGAGTTATGGGAGGATTGAGATGAGTTCCCTATAGTGAGTCGTATTAGTTGTCAGCCATTGCGGG
C1qc	TTGCTAGCGTGGGCCAATTAGAGTGAGTAGTAGTGGAGTATGGATCAGGAACCAGGGTGGACTTCCTGGAATGGGAGGATTGAGATGAGTTAAGGGTGTGTTTGTAAAGGGTCCCTATAGTGAGTCGTATTAGTTGTCAGCCATTGCGGG
C1qc	TTGCTAGCGTGGGCCAATTGGAGTAGTTGGTTGTTAGGAAACAGGGCCGATGGATCAGGAACCAGGGTGGAAGGGTGTGTTTGTAAAGGGTAAGAGTGAGTAGTAGTGGAGTCCCTATAGTGAGTCGTATTAGTTGTCAGCCATTGCGGG
C1qc	TTGCTAGCGTGGGCCAATTAGAGTGAGTAGTAGTGGAGTACTGAGGAGATACAGGGCCGATGGATCAGGAAAGGGTGTGTTTGTAAAGGGTAGGAGTAGTTGGTTGTTAGGACCCTATAGTGAGTCGTATTAGTTGTCAGCCATTGCGGG
C1qc	TTGCTAGCGTGGGCCAATTGGAGTAGTTGGTTGTTAGGAACAGAGAAACTCTGAGGAGATACAGGGCCGAATGGGAGGATTGAGATGAGTTATGGGAGGATTGAGATGAGTTCCCTATAGTGAGTCGTATTAGTTGTCAGCCATTGCGGG
C1qc	TTGCTAGCGTGGGCCAATTAGGGTGTGTTTGTAAAGGGTAAGGTGGTTCCCAGAGAAACTCTGAGGAGATATGGGAGGATTGAGATGAGTTAAGGGTGTGTTTGTAAAGGGTCCCTATAGTGAGTCGTATTAGTTGTCAGCCATTGCGGG
C1qc	TTGCTAGCGTGGGCCAATTAGAGTGAGTAGTAGTGGAGTATAATACCATTAGGTGGTTCCCAGAGAAACTAAGAGTGAGTAGTAGTGGAGTAAGAGTGAGTAGTAGTGGAGTCCCTATAGTGAGTCGTATTAGTTGTCAGCCATTGCGGG
C1qc	TTGCTAGCGTGGGCCAATTAGGGTGTGTTTGTAAAGGGTAGCCACAGGAATAATACCATTAGGTGGTTCCAAGGGTGTGTTTGTAAAGGGTAGGAGTAGTTGGTTGTTAGGACCCTATAGTGAGTCGTATTAGTTGTCAGCCATTGCGGG
C1qc	TTGCTAGCGTGGGCCAATTGGAGTAGTTGGTTGTTAGGAATTGATAAATGGCCACAGGAATAATACCATTAAGGGTGTGTTTGTAAAGGGTAAGGGTGTGTTTGTAAAGGGTCCCTATAGTGAGTCGTATTAGTTGTCAGCCATTGCGGG
C1qc	TTGCTAGCGTGGGCCAATTGGAGTAGTTGGTTGTTAGGAATCATAAGGTATTGATAAATGGCCACAGGAAAAGGGTGTGTTTGTAAAGGGTAAGGGTGTGTTTGTAAAGGGTCCCTATAGTGAGTCGTATTAGTTGTCAGCCATTGCGGG
C1qc	TTGCTAGCGTGGGCCAATTTGGGAGGATTGAGATGAGTTATTTATTTCTCTATCTCACCACCTGAACAAAAAGAGTGAGTAGTAGTGGAGTAGGAGTAGTTGGTTGTTAGGACCCTATAGTGAGTCGTATTAGTTGTCAGCCATTGCGGG
C1qc	TTGCTAGCGTGGGCCAATTGGAGTAGTTGGTTGTTAGGAATAGTGATCTATTTATTTCTCTATCTCACCAAGGAGTAGTTGGTTGTTAGGAAGGAGTAGTTGGTTGTTAGGACCCTATAGTGAGTCGTATTAGTTGTCAGCCATTGCGGG
C1ql1	TTGCTAGCGTGGGCCAATTAGAGTGAGTAGTAGTGGAGTACGGGATGAGCACCACCAGCACGAGCAGCATATGAAAGGAATGGGTTGTGGTAGAGGGTTTGTAAGGTGAATACCCTATAGTGAGTCGTATTAGTTGTCAGCCATTGCGGG
C1ql1	TTGCTAGCGTGGGCCAATTAGAGTGAGTAGTAGTGGAGTATCACCAGCACCGGGATGAGCACCACCAGCAAGAGGGTTTGTAAGGTGAATAATGTGATGGAAGTTAGAGGGTCCCTATAGTGAGTCGTATTAGTTGTCAGCCATTGCGGG
C1ql1	TTGCTAGCGTGGGCCAATTTGAAAGGAATGGGTTGTGGTAATCTCATAGTGGCCGTCCGGGCCGCCGGAGATGTGATGGAAGTTAGAGGGTAAGAGTGAGTAGTAGTGGAGTCCCTATAGTGAGTCGTATTAGTTGTCAGCCATTGCGGG
C1ql1	TTGCTAGCGTGGGCCAATTTGAAAGGAATGGGTTGTGGTAGGTGCCCAGCATCTCATAGTGGCCGTCCGGATGAAAGGAATGGGTTGTGGTATGAAAGGAATGGGTTGTGGTCCCTATAGTGAGTCGTATTAGTTGTCAGCCATTGCGGG
C1ql1	TTGCTAGCGTGGGCCAATTGAGGGTTTGTAAGGTGAATAATAGGGGTCGCACACCATGCGGCAGGTGCCCAAGAGTGAGTAGTAGTGGAGTAGAGGGTTTGTAAGGTGAATACCCTATAGTGAGTCGTATTAGTTGTCAGCCATTGCGGG
C1ql1	TTGCTAGCGTGGGCCAATTTGTGATGGAAGTTAGAGGGTACCGCGCGGGATAGGGGTCGCACACCATGCGAAGAGTGAGTAGTAGTGGAGTAGAGGGTTTGTAAGGTGAATACCCTATAGTGAGTCGTATTAGTTGTCAGCCATTGCGGG
C1ql1	TTGCTAGCGTGGGCCAATTAGAGTGAGTAGTAGTGGAGTACTCTGCTCGCTCAGAGCGTCGCCGCCGTCGATGTGATGGAAGTTAGAGGGTAGAGGGTTTGTAAGGTGAATACCCTATAGTGAGTCGTATTAGTTGTCAGCCATTGCGGG
C1ql1	TTGCTAGCGTGGGCCAATTAGAGTGAGTAGTAGTGGAGTAAGGCGCACCGCTCTGCTCGCTCAGAGCGTCATGAAAGGAATGGGTTGTGGTATGTGATGGAAGTTAGAGGGTCCCTATAGTGAGTCGTATTAGTTGTCAGCCATTGCGGG
C1ql1	TTGCTAGCGTGGGCCAATTTGTGATGGAAGTTAGAGGGTAAGGACCTGGAGGGCCCCGGTCTCCTGGAGGATGAAAGGAATGGGTTGTGGTAAGAGTGAGTAGTAGTGGAGTCCCTATAGTGAGTCGTATTAGTTGTCAGCCATTGCGGG
C1ql1	TTGCTAGCGTGGGCCAATTGAGGGTTTGTAAGGTGAATAATCTCCCCAGGCGGCCCCACAGGACCTGGAGAAGAGTGAGTAGTAGTGGAGTAAGAGTGAGTAGTAGTGGAGTCCCTATAGTGAGTCGTATTAGTTGTCAGCCATTGCGGG
C1ql1	TTGCTAGCGTGGGCCAATTTGTGATGGAAGTTAGAGGGTAGGTTCACCCTTCTCCCCAGGCGGCCCCACAAAGAGTGAGTAGTAGTGGAGTATGTGATGGAAGTTAGAGGGTCCCTATAGTGAGTCGTATTAGTTGTCAGCCATTGCGGG
C1ql1	TTGCTAGCGTGGGCCAATTTGTGATGGAAGTTAGAGGGTAAGGCTTGCCTGGTTCACCCTTCTCCCCAGGAGAGGGTTTGTAAGGTGAATAAGAGGGTTTGTAAGGTGAATACCCTATAGTGAGTCGTATTAGTTGTCAGCCATTGCGGG
C1ql1	TTGCTAGCGTGGGCCAATTGAGGGTTTGTAAGGTGAATAACAGGAGGACCAGGCTTGCCTGGTTCACCCTATGTGATGGAAGTTAGAGGGTAGAGGGTTTGTAAGGTGAATACCCTATAGTGAGTCGTATTAGTTGTCAGCCATTGCGGG
C1ql1	TTGCTAGCGTGGGCCAATTAGAGTGAGTAGTAGTGGAGTAAACCCGGCAGGCCAGGAGGACCAGGCTTGCATGAAAGGAATGGGTTGTGGTAGAGGGTTTGTAAGGTGAATACCCTATAGTGAGTCGTATTAGTTGTCAGCCATTGCGGG
C1ql1	TTGCTAGCGTGGGCCAATTGAGGGTTTGTAAGGTGAATAAATAGGTGGCCGTGCTGATGGCGCCGCTGCCAGAGGGTTTGTAAGGTGAATAAAGAGTGAGTAGTAGTGGAGTCCCTATAGTGAGTCGTATTAGTTGTCAGCCATTGCGGG
C1ql1	TTGCTAGCGTGGGCCAATTTGTGATGGAAGTTAGAGGGTAGCACCGTGGTATAGGTGGCCGTGCTGATGGAAGAGTGAGTAGTAGTGGAGTATGAAAGGAATGGGTTGTGGTCCCTATAGTGAGTCGTATTAGTTGTCAGCCATTGCGGG
C1ql1	TTGCTAGCGTGGGCCAATTAGAGTGAGTAGTAGTGGAGTAGCCACGCGTGGCACCGTGGTATAGGTGGCCATGTGATGGAAGTTAGAGGGTATGTGATGGAAGTTAGAGGGTCCCTATAGTGAGTCGTATTAGTTGTCAGCCATTGCGGG
C1ql1	TTGCTAGCGTGGGCCAATTGAGGGTTTGTAAGGTGAATAAGGCGTAGAAGGCCACGCGTGGCACCGTGGTAAGAGTGAGTAGTAGTGGAGTATGTGATGGAAGTTAGAGGGTCCCTATAGTGAGTCGTATTAGTTGTCAGCCATTGCGGG
C1ql1	TTGCTAGCGTGGGCCAATTAGAGTGAGTAGTAGTGGAGTATCTTGAGGCCGGCGTAGAAGGCCACGCGTGATGAAAGGAATGGGTTGTGGTATGAAAGGAATGGGTTGTGGTCCCTATAGTGAGTCGTATTAGTTGTCAGCCATTGCGGG
C1ql1	TTGCTAGCGTGGGCCAATTTGTGATGGAAGTTAGAGGGTATCATGAGGGTTCTTGAGGCCGGCGTAGAAGAGAGGGTTTGTAAGGTGAATAAGAGGGTTTGTAAGGTGAATACCCTATAGTGAGTCGTATTAGTTGTCAGCCATTGCGGG
C1ql1	TTGCTAGCGTGGGCCAATTGAGGGTTTGTAAGGTGAATAACTCGTAACCCTCATGAGGGTTCTTGAGGCCATGTGATGGAAGTTAGAGGGTATGTGATGGAAGTTAGAGGGTCCCTATAGTGAGTCGTATTAGTTGTCAGCCATTGCGGG
C1ql1	TTGCTAGCGTGGGCCAATTAGAGTGAGTAGTAGTGGAGTAACTTGAGCACCTCGTAACCCTCATGAGGGTAGAGGGTTTGTAAGGTGAATAAAGAGTGAGTAGTAGTGGAGTCCCTATAGTGAGTCGTATTAGTTGTCAGCCATTGCGGG
C1ql1	TTGCTAGCGTGGGCCAATTAGAGTGAGTAGTAGTGGAGTAACGTCGTCAAACTTGAGCACCTCGTAACCCAGAGGGTTTGTAAGGTGAATAATGTGATGGAAGTTAGAGGGTCCCTATAGTGAGTCGTATTAGTTGTCAGCCATTGCGGG
C1ql1	TTGCTAGCGTGGGCCAATTTGAAAGGAATGGGTTGTGGTAGTTGGTGACCACGTCGTCAAACTTGAGCACATGTGATGGAAGTTAGAGGGTAAGAGTGAGTAGTAGTGGAGTCCCTATAGTGAGTCGTATTAGTTGTCAGCCATTGCGGG
C1ql1	TTGCTAGCGTGGGCCAATTTGAAAGGAATGGGTTGTGGTATGTTGCCTAGGTTGGTGACCACGTCGTCAAATGTGATGGAAGTTAGAGGGTATGAAAGGAATGGGTTGTGGTCCCTATAGTGAGTCGTATTAGTTGTCAGCCATTGCGGG
C1ql1	TTGCTAGCGTGGGCCAATTGAGGGTTTGTAAGGTGAATAAGCATCGTAGTTGTTGCCTAGGTTGGTGACCAAGAGTGAGTAGTAGTGGAGTAGAGGGTTTGTAAGGTGAATACCCTATAGTGAGTCGTATTAGTTGTCAGCCATTGCGGG
C1ql1	TTGCTAGCGTGGGCCAATTTGAAAGGAATGGGTTGTGGTAGCCGCTGGCCGCATCGTAGTTGTTGCCTAGAAGAGTGAGTAGTAGTGGAGTATGAAAGGAATGGGTTGTGGTCCCTATAGTGAGTCGTATTAGTTGTCAGCCATTGCGGG
C1ql1	TTGCTAGCGTGGGCCAATTGAGGGTTTGTAAGGTGAATAAATGTAAACTTGCCGCTGGCCGCATCGTAGTATGTGATGGAAGTTAGAGGGTAGAGGGTTTGTAAGGTGAATACCCTATAGTGAGTCGTATTAGTTGTCAGCCATTGCGGG
C1ql1	TTGCTAGCGTGGGCCAATTGAGGGTTTGTAAGGTGAATAAGGAATGTTGCATGTAAACTTGCCGCTGGCCAAGAGTGAGTAGTAGTGGAGTATGAAAGGAATGGGTTGTGGTCCCTATAGTGAGTCGTATTAGTTGTCAGCCATTGCGGG
C1ql1	TTGCTAGCGTGGGCCAATTGAGGGTTTGTAAGGTGAATAAGTAGGTGCCAGGAATGTTGCATGTAAACTTAAGAGTGAGTAGTAGTGGAGTAGAGGGTTTGTAAGGTGAATACCCTATAGTGAGTCGTATTAGTTGTCAGCCATTGCGGG
C1ql1	TTGCTAGCGTGGGCCAATTTGTGATGGAAGTTAGAGGGTAATACTGGTGCCGTCGCCGCCGCGCATGAGGAAGAGTGAGTAGTAGTGGAGTAGAGGGTTTGTAAGGTGAATACCCTATAGTGAGTCGTATTAGTTGTCAGCCATTGCGGG
C1ql1	TTGCTAGCGTGGGCCAATTTGTGATGGAAGTTAGAGGGTAGTCTGCCCACATACTGGTGCCGTCGCCGCCAGAGGGTTTGTAAGGTGAATAATGTGATGGAAGTTAGAGGGTCCCTATAGTGAGTCGTATTAGTTGTCAGCCATTGCGGG
C1ql1	TTGCTAGCGTGGGCCAATTAGAGTGAGTAGTAGTGGAGTATCTTGCAGAGGTCTGCCCACATACTGGTGCAAGAGTGAGTAGTAGTGGAGTATGTGATGGAAGTTAGAGGGTCCCTATAGTGAGTCGTATTAGTTGTCAGCCATTGCGGG
C1ql1	TTGCTAGCGTGGGCCAATTAGAGTGAGTAGTAGTGGAGTAACCTGGCCGTTCTTGCAGAGGTCTGCCCACAGAGGGTTTGTAAGGTGAATAATGAAAGGAATGGGTTGTGGTCCCTATAGTGAGTCGTATTAGTTGTCAGCCATTGCGGG
C1ql1	TTGCTAGCGTGGGCCAATTGAGGGTTTGTAAGGTGAATAAACTGGCCCGCACCTGGCCGTTCTTGCAGAGATGAAAGGAATGGGTTGTGGTAGAGGGTTTGTAAGGTGAATACCCTATAGTGAGTCGTATTAGTTGTCAGCCATTGCGGG
C1ql1	TTGCTAGCGTGGGCCAATTAGAGTGAGTAGTAGTGGAGTACTGGGCAATTGCACTGGCCCGCACCTGGCCAGAGGGTTTGTAAGGTGAATAAAGAGTGAGTAGTAGTGGAGTCCCTATAGTGAGTCGTATTAGTTGTCAGCCATTGCGGG
C1ql1	TTGCTAGCGTGGGCCAATTAGAGTGAGTAGTAGTGGAGTAGGTCTGCATCCTGGGCAATTGCACTGGCCCAGAGGGTTTGTAAGGTGAATAAAGAGTGAGTAGTAGTGGAGTCCCTATAGTGAGTCGTATTAGTTGTCAGCCATTGCGGG
C1ql1	TTGCTAGCGTGGGCCAATTAGAGTGAGTAGTAGTGGAGTATCGTAGTTCTGGTCTGCATCCTGGGCAATTATGTGATGGAAGTTAGAGGGTATGTGATGGAAGTTAGAGGGTCCCTATAGTGAGTCGTATTAGTTGTCAGCCATTGCGGG
C1ql1	TTGCTAGCGTGGGCCAATTTGTGATGGAAGTTAGAGGGTAGCTGGCATAGTCGTAGTTCTGGTCTGCATCAAGAGTGAGTAGTAGTGGAGTAGAGGGTTTGTAAGGTGAATACCCTATAGTGAGTCGTATTAGTTGTCAGCCATTGCGGG
C1ql1	TTGCTAGCGTGGGCCAATTAGAGTGAGTAGTAGTGGAGTACAGGATCACGCTGTTGCTGGCATAGTCGTAATGTGATGGAAGTTAGAGGGTATGTGATGGAAGTTAGAGGGTCCCTATAGTGAGTCGTATTAGTTGTCAGCCATTGCGGG
C1ql1	TTGCTAGCGTGGGCCAATTTGTGATGGAAGTTAGAGGGTACGTCCAGATGCAGGATCACGCTGTTGCTGGATGAAAGGAATGGGTTGTGGTAAGAGTGAGTAGTAGTGGAGTCCCTATAGTGAGTCGTATTAGTTGTCAGCCATTGCGGG
C1ql1	TTGCTAGCGTGGGCCAATTTGTGATGGAAGTTAGAGGGTATCATCCCCTGCGTCCAGATGCAGGATCACGATGAAAGGAATGGGTTGTGGTAGAGGGTTTGTAAGGTGAATACCCTATAGTGAGTCGTATTAGTTGTCAGCCATTGCGGG
C1ql1	TTGCTAGCGTGGGCCAATTTGAAAGGAATGGGTTGTGGTAGATGAAGACCTCATCCCCTGCGTCCAGATGATGAAAGGAATGGGTTGTGGTATGTGATGGAAGTTAGAGGGTCCCTATAGTGAGTCGTATTAGTTGTCAGCCATTGCGGG
C1ql1	TTGCTAGCGTGGGCCAATTGAGGGTTTGTAAGGTGAATAACATCCAGCTTGATGAAGACCTCATCCCCTGATGAAAGGAATGGGTTGTGGTAGAGGGTTTGTAAGGTGAATACCCTATAGTGAGTCGTATTAGTTGTCAGCCATTGCGGG
C1ql1	TTGCTAGCGTGGGCCAATTTGTGATGGAAGTTAGAGGGTAGCTTTGCCTCCATCCAGCTTGATGAAGACCAGAGGGTTTGTAAGGTGAATAATGTGATGGAAGTTAGAGGGTCCCTATAGTGAGTCGTATTAGTTGTCAGCCATTGCGGG
C1ql1	TTGCTAGCGTGGGCCAATTTGAAAGGAATGGGTTGTGGTAGCCAGAGAAAGTGCTGTATTTGTTGCTGTTATGTGATGGAAGTTAGAGGGTATGAAAGGAATGGGTTGTGGTCCCTATAGTGAGTCGTATTAGTTGTCAGCCATTGCGGG
C1ql1	TTGCTAGCGTGGGCCAATTTGTGATGGAAGTTAGAGGGTAAGATGATGAAGCCAGAGAAAGTGCTGTATTAGAGGGTTTGTAAGGTGAATAATGTGATGGAAGTTAGAGGGTCCCTATAGTGAGTCGTATTAGTTGTCAGCCATTGCGGG
C1ql1	TTGCTAGCGTGGGCCAATTTGTGATGGAAGTTAGAGGGTACAATCCGAGTAGATGATGAAGCCAGAGAAAAAGAGTGAGTAGTAGTGGAGTAAGAGTGAGTAGTAGTGGAGTCCCTATAGTGAGTCGTATTAGTTGTCAGCCATTGCGGG
C1ql1	TTGCTAGCGTGGGCCAATTTGAAAGGAATGGGTTGTGGTAAGGATGAAGAGCCACGGATGAAAAGGGGTGAAGAGTGAGTAGTAGTGGAGTAGAGGGTTTGTAAGGTGAATACCCTATAGTGAGTCGTATTAGTTGTCAGCCATTGCGGG
C1ql1	TTGCTAGCGTGGGCCAATTTGAAAGGAATGGGTTGTGGTAGGGGAGTCCAAGGATGAAGAGCCACGGATGATGAAAGGAATGGGTTGTGGTATGAAAGGAATGGGTTGTGGTCCCTATAGTGAGTCGTATTAGTTGTCAGCCATTGCGGG
C1ql1	TTGCTAGCGTGGGCCAATTGAGGGTTTGTAAGGTGAATAATTGCCTCTGAGGGGAGTCCAAGGATGAAGAAAGAGTGAGTAGTAGTGGAGTATGTGATGGAAGTTAGAGGGTCCCTATAGTGAGTCGTATTAGTTGTCAGCCATTGCGGG
C1ql1	TTGCTAGCGTGGGCCAATTGAGGGTTTGTAAGGTGAATAAGGATTCTTGTTTGCCTCTGAGGGGAGTCCAAGAGGGTTTGTAAGGTGAATAATGAAAGGAATGGGTTGTGGTCCCTATAGTGAGTCGTATTAGTTGTCAGCCATTGCGGG
C1ql1	TTGCTAGCGTGGGCCAATTAGAGTGAGTAGTAGTGGAGTAGTAGGGGAGTGGATTCTTGTTTGCCTCTGAATGAAAGGAATGGGTTGTGGTATGAAAGGAATGGGTTGTGGTCCCTATAGTGAGTCGTATTAGTTGTCAGCCATTGCGGG
C1ql1	TTGCTAGCGTGGGCCAATTTGAAAGGAATGGGTTGTGGTATTGAAAATGAGTAGGGGAGTGGATTCTTGTAAGAGTGAGTAGTAGTGGAGTATGAAAGGAATGGGTTGTGGTCCCTATAGTGAGTCGTATTAGTTGTCAGCCATTGCGGG
C1ql1	TTGCTAGCGTGGGCCAATTTGTGATGGAAGTTAGAGGGTAGTCAGGCAATTTGAAAATGAGTAGGGGAGTATGAAAGGAATGGGTTGTGGTATGAAAGGAATGGGTTGTGGTCCCTATAGTGAGTCGTATTAGTTGTCAGCCATTGCGGG
C1ql1	TTGCTAGCGTGGGCCAATTAGAGTGAGTAGTAGTGGAGTAGGCAGCCTTGGTCAGGCAATTTGAAAATGAATGTGATGGAAGTTAGAGGGTAGAGGGTTTGTAAGGTGAATACCCTATAGTGAGTCGTATTAGTTGTCAGCCATTGCGGG
C1ql1	TTGCTAGCGTGGGCCAATTTGAAAGGAATGGGTTGTGGTATGGGAGGGTCGGCAGCCTTGGTCAGGCAATATGTGATGGAAGTTAGAGGGTAGAGGGTTTGTAAGGTGAATACCCTATAGTGAGTCGTATTAGTTGTCAGCCATTGCGGG
C1ql1	TTGCTAGCGTGGGCCAATTTGAAAGGAATGGGTTGTGGTACAATTCAGCCTGGGAGGGTCGGCAGCCTTGATGTGATGGAAGTTAGAGGGTATGAAAGGAATGGGTTGTGGTCCCTATAGTGAGTCGTATTAGTTGTCAGCCATTGCGGG
C1ql1	TTGCTAGCGTGGGCCAATTAGAGTGAGTAGTAGTGGAGTAAGGCTAAGGACAATTCAGCCTGGGAGGGTCATGAAAGGAATGGGTTGTGGTATGTGATGGAAGTTAGAGGGTCCCTATAGTGAGTCGTATTAGTTGTCAGCCATTGCGGG
C1ql1	TTGCTAGCGTGGGCCAATTAGAGTGAGTAGTAGTGGAGTAGGTTGGACGCAGGCTAAGGACAATTCAGCCAAGAGTGAGTAGTAGTGGAGTAGAGGGTTTGTAAGGTGAATACCCTATAGTGAGTCGTATTAGTTGTCAGCCATTGCGGG
C1ql1	TTGCTAGCGTGGGCCAATTTGAAAGGAATGGGTTGTGGTAAAGACTGGGTGGTTGGACGCAGGCTAAGGAATGAAAGGAATGGGTTGTGGTAGAGGGTTTGTAAGGTGAATACCCTATAGTGAGTCGTATTAGTTGTCAGCCATTGCGGG
C1ql1	TTGCTAGCGTGGGCCAATTTGTGATGGAAGTTAGAGGGTACAGCGGAGGAAAGACTGGGTGGTTGGACGCATGAAAGGAATGGGTTGTGGTAAGAGTGAGTAGTAGTGGAGTCCCTATAGTGAGTCGTATTAGTTGTCAGCCATTGCGGG
C1ql1	TTGCTAGCGTGGGCCAATTGAGGGTTTGTAAGGTGAATAAGCTTTGTGTTCAGCGGAGGAAAGACTGGGTATGTGATGGAAGTTAGAGGGTATGTGATGGAAGTTAGAGGGTCCCTATAGTGAGTCGTATTAGTTGTCAGCCATTGCGGG
C1ql1	TTGCTAGCGTGGGCCAATTTGAAAGGAATGGGTTGTGGTAGAAGAGGGGAGCTTTGTGTTCAGCGGAGGAATGTGATGGAAGTTAGAGGGTATGTGATGGAAGTTAGAGGGTCCCTATAGTGAGTCGTATTAGTTGTCAGCCATTGCGGG
C1ql1	TTGCTAGCGTGGGCCAATTAGAGTGAGTAGTAGTGGAGTAGTGCGTGCGGGAAGAGGGGAGCTTTGTGTTAAGAGTGAGTAGTAGTGGAGTATGTGATGGAAGTTAGAGGGTCCCTATAGTGAGTCGTATTAGTTGTCAGCCATTGCGGG
C1ql1	TTGCTAGCGTGGGCCAATTTGAAAGGAATGGGTTGTGGTACCGGAACTGCGTGCGTGCGGGAAGAGGGGAAGAGGGTTTGTAAGGTGAATAAGAGGGTTTGTAAGGTGAATACCCTATAGTGAGTCGTATTAGTTGTCAGCCATTGCGGG
C1ql1	TTGCTAGCGTGGGCCAATTGAGGGTTTGTAAGGTGAATAAGAAGGCAACCTGCCACCCGGGCCGGAACTGAAGAGTGAGTAGTAGTGGAGTATGTGATGGAAGTTAGAGGGTCCCTATAGTGAGTCGTATTAGTTGTCAGCCATTGCGGG
C1ql1	TTGCTAGCGTGGGCCAATTTGAAAGGAATGGGTTGTGGTACTGGGACCAGGAAGGCAACCTGCCACCCGGAAGAGTGAGTAGTAGTGGAGTAGAGGGTTTGTAAGGTGAATACCCTATAGTGAGTCGTATTAGTTGTCAGCCATTGCGGG
C1ql1	TTGCTAGCGTGGGCCAATTGAGGGTTTGTAAGGTGAATAAACAGTGCAGGCTGGGACCAGGAAGGCAACCAAGAGTGAGTAGTAGTGGAGTATGTGATGGAAGTTAGAGGGTCCCTATAGTGAGTCGTATTAGTTGTCAGCCATTGCGGG
C1ql1	TTGCTAGCGTGGGCCAATTTGAAAGGAATGGGTTGTGGTAGTACACATATACAGTGCAGGCTGGGACCAGATGAAAGGAATGGGTTGTGGTATGTGATGGAAGTTAGAGGGTCCCTATAGTGAGTCGTATTAGTTGTCAGCCATTGCGGG
C1ql1	TTGCTAGCGTGGGCCAATTTGAAAGGAATGGGTTGTGGTACAGTCCTATTGTACACATATACAGTGCAGGAAGAGTGAGTAGTAGTGGAGTAAGAGTGAGTAGTAGTGGAGTCCCTATAGTGAGTCGTATTAGTTGTCAGCCATTGCGGG
C1ql1	TTGCTAGCGTGGGCCAATTTGAAAGGAATGGGTTGTGGTAGCTCAGTAAACAGTCCTATTGTACACATATAAGAGTGAGTAGTAGTGGAGTAGAGGGTTTGTAAGGTGAATACCCTATAGTGAGTCGTATTAGTTGTCAGCCATTGCGGG
C1ql1	TTGCTAGCGTGGGCCAATTTGAAAGGAATGGGTTGTGGTATCCCCAGACTGGGGCTGGCTGGCAGGAGGGATGAAAGGAATGGGTTGTGGTAGAGGGTTTGTAAGGTGAATACCCTATAGTGAGTCGTATTAGTTGTCAGCCATTGCGGG
C1ql1	TTGCTAGCGTGGGCCAATTTGTGATGGAAGTTAGAGGGTAACCCTACAGGAAGCAACCGCGCCAACTCCCAAGAGTGAGTAGTAGTGGAGTAGAGGGTTTGTAAGGTGAATACCCTATAGTGAGTCGTATTAGTTGTCAGCCATTGCGGG
C1ql1	TTGCTAGCGTGGGCCAATTGAGGGTTTGTAAGGTGAATAAAGGCAGGGTCACCCTACAGGAAGCAACCGCATGTGATGGAAGTTAGAGGGTATGAAAGGAATGGGTTGTGGTCCCTATAGTGAGTCGTATTAGTTGTCAGCCATTGCGGG
C1ql1	TTGCTAGCGTGGGCCAATTTGAAAGGAATGGGTTGTGGTACTCCTCCCCAAGGCAGGGTCACCCTACAGGATGAAAGGAATGGGTTGTGGTATGAAAGGAATGGGTTGTGGTCCCTATAGTGAGTCGTATTAGTTGTCAGCCATTGCGGG
C1ql1	TTGCTAGCGTGGGCCAATTTGTGATGGAAGTTAGAGGGTACCCTAACCCACTCCTCCCCAAGGCAGGGTCATGAAAGGAATGGGTTGTGGTATGTGATGGAAGTTAGAGGGTCCCTATAGTGAGTCGTATTAGTTGTCAGCCATTGCGGG
C1ql1	TTGCTAGCGTGGGCCAATTGAGGGTTTGTAAGGTGAATAAGCTATCCAACCCCTAACCCACTCCTCCCCAATGTGATGGAAGTTAGAGGGTATGAAAGGAATGGGTTGTGGTCCCTATAGTGAGTCGTATTAGTTGTCAGCCATTGCGGG
C1ql1	TTGCTAGCGTGGGCCAATTAGAGTGAGTAGTAGTGGAGTAGTGCTGGGAAGCTATCCAACCCCTAACCCAAGAGGGTTTGTAAGGTGAATAATGAAAGGAATGGGTTGTGGTCCCTATAGTGAGTCGTATTAGTTGTCAGCCATTGCGGG
C1ql1	TTGCTAGCGTGGGCCAATTTGAAAGGAATGGGTTGTGGTAGGTTTTGTGGGTGCTGGGAAGCTATCCAACATGTGATGGAAGTTAGAGGGTATGTGATGGAAGTTAGAGGGTCCCTATAGTGAGTCGTATTAGTTGTCAGCCATTGCGGG
C1ql1	TTGCTAGCGTGGGCCAATTGAGGGTTTGTAAGGTGAATAAGCTGTTCCAGGGTTTTGTGGGTGCTGGGAAATGAAAGGAATGGGTTGTGGTATGTGATGGAAGTTAGAGGGTCCCTATAGTGAGTCGTATTAGTTGTCAGCCATTGCGGG
C1ql1	TTGCTAGCGTGGGCCAATTAGAGTGAGTAGTAGTGGAGTAACCGGGTGCAGCTGTTCCAGGGTTTTGTGGAAGAGTGAGTAGTAGTGGAGTAAGAGTGAGTAGTAGTGGAGTCCCTATAGTGAGTCGTATTAGTTGTCAGCCATTGCGGG
C1ql1	TTGCTAGCGTGGGCCAATTGAGGGTTTGTAAGGTGAATAACTTTGGTCAGACCGGGTGCAGCTGTTCCAGATGTGATGGAAGTTAGAGGGTAGAGGGTTTGTAAGGTGAATACCCTATAGTGAGTCGTATTAGTTGTCAGCCATTGCGGG
C1ql1	TTGCTAGCGTGGGCCAATTAGAGTGAGTAGTAGTGGAGTATTTATTATAGCTTTGGTCAGACCGGGTGCAATGAAAGGAATGGGTTGTGGTAAGAGTGAGTAGTAGTGGAGTCCCTATAGTGAGTCGTATTAGTTGTCAGCCATTGCGGG
C3	TTGCTAGCGTGGGCCAATTAGAGTGAGTAGTAGTGGAGTACGGCTGTTGGGTGTGTTGATGCTTAGCTTGAGGGATGTATTGAAGGAGGATAAGAGTGAGTAGTAGTGGAGTCCCTATAGTGAGTCGTATTAGTTGTCAGCCATTGCGGG
C3	TTGCTAGCGTGGGCCAATTTGTGGTTTGGAGATGATAGAAGCTCCTGTCAACACTGTCTTCTCACTGGTCATGGGAGGATTGAGATGAGTTAAGAGTGAGTAGTAGTGGAGTCCCTATAGTGAGTCGTATTAGTTGTCAGCCATTGCGGG
C3	TTGCTAGCGTGGGCCAATTTGGGAGGATTGAGATGAGTTACCCACATTAAAGTACTGGTGAACTTTGAAGAGGGATGTATTGAAGGAGGATAGGGATGTATTGAAGGAGGATCCCTATAGTGAGTCGTATTAGTTGTCAGCCATTGCGGG
C3	TTGCTAGCGTGGGCCAATTGGGATGTATTGAAGGAGGATACTCAGGCCAGTGCTCCACCCACGTGTCCTTAGGGATGTATTGAAGGAGGATATGTGGTTTGGAGATGATAGACCCTATAGTGAGTCGTATTAGTTGTCAGCCATTGCGGG
C3	TTGCTAGCGTGGGCCAATTGGGATGTATTGAAGGAGGATAGATCTTCAAGGGGACAATGACATACGGTACATGGGAGGATTGAGATGAGTTAAGAGTGAGTAGTAGTGGAGTCCCTATAGTGAGTCGTATTAGTTGTCAGCCATTGCGGG
C3	TTGCTAGCGTGGGCCAATTTGGGAGGATTGAGATGAGTTATTTGGCTGTGTTCAGAAACTTGCCGAGGTAAGGGATGTATTGAAGGAGGATAGGGATGTATTGAAGGAGGATCCCTATAGTGAGTCGTATTAGTTGTCAGCCATTGCGGG
C3	TTGCTAGCGTGGGCCAATTGGGATGTATTGAAGGAGGATATCAATGAAGAAGTCCTGCATCACTCTGATCAAGAGTGAGTAGTAGTGGAGTAAGAGTGAGTAGTAGTGGAGTCCCTATAGTGAGTCGTATTAGTTGTCAGCCATTGCGGG
C3	TTGCTAGCGTGGGCCAATTGGGATGTATTGAAGGAGGATATCTGGTTCTTTCAACTCTTCTATGGTCCACATGGGAGGATTGAGATGAGTTATGTGGTTTGGAGATGATAGACCCTATAGTGAGTCGTATTAGTTGTCAGCCATTGCGGG
C3	TTGCTAGCGTGGGCCAATTTGGGAGGATTGAGATGAGTTAAGACCCTTGTCAGTGTACTGACCAGCTTTGAGGGATGTATTGAAGGAGGATAGGGATGTATTGAAGGAGGATCCCTATAGTGAGTCGTATTAGTTGTCAGCCATTGCGGG
C3	TTGCTAGCGTGGGCCAATTAGAGTGAGTAGTAGTGGAGTAGTGCAGATTTCAAGGAACATGGTATTCTTGATGTGGTTTGGAGATGATAGAAGGGATGTATTGAAGGAGGATCCCTATAGTGAGTCGTATTAGTTGTCAGCCATTGCGGG
C3	TTGCTAGCGTGGGCCAATTTGTGGTTTGGAGATGATAGAAGGTGTTCTTGTTGGAGAAGGCTTTGTTCATATGGGAGGATTGAGATGAGTTATGGGAGGATTGAGATGAGTTCCCTATAGTGAGTCGTATTAGTTGTCAGCCATTGCGGG
C3	TTGCTAGCGTGGGCCAATTTGTGGTTTGGAGATGATAGAAGTGAGGGAGTGGGCCAGAGAAATCTTCTTAAGGGATGTATTGAAGGAGGATAAGAGTGAGTAGTAGTGGAGTCCCTATAGTGAGTCGTATTAGTTGTCAGCCATTGCGGG
C3	TTGCTAGCGTGGGCCAATTTGGGAGGATTGAGATGAGTTACCATAGATTCTGTGAATGCCCCAAGTTCTTATGGGAGGATTGAGATGAGTTATGGGAGGATTGAGATGAGTTCCCTATAGTGAGTCGTATTAGTTGTCAGCCATTGCGGG
C3	TTGCTAGCGTGGGCCAATTGGGATGTATTGAAGGAGGATAGGCTGGAATCTTGATGGAGACGCTTCTCAGAAGAGTGAGTAGTAGTGGAGTAAGAGTGAGTAGTAGTGGAGTCCCTATAGTGAGTCGTATTAGTTGTCAGCCATTGCGGG
C3	TTGCTAGCGTGGGCCAATTTGGGAGGATTGAGATGAGTTACATAGCCGCCTCCGTAGTATCTTTGCTCATATGGGAGGATTGAGATGAGTTATGTGGTTTGGAGATGATAGACCCTATAGTGAGTCGTATTAGTTGTCAGCCATTGCGGG
C3	TTGCTAGCGTGGGCCAATTTGTGGTTTGGAGATGATAGAATCTCTGGATGATAGAACCGGGTGCATGATTAGGGATGTATTGAAGGAGGATATGTGGTTTGGAGATGATAGACCCTATAGTGAGTCGTATTAGTTGTCAGCCATTGCGGG
C3	TTGCTAGCGTGGGCCAATTGGGATGTATTGAAGGAGGATATTGGAGAAGGCTTTGTTCATCTCGTACTTGAAGAGTGAGTAGTAGTGGAGTAGGGATGTATTGAAGGAGGATCCCTATAGTGAGTCGTATTAGTTGTCAGCCATTGCGGG
C3	TTGCTAGCGTGGGCCAATTTGTGGTTTGGAGATGATAGAAGTGGGAAGTGGCTTCTAGAGATAATATCTTAAGAGTGAGTAGTAGTGGAGTAGGGATGTATTGAAGGAGGATCCCTATAGTGAGTCGTATTAGTTGTCAGCCATTGCGGG
C3	TTGCTAGCGTGGGCCAATTAGAGTGAGTAGTAGTGGAGTAATAGTCGACTCCGGGCTCACAAGCCTTGTCAAGAGTGAGTAGTAGTGGAGTATGGGAGGATTGAGATGAGTTCCCTATAGTGAGTCGTATTAGTTGTCAGCCATTGCGGG
C3	TTGCTAGCGTGGGCCAATTGGGATGTATTGAAGGAGGATAGTGTCTTCTTGACACCATCACTGATGAAGTAAGAGTGAGTAGTAGTGGAGTATGTGGTTTGGAGATGATAGACCCTATAGTGAGTCGTATTAGTTGTCAGCCATTGCGGG
C3	TTGCTAGCGTGGGCCAATTGGGATGTATTGAAGGAGGATACAAGTACTTGGTGCAGATTTCAAGGAACATAGGGATGTATTGAAGGAGGATATGGGAGGATTGAGATGAGTTCCCTATAGTGAGTCGTATTAGTTGTCAGCCATTGCGGG
C3	TTGCTAGCGTGGGCCAATTTGGGAGGATTGAGATGAGTTATACCCACTCTGGAAGCTTACCATCACTGCTAGGGATGTATTGAAGGAGGATATGTGGTTTGGAGATGATAGACCCTATAGTGAGTCGTATTAGTTGTCAGCCATTGCGGG
C3	TTGCTAGCGTGGGCCAATTAGAGTGAGTAGTAGTGGAGTATGTGAATGCCCCAAGTTCTTCGCACTGTTTATGGGAGGATTGAGATGAGTTAAGAGTGAGTAGTAGTGGAGTCCCTATAGTGAGTCGTATTAGTTGTCAGCCATTGCGGG
C3	TTGCTAGCGTGGGCCAATTTGTGGTTTGGAGATGATAGAACCGTTTCCCCGAAGTTTGCCACCACTGTCAAGGGATGTATTGAAGGAGGATATGGGAGGATTGAGATGAGTTCCCTATAGTGAGTCGTATTAGTTGTCAGCCATTGCGGG
C3	TTGCTAGCGTGGGCCAATTGGGATGTATTGAAGGAGGATAAGCACGTATTCCTTCACCTCAAACTCTGCGATGGGAGGATTGAGATGAGTTATGTGGTTTGGAGATGATAGACCCTATAGTGAGTCGTATTAGTTGTCAGCCATTGCGGG
C3	TTGCTAGCGTGGGCCAATTAGAGTGAGTAGTAGTGGAGTAGCACCTCATCTGAGCCTGACTTGATGACCTATGTGGTTTGGAGATGATAGAAAGAGTGAGTAGTAGTGGAGTCCCTATAGTGAGTCGTATTAGTTGTCAGCCATTGCGGG
C3	TTGCTAGCGTGGGCCAATTTGTGGTTTGGAGATGATAGAAAAGGCTATTGACCTGCCCCTCACAGATGTCATGTGGTTTGGAGATGATAGAAGGGATGTATTGAAGGAGGATCCCTATAGTGAGTCGTATTAGTTGTCAGCCATTGCGGG
C3	TTGCTAGCGTGGGCCAATTTGTGGTTTGGAGATGATAGAATCTTTAGGAAGTCTTGCACAGTGACTGTGAAAGAGTGAGTAGTAGTGGAGTAAGAGTGAGTAGTAGTGGAGTCCCTATAGTGAGTCGTATTAGTTGTCAGCCATTGCGGG
C3	TTGCTAGCGTGGGCCAATTTGTGGTTTGGAGATGATAGAATGATGGAAACTTCCAGGCCATTTGGGTCATAAGAGTGAGTAGTAGTGGAGTAAGAGTGAGTAGTAGTGGAGTCCCTATAGTGAGTCGTATTAGTTGTCAGCCATTGCGGG
C3	TTGCTAGCGTGGGCCAATTAGAGTGAGTAGTAGTGGAGTACTCTATGTTGGTTAGCTCGGTCTTGTACACATGGGAGGATTGAGATGAGTTATGTGGTTTGGAGATGATAGACCCTATAGTGAGTCGTATTAGTTGTCAGCCATTGCGGG
C3	TTGCTAGCGTGGGCCAATTGGGATGTATTGAAGGAGGATATAGATGGTCTTGTCTGTCTGGATGAAGAGGATGTGGTTTGGAGATGATAGAAAGAGTGAGTAGTAGTGGAGTCCCTATAGTGAGTCGTATTAGTTGTCAGCCATTGCGGG
C3	TTGCTAGCGTGGGCCAATTTGTGGTTTGGAGATGATAGAAACACATCCATGTTCAAGTCCTTATGGTCAGAAGAGTGAGTAGTAGTGGAGTATGTGGTTTGGAGATGATAGACCCTATAGTGAGTCGTATTAGTTGTCAGCCATTGCGGG
C3	TTGCTAGCGTGGGCCAATTTGTGGTTTGGAGATGATAGAAGGCGGGCTGCTGGCTTGGTGCACTCAAGATATGGGAGGATTGAGATGAGTTATGGGAGGATTGAGATGAGTTCCCTATAGTGAGTCGTATTAGTTGTCAGCCATTGCGGG
C3	TTGCTAGCGTGGGCCAATTTGTGGTTTGGAGATGATAGAACGTGAGAGTCGATGGCGATGAGGTTGGCAGATGGGAGGATTGAGATGAGTTAAGAGTGAGTAGTAGTGGAGTCCCTATAGTGAGTCGTATTAGTTGTCAGCCATTGCGGG
C3	TTGCTAGCGTGGGCCAATTAGAGTGAGTAGTAGTGGAGTAGCATGATACACTGCCACCACCGACAATGTGAGGGATGTATTGAAGGAGGATATGGGAGGATTGAGATGAGTTCCCTATAGTGAGTCGTATTAGTTGTCAGCCATTGCGGG
C3	TTGCTAGCGTGGGCCAATTTGTGGTTTGGAGATGATAGAAGACACATCTGCCTCCTTGGCGTTCCGGAAGATGGGAGGATTGAGATGAGTTATGGGAGGATTGAGATGAGTTCCCTATAGTGAGTCGTATTAGTTGTCAGCCATTGCGGG
C3	TTGCTAGCGTGGGCCAATTAGAGTGAGTAGTAGTGGAGTAGGTCCAGTGTATGGATGGCCACAGTTTTGTATGTGGTTTGGAGATGATAGAATGGGAGGATTGAGATGAGTTCCCTATAGTGAGTCGTATTAGTTGTCAGCCATTGCGGG
C3	TTGCTAGCGTGGGCCAATTGGGATGTATTGAAGGAGGATATGGCTTGGTGCACTCAAGATCTGCTCTCTGAAGAGTGAGTAGTAGTGGAGTATGTGGTTTGGAGATGATAGACCCTATAGTGAGTCGTATTAGTTGTCAGCCATTGCGGG
C3	TTGCTAGCGTGGGCCAATTAGAGTGAGTAGTAGTGGAGTACACAGATGTCCCTGGCTTCCTGCAGTGCGAAAGAGTGAGTAGTAGTGGAGTATGTGGTTTGGAGATGATAGACCCTATAGTGAGTCGTATTAGTTGTCAGCCATTGCGGG
C3	TTGCTAGCGTGGGCCAATTTGGGAGGATTGAGATGAGTTATTGCAGCAGTCTATGAAGGCCTTTATGCAGAGGGATGTATTGAAGGAGGATATGTGGTTTGGAGATGATAGACCCTATAGTGAGTCGTATTAGTTGTCAGCCATTGCGGG
C3	TTGCTAGCGTGGGCCAATTGGGATGTATTGAAGGAGGATATCCATCAGCACCTTCCGGGTCAGCACTGCAAAGAGTGAGTAGTAGTGGAGTAGGGATGTATTGAAGGAGGATCCCTATAGTGAGTCGTATTAGTTGTCAGCCATTGCGGG
C3	TTGCTAGCGTGGGCCAATTTGTGGTTTGGAGATGATAGAAGGGCCAGAGAAATCTTCTTATCGCCATCCTAAGAGTGAGTAGTAGTGGAGTAGGGATGTATTGAAGGAGGATCCCTATAGTGAGTCGTATTAGTTGTCAGCCATTGCGGG
C3	TTGCTAGCGTGGGCCAATTTGGGAGGATTGAGATGAGTTAGGAAGACAGAATGTCTCTCTTGACAGGAATAAGAGTGAGTAGTAGTGGAGTAAGAGTGAGTAGTAGTGGAGTCCCTATAGTGAGTCGTATTAGTTGTCAGCCATTGCGGG
C3	TTGCTAGCGTGGGCCAATTGGGATGTATTGAAGGAGGATAGCATCCATGAAGACACCAGCATAGTTCTTCAAGAGTGAGTAGTAGTGGAGTAAGAGTGAGTAGTAGTGGAGTCCCTATAGTGAGTCGTATTAGTTGTCAGCCATTGCGGG
C3	TTGCTAGCGTGGGCCAATTTGTGGTTTGGAGATGATAGAAGACTTGGGAGGGATTTTGATGGTCTGGAAGAGGGATGTATTGAAGGAGGATATGGGAGGATTGAGATGAGTTCCCTATAGTGAGTCGTATTAGTTGTCAGCCATTGCGGG
C3	TTGCTAGCGTGGGCCAATTGGGATGTATTGAAGGAGGATAGGCGTTTCTGCACTTGATGTGGCTGATGAAATGTGGTTTGGAGATGATAGAAGGGATGTATTGAAGGAGGATCCCTATAGTGAGTCGTATTAGTTGTCAGCCATTGCGGG
C3	TTGCTAGCGTGGGCCAATTGGGATGTATTGAAGGAGGATAGCCTTGTTGATGCTCCCAGGAAGGCTATTGAAGAGTGAGTAGTAGTGGAGTAAGAGTGAGTAGTAGTGGAGTCCCTATAGTGAGTCGTATTAGTTGTCAGCCATTGCGGG
C3	TTGCTAGCGTGGGCCAATTTGGGAGGATTGAGATGAGTTAGAATGAAGGGGTAAGGGGCAGGGGTGGGCAATGGGAGGATTGAGATGAGTTAAGAGTGAGTAGTAGTGGAGTCCCTATAGTGAGTCGTATTAGTTGTCAGCCATTGCGGG
C3	TTGCTAGCGTGGGCCAATTGGGATGTATTGAAGGAGGATAAGCTTCTCTGGGTCCAGTGTATGGATGGCCAAGAGTGAGTAGTAGTGGAGTAGGGATGTATTGAAGGAGGATCCCTATAGTGAGTCGTATTAGTTGTCAGCCATTGCGGG
C3	TTGCTAGCGTGGGCCAATTTGGGAGGATTGAGATGAGTTAGCTCCCTTGCAGGATAATTCTGGTCTCAGAAGGGATGTATTGAAGGAGGATATGGGAGGATTGAGATGAGTTCCCTATAGTGAGTCGTATTAGTTGTCAGCCATTGCGGG
C3	TTGCTAGCGTGGGCCAATTTGTGGTTTGGAGATGATAGAATCTCTTGGGTCACCCTTCACCACCAGCGTGATGGGAGGATTGAGATGAGTTAGGGATGTATTGAAGGAGGATCCCTATAGTGAGTCGTATTAGTTGTCAGCCATTGCGGG
C3	TTGCTAGCGTGGGCCAATTTGTGGTTTGGAGATGATAGAAGGCTGTGAGTGACACATCTGCCTCCTTGGCATGTGGTTTGGAGATGATAGAAGGGATGTATTGAAGGAGGATCCCTATAGTGAGTCGTATTAGTTGTCAGCCATTGCGGG
C3	TTGCTAGCGTGGGCCAATTTGGGAGGATTGAGATGAGTTAATCCCACTGCGCTCTGCCTCTACCATGTCAATGTGGTTTGGAGATGATAGAAGGGATGTATTGAAGGAGGATCCCTATAGTGAGTCGTATTAGTTGTCAGCCATTGCGGG
C3	TTGCTAGCGTGGGCCAATTTGGGAGGATTGAGATGAGTTAGTCTGTGTCTGGCACTTGGTCGCTAAGGTCATGTGGTTTGGAGATGATAGAATGTGGTTTGGAGATGATAGACCCTATAGTGAGTCGTATTAGTTGTCAGCCATTGCGGG
C3	TTGCTAGCGTGGGCCAATTGGGATGTATTGAAGGAGGATACTTCTTCGGTGTGTGAAATCTTTTCTAGGTATGTGGTTTGGAGATGATAGAAAGAGTGAGTAGTAGTGGAGTCCCTATAGTGAGTCGTATTAGTTGTCAGCCATTGCGGG
C3	TTGCTAGCGTGGGCCAATTTGTGGTTTGGAGATGATAGAAAAATGTCTCTGTGGGCTCCACCCGGACCTCAAGAGTGAGTAGTAGTGGAGTATGGGAGGATTGAGATGAGTTCCCTATAGTGAGTCGTATTAGTTGTCAGCCATTGCGGG
C3	TTGCTAGCGTGGGCCAATTTGTGGTTTGGAGATGATAGAAGTGCATGATTCCTCGAGGTTGTAATAGGAGAGGGATGTATTGAAGGAGGATAGGGATGTATTGAAGGAGGATCCCTATAGTGAGTCGTATTAGTTGTCAGCCATTGCGGG
C3	TTGCTAGCGTGGGCCAATTGGGATGTATTGAAGGAGGATAGGGAGTAATGATGGAATACATGGGGATCCCAGGGATGTATTGAAGGAGGATATGGGAGGATTGAGATGAGTTCCCTATAGTGAGTCGTATTAGTTGTCAGCCATTGCGGG
C3	TTGCTAGCGTGGGCCAATTTGGGAGGATTGAGATGAGTTATCAGCCATCTGAACCACCGGGCTCCCTTGCATGTGGTTTGGAGATGATAGAAAGAGTGAGTAGTAGTGGAGTCCCTATAGTGAGTCGTATTAGTTGTCAGCCATTGCGGG
C3	TTGCTAGCGTGGGCCAATTTGGGAGGATTGAGATGAGTTACCCTTGACCGAGCTTCTCTGGGTCCAGTGTAAGAGTGAGTAGTAGTGGAGTATGTGGTTTGGAGATGATAGACCCTATAGTGAGTCGTATTAGTTGTCAGCCATTGCGGG
C3	TTGCTAGCGTGGGCCAATTTGTGGTTTGGAGATGATAGAATCATGCCAATCATGTTCTGTTCCCCACAGCATGTGGTTTGGAGATGATAGAATGTGGTTTGGAGATGATAGACCCTATAGTGAGTCGTATTAGTTGTCAGCCATTGCGGG
C3	TTGCTAGCGTGGGCCAATTGGGATGTATTGAAGGAGGATACCAGTCATCATGGAGATGTCCAGGATGGACATGTGGTTTGGAGATGATAGAAGGGATGTATTGAAGGAGGATCCCTATAGTGAGTCGTATTAGTTGTCAGCCATTGCGGG
C3	TTGCTAGCGTGGGCCAATTTGTGGTTTGGAGATGATAGAACCATAAACCACCATAGATTCTGTGAATGCCATGGGAGGATTGAGATGAGTTATGTGGTTTGGAGATGATAGACCCTATAGTGAGTCGTATTAGTTGTCAGCCATTGCGGG
C3	TTGCTAGCGTGGGCCAATTGGGATGTATTGAAGGAGGATATTCAGTCTGCAGTCCTTGGCTTGTCTTGAAAAGAGTGAGTAGTAGTGGAGTATGTGGTTTGGAGATGATAGACCCTATAGTGAGTCGTATTAGTTGTCAGCCATTGCGGG
C3	TTGCTAGCGTGGGCCAATTTGGGAGGATTGAGATGAGTTAGGGACAATGACATACGGTACAGCCACCGAGATGTGGTTTGGAGATGATAGAATGTGGTTTGGAGATGATAGACCCTATAGTGAGTCGTATTAGTTGTCAGCCATTGCGGG
C3	TTGCTAGCGTGGGCCAATTTGGGAGGATTGAGATGAGTTATTTCTTGGTGAATCACGGGCCCATCCTCCTAGGGATGTATTGAAGGAGGATAGGGATGTATTGAAGGAGGATCCCTATAGTGAGTCGTATTAGTTGTCAGCCATTGCGGG
C3	TTGCTAGCGTGGGCCAATTGGGATGTATTGAAGGAGGATAGTTGGGACAACCATAAACCACCATAGATTCATGTGGTTTGGAGATGATAGAAAGAGTGAGTAGTAGTGGAGTCCCTATAGTGAGTCGTATTAGTTGTCAGCCATTGCGGG
C3	TTGCTAGCGTGGGCCAATTGGGATGTATTGAAGGAGGATATTCTCCACCACCGTTTCCCCGAAGTTTGCCAGGGATGTATTGAAGGAGGATAAGAGTGAGTAGTAGTGGAGTCCCTATAGTGAGTCGTATTAGTTGTCAGCCATTGCGGG
C3	TTGCTAGCGTGGGCCAATTAGAGTGAGTAGTAGTGGAGTAAGTAGCTGGGACCCTGAAGCTGGTCCCATAAAGAGTGAGTAGTAGTGGAGTATGTGGTTTGGAGATGATAGACCCTATAGTGAGTCGTATTAGTTGTCAGCCATTGCGGG
C3	TTGCTAGCGTGGGCCAATTTGGGAGGATTGAGATGAGTTAAGTGTCCTTCTTGGTGCGGACTGTGATGGTAGGGATGTATTGAAGGAGGATATGGGAGGATTGAGATGAGTTCCCTATAGTGAGTCGTATTAGTTGTCAGCCATTGCGGG
C3	TTGCTAGCGTGGGCCAATTTGTGGTTTGGAGATGATAGAAATCTTGGCCTCATGGCCTGGGTCTGTGCGCAAGAGTGAGTAGTAGTGGAGTAGGGATGTATTGAAGGAGGATCCCTATAGTGAGTCGTATTAGTTGTCAGCCATTGCGGG
C3	TTGCTAGCGTGGGCCAATTTGGGAGGATTGAGATGAGTTACGCTTCTCAGATGTCCACTGGCTCCTGTCAAAGAGTGAGTAGTAGTGGAGTAAGAGTGAGTAGTAGTGGAGTCCCTATAGTGAGTCGTATTAGTTGTCAGCCATTGCGGG
C3	TTGCTAGCGTGGGCCAATTTGTGGTTTGGAGATGATAGAACTGTGTTGTTCACGCAGCTTGGTGATGTGGAGGGATGTATTGAAGGAGGATATGTGGTTTGGAGATGATAGACCCTATAGTGAGTCGTATTAGTTGTCAGCCATTGCGGG
C3	TTGCTAGCGTGGGCCAATTTGTGGTTTGGAGATGATAGAAAGTGACGGAGACATACAGGGACTTCCCCACATGGGAGGATTGAGATGAGTTATGTGGTTTGGAGATGATAGACCCTATAGTGAGTCGTATTAGTTGTCAGCCATTGCGGG
C3	TTGCTAGCGTGGGCCAATTGGGATGTATTGAAGGAGGATACACAGCATCTTCAGCCATCTGAACCACCGGAAGAGTGAGTAGTAGTGGAGTAAGAGTGAGTAGTAGTGGAGTCCCTATAGTGAGTCGTATTAGTTGTCAGCCATTGCGGG
C3	TTGCTAGCGTGGGCCAATTTGGGAGGATTGAGATGAGTTACTCTCCAGCCGTAGGACATTGGGAGTAATGAAGAGTGAGTAGTAGTGGAGTATGGGAGGATTGAGATGAGTTCCCTATAGTGAGTCGTATTAGTTGTCAGCCATTGCGGG
C3	TTGCTAGCGTGGGCCAATTAGAGTGAGTAGTAGTGGAGTAATGGAATACATGGGGATCCCCAGAGCTAATATGGGAGGATTGAGATGAGTTATGGGAGGATTGAGATGAGTTCCCTATAGTGAGTCGTATTAGTTGTCAGCCATTGCGGG
C3	TTGCTAGCGTGGGCCAATTTGGGAGGATTGAGATGAGTTATCTTCTCCTGTGACTGTTGCATGAAGCAGTAAGAGTGAGTAGTAGTGGAGTATGGGAGGATTGAGATGAGTTCCCTATAGTGAGTCGTATTAGTTGTCAGCCATTGCGGG
C3	TTGCTAGCGTGGGCCAATTTGTGGTTTGGAGATGATAGAAGTTAGCTCGGTCTTGTACACATAGTCGACTAAGAGTGAGTAGTAGTGGAGTAGGGATGTATTGAAGGAGGATCCCTATAGTGAGTCGTATTAGTTGTCAGCCATTGCGGG
C3	TTGCTAGCGTGGGCCAATTTGGGAGGATTGAGATGAGTTACCTCCTTGGCGTTCCGGAAGCCACCAATCAATGGGAGGATTGAGATGAGTTATGGGAGGATTGAGATGAGTTCCCTATAGTGAGTCGTATTAGTTGTCAGCCATTGCGGG
C3	TTGCTAGCGTGGGCCAATTAGAGTGAGTAGTAGTGGAGTATGCTCCACCCACGTGTCCTTCCCAATGATGAGGGATGTATTGAAGGAGGATATGTGGTTTGGAGATGATAGACCCTATAGTGAGTCGTATTAGTTGTCAGCCATTGCGGG
C3	TTGCTAGCGTGGGCCAATTGGGATGTATTGAAGGAGGATACCTTTGTGTCTGGAGCAAAGCCAGTCATCAAAGAGTGAGTAGTAGTGGAGTATGGGAGGATTGAGATGAGTTCCCTATAGTGAGTCGTATTAGTTGTCAGCCATTGCGGG
C3	TTGCTAGCGTGGGCCAATTAGAGTGAGTAGTAGTGGAGTATAGCTGGTGTTGGGCTTTTCTCCCCAGAGGATGTGGTTTGGAGATGATAGAATGGGAGGATTGAGATGAGTTCCCTATAGTGAGTCGTATTAGTTGTCAGCCATTGCGGG
C3	TTGCTAGCGTGGGCCAATTTGGGAGGATTGAGATGAGTTAGGGGTGGGCAGAGGCGAGCTGGGGCTGTAGATGGGAGGATTGAGATGAGTTAGGGATGTATTGAAGGAGGATCCCTATAGTGAGTCGTATTAGTTGTCAGCCATTGCGGG
C3	TTGCTAGCGTGGGCCAATTTGGGAGGATTGAGATGAGTTAACCACTGTCACGTACTTGTGCCCCTCCTTAAAGAGTGAGTAGTAGTGGAGTAGGGATGTATTGAAGGAGGATCCCTATAGTGAGTCGTATTAGTTGTCAGCCATTGCGGG
C3	TTGCTAGCGTGGGCCAATTTGGGAGGATTGAGATGAGTTATGGAGCAAAGCCAGTCATCATGGAGATGTCAGGGATGTATTGAAGGAGGATAAGAGTGAGTAGTAGTGGAGTCCCTATAGTGAGTCGTATTAGTTGTCAGCCATTGCGGG
C3	TTGCTAGCGTGGGCCAATTTGTGGTTTGGAGATGATAGAAACGACCTTCAGTGTCTTCTTGACACCATCAAAGAGTGAGTAGTAGTGGAGTAGGGATGTATTGAAGGAGGATCCCTATAGTGAGTCGTATTAGTTGTCAGCCATTGCGGG
C3	TTGCTAGCGTGGGCCAATTTGTGGTTTGGAGATGATAGAACGCACTGTTTCTGGTACTTCTGATCCTGGCAAGAGTGAGTAGTAGTGGAGTATGGGAGGATTGAGATGAGTTCCCTATAGTGAGTCGTATTAGTTGTCAGCCATTGCGGG
C3	TTGCTAGCGTGGGCCAATTTGGGAGGATTGAGATGAGTTACCATTCGTGACACTGACAAGTGTAGGTAGTATGGGAGGATTGAGATGAGTTATGTGGTTTGGAGATGATAGACCCTATAGTGAGTCGTATTAGTTGTCAGCCATTGCGGG
C3	TTGCTAGCGTGGGCCAATTTGGGAGGATTGAGATGAGTTAATTCCTTACTGGCTGGAATCTTGATGGAGAATGTGGTTTGGAGATGATAGAAAGAGTGAGTAGTAGTGGAGTCCCTATAGTGAGTCGTATTAGTTGTCAGCCATTGCGGG
C3	TTGCTAGCGTGGGCCAATTAGAGTGAGTAGTAGTGGAGTACTCTGGAGTGATGGGCAGGGACAAGACCACATGTGGTTTGGAGATGATAGAATGTGGTTTGGAGATGATAGACCCTATAGTGAGTCGTATTAGTTGTCAGCCATTGCGGG
C3	TTGCTAGCGTGGGCCAATTGGGATGTATTGAAGGAGGATACATGGCCTGGGTCTGTGCGCAGGTGGAAGTATGGGAGGATTGAGATGAGTTATGGGAGGATTGAGATGAGTTCCCTATAGTGAGTCGTATTAGTTGTCAGCCATTGCGGG
C4b	TTGCTAGCGTGGGCCAATTATAGGAAATGGTGGTAGTGTATGGCATCCCATGCGTATTCCACAGCGCCTGAAGGGTGTGTTTGTAAAGGGTAAGGAGGAGGGTAATGATAGACCCTATAGTGAGTCGTATTAGTTGTCAGCCATTGCGGG
C4b	TTGCTAGCGTGGGCCAATTAGGGTGTGTTTGTAAAGGGTACAGCATGGTCCTTTGTTTCAGGGGACAGTTAAGGAGGAGGGTAATGATAGAAGGAGTAGTTGGTTGTTAGGACCCTATAGTGAGTCGTATTAGTTGTCAGCCATTGCGGG
C4b	TTGCTAGCGTGGGCCAATTAGGAGGAGGGTAATGATAGAATCTCCAAAGTCCGACCCAGGTTATTTAGGGAGGAGTAGTTGGTTGTTAGGAAAGGAGGAGGGTAATGATAGACCCTATAGTGAGTCGTATTAGTTGTCAGCCATTGCGGG
C4b	TTGCTAGCGTGGGCCAATTAGGAGGAGGGTAATGATAGAATTGGACCAGAGCCTGCAGCAGGAAGTGGGCAAGGGTGTGTTTGTAAAGGGTAAGGGTGTGTTTGTAAAGGGTCCCTATAGTGAGTCGTATTAGTTGTCAGCCATTGCGGG
C4b	TTGCTAGCGTGGGCCAATTGGAGTAGTTGGTTGTTAGGAAGATTCAGGAAAGGTCAGACCTGTCTGGTCTAAGGAGGAGGGTAATGATAGAAAGGAGGAGGGTAATGATAGACCCTATAGTGAGTCGTATTAGTTGTCAGCCATTGCGGG
C4b	TTGCTAGCGTGGGCCAATTGGAGTAGTTGGTTGTTAGGAACCTGCAGCAGGAAGTGGGCCCCAGGCACAAAGGAGTAGTTGGTTGTTAGGAAAGGGTGTGTTTGTAAAGGGTCCCTATAGTGAGTCGTATTAGTTGTCAGCCATTGCGGG
C4b	TTGCTAGCGTGGGCCAATTAGGGTGTGTTTGTAAAGGGTATCGAGGTTGTAGACTAACTCTTCTCTGTGGAGGAGTAGTTGGTTGTTAGGAAAGGAGGAGGGTAATGATAGACCCTATAGTGAGTCGTATTAGTTGTCAGCCATTGCGGG
C4b	TTGCTAGCGTGGGCCAATTAGGAGGAGGGTAATGATAGAAGGACGATGTTGGGATCCGAGCTGCCAGGAAAGGAGTAGTTGGTTGTTAGGAAAGGAGGAGGGTAATGATAGACCCTATAGTGAGTCGTATTAGTTGTCAGCCATTGCGGG
C4b	TTGCTAGCGTGGGCCAATTATAGGAAATGGTGGTAGTGTATTCCCCTGTTTCCTCAGCCATGGCCATCAGAATAGGAAATGGTGGTAGTGTAGGAGTAGTTGGTTGTTAGGACCCTATAGTGAGTCGTATTAGTTGTCAGCCATTGCGGG
C4b	TTGCTAGCGTGGGCCAATTATAGGAAATGGTGGTAGTGTACCCACAACCACCTCCTGCGAGGCTCCGAAGAGGAGTAGTTGGTTGTTAGGAAGGAGTAGTTGGTTGTTAGGACCCTATAGTGAGTCGTATTAGTTGTCAGCCATTGCGGG
C4b	TTGCTAGCGTGGGCCAATTATAGGAAATGGTGGTAGTGTAGCGTCACGTTCAGTGCTTTCTCCTCAGTGGAGGAGTAGTTGGTTGTTAGGAAGGAGTAGTTGGTTGTTAGGACCCTATAGTGAGTCGTATTAGTTGTCAGCCATTGCGGG
C4b	TTGCTAGCGTGGGCCAATTGGAGTAGTTGGTTGTTAGGAACTGCTTCGCATCGTCATCCTGGAAGACGTCAATAGGAAATGGTGGTAGTGTAAGGAGGAGGGTAATGATAGACCCTATAGTGAGTCGTATTAGTTGTCAGCCATTGCGGG
C4b	TTGCTAGCGTGGGCCAATTAGGGTGTGTTTGTAAAGGGTATCACCTGCTGGGCCATCATTCCACCACCAGAGGAGTAGTTGGTTGTTAGGAAAGGGTGTGTTTGTAAAGGGTCCCTATAGTGAGTCGTATTAGTTGTCAGCCATTGCGGG
C4b	TTGCTAGCGTGGGCCAATTAGGGTGTGTTTGTAAAGGGTATGGGCAGGCGCAGGTGCAGGTGGAATTTTCAGGAGTAGTTGGTTGTTAGGAAAGGGTGTGTTTGTAAAGGGTCCCTATAGTGAGTCGTATTAGTTGTCAGCCATTGCGGG
C4b	TTGCTAGCGTGGGCCAATTATAGGAAATGGTGGTAGTGTATGGCAGCAGCTGTGGGTACCACAGAGAAGGAAGGAGGAGGGTAATGATAGAAAGGAGGAGGGTAATGATAGACCCTATAGTGAGTCGTATTAGTTGTCAGCCATTGCGGG
C4b	TTGCTAGCGTGGGCCAATTAGGGTGTGTTTGTAAAGGGTAGCTTGCCATTTCGCCAGATACACACAGTGTAGGAGTAGTTGGTTGTTAGGAAAGGAGGAGGGTAATGATAGACCCTATAGTGAGTCGTATTAGTTGTCAGCCATTGCGGG
C4b	TTGCTAGCGTGGGCCAATTAGGAGGAGGGTAATGATAGAAGTGGCAGAGACTTTAACAGGAACGTTGGAGAATAGGAAATGGTGGTAGTGTAGGAGTAGTTGGTTGTTAGGACCCTATAGTGAGTCGTATTAGTTGTCAGCCATTGCGGG
C4b	TTGCTAGCGTGGGCCAATTAGGGTGTGTTTGTAAAGGGTAGCTGCTGAAGTCTCCGTCAGGGACGATGTTAATAGGAAATGGTGGTAGTGTAAGGGTGTGTTTGTAAAGGGTCCCTATAGTGAGTCGTATTAGTTGTCAGCCATTGCGGG
C4b	TTGCTAGCGTGGGCCAATTAGGAGGAGGGTAATGATAGAACCATAGTCTCCAAGGGTTCCGAGGCTGTAAAATAGGAAATGGTGGTAGTGTAGGAGTAGTTGGTTGTTAGGACCCTATAGTGAGTCGTATTAGTTGTCAGCCATTGCGGG
C4b	TTGCTAGCGTGGGCCAATTAGGGTGTGTTTGTAAAGGGTAACCCTGTAGAGCAGAGCCTCTAATCCAGTGAATAGGAAATGGTGGTAGTGTAAGGGTGTGTTTGTAAAGGGTCCCTATAGTGAGTCGTATTAGTTGTCAGCCATTGCGGG
C4b	TTGCTAGCGTGGGCCAATTAGGAGGAGGGTAATGATAGAACTCTTGCACATTTGTTCTGAAGGCATCTCCAATAGGAAATGGTGGTAGTGTAAGGAGGAGGGTAATGATAGACCCTATAGTGAGTCGTATTAGTTGTCAGCCATTGCGGG
C4b	TTGCTAGCGTGGGCCAATTGGAGTAGTTGGTTGTTAGGAACCACAGGCCGGGCAGAACCTGCTGGCACTGAAGGGTGTGTTTGTAAAGGGTAATAGGAAATGGTGGTAGTGTCCCTATAGTGAGTCGTATTAGTTGTCAGCCATTGCGGG
C4b	TTGCTAGCGTGGGCCAATTGGAGTAGTTGGTTGTTAGGAAGTGTCCTTTCTGAAATGCAGGACTTGGGTGAGGAGTAGTTGGTTGTTAGGAAATAGGAAATGGTGGTAGTGTCCCTATAGTGAGTCGTATTAGTTGTCAGCCATTGCGGG
C4b	TTGCTAGCGTGGGCCAATTGGAGTAGTTGGTTGTTAGGAAGAATGCCCCATGGAAGCTTCCCTGGTGGGTAAGGGTGTGTTTGTAAAGGGTAAGGGTGTGTTTGTAAAGGGTCCCTATAGTGAGTCGTATTAGTTGTCAGCCATTGCGGG
C4b	TTGCTAGCGTGGGCCAATTATAGGAAATGGTGGTAGTGTATCTGCGGCTGGCATGTCATAGTAGTCTTCGAATAGGAAATGGTGGTAGTGTAAGGAGGAGGGTAATGATAGACCCTATAGTGAGTCGTATTAGTTGTCAGCCATTGCGGG
C4b	TTGCTAGCGTGGGCCAATTGGAGTAGTTGGTTGTTAGGAAGGCTCCGAAGCCCACACACTCCCGGGTGGTAAGGAGGAGGGTAATGATAGAAAGGAGGAGGGTAATGATAGACCCTATAGTGAGTCGTATTAGTTGTCAGCCATTGCGGG
C4b	TTGCTAGCGTGGGCCAATTGGAGTAGTTGGTTGTTAGGAAGCAGAGCCTCTAATCCAGTGAGGCCCTAACAAGGGTGTGTTTGTAAAGGGTAAGGGTGTGTTTGTAAAGGGTCCCTATAGTGAGTCGTATTAGTTGTCAGCCATTGCGGG
C4b	TTGCTAGCGTGGGCCAATTGGAGTAGTTGGTTGTTAGGAACAAAGGCGGTCAGTGCCACTGTCTCGTCAGAAGGAGGAGGGTAATGATAGAAAGGAGGAGGGTAATGATAGACCCTATAGTGAGTCGTATTAGTTGTCAGCCATTGCGGG
C4b	TTGCTAGCGTGGGCCAATTGGAGTAGTTGGTTGTTAGGAAGGGGTTTGTGAGACCGACCACCCACAGCATAAGGGTGTGTTTGTAAAGGGTAGGAGTAGTTGGTTGTTAGGACCCTATAGTGAGTCGTATTAGTTGTCAGCCATTGCGGG
C4b	TTGCTAGCGTGGGCCAATTATAGGAAATGGTGGTAGTGTAGAGGAGCCGCATGGCTGGAGGATTCAGGAAAAGGAGGAGGGTAATGATAGAAAGGGTGTGTTTGTAAAGGGTCCCTATAGTGAGTCGTATTAGTTGTCAGCCATTGCGGG
C4b	TTGCTAGCGTGGGCCAATTGGAGTAGTTGGTTGTTAGGAAAGGGGCACGTTGGCAGCAGCTGTGGGTACCAGGAGTAGTTGGTTGTTAGGAAAGGGTGTGTTTGTAAAGGGTCCCTATAGTGAGTCGTATTAGTTGTCAGCCATTGCGGG
C4b	TTGCTAGCGTGGGCCAATTGGAGTAGTTGGTTGTTAGGAAACTGTTCTGTCCTGTCCAGGTAGTTGGAAGAAGGGTGTGTTTGTAAAGGGTAATAGGAAATGGTGGTAGTGTCCCTATAGTGAGTCGTATTAGTTGTCAGCCATTGCGGG
C4b	TTGCTAGCGTGGGCCAATTAGGAGGAGGGTAATGATAGAACACACAGTGTACTGAACTCTGGACTCCTGCAAGGGTGTGTTTGTAAAGGGTAATAGGAAATGGTGGTAGTGTCCCTATAGTGAGTCGTATTAGTTGTCAGCCATTGCGGG
C4b	TTGCTAGCGTGGGCCAATTAGGGTGTGTTTGTAAAGGGTAAGAACTTTAGCTCCTCCTCCAGGCCCTTGAAATAGGAAATGGTGGTAGTGTAAGGAGGAGGGTAATGATAGACCCTATAGTGAGTCGTATTAGTTGTCAGCCATTGCGGG
C4b	TTGCTAGCGTGGGCCAATTGGAGTAGTTGGTTGTTAGGAATCAGAATCTTCAGCACGAAGGCAGTCAGCCAGGAGTAGTTGGTTGTTAGGAAATAGGAAATGGTGGTAGTGTCCCTATAGTGAGTCGTATTAGTTGTCAGCCATTGCGGG
C4b	TTGCTAGCGTGGGCCAATTAGGGTGTGTTTGTAAAGGGTATCCTCCTGCAGCATGTTGTGGTTGTTTCGGAATAGGAAATGGTGGTAGTGTAATAGGAAATGGTGGTAGTGTCCCTATAGTGAGTCGTATTAGTTGTCAGCCATTGCGGG
C4b	TTGCTAGCGTGGGCCAATTATAGGAAATGGTGGTAGTGTAATCAGATCCACAGCATGGTCCTTTGTTTCAAAGGAGGAGGGTAATGATAGAAGGAGTAGTTGGTTGTTAGGACCCTATAGTGAGTCGTATTAGTTGTCAGCCATTGCGGG
C4b	TTGCTAGCGTGGGCCAATTATAGGAAATGGTGGTAGTGTAAGCCCTGGGGAAGCCTCAGGAGGGAGGCCAAAGGGTGTGTTTGTAAAGGGTAAGGGTGTGTTTGTAAAGGGTCCCTATAGTGAGTCGTATTAGTTGTCAGCCATTGCGGG
C4b	TTGCTAGCGTGGGCCAATTGGAGTAGTTGGTTGTTAGGAAATTTGGAGAATCTTAGACACAGCATCCCCTAGGAGTAGTTGGTTGTTAGGAAAGGAGGAGGGTAATGATAGACCCTATAGTGAGTCGTATTAGTTGTCAGCCATTGCGGG
C4b	TTGCTAGCGTGGGCCAATTGGAGTAGTTGGTTGTTAGGAAGCCACATCATCATTCAGATAGTTGTAAAGAAATAGGAAATGGTGGTAGTGTAAGGGTGTGTTTGTAAAGGGTCCCTATAGTGAGTCGTATTAGTTGTCAGCCATTGCGGG
C4b	TTGCTAGCGTGGGCCAATTGGAGTAGTTGGTTGTTAGGAATGGTGCTCTGTTGAATGTCAAGGACTTGGGAATAGGAAATGGTGGTAGTGTAATAGGAAATGGTGGTAGTGTCCCTATAGTGAGTCGTATTAGTTGTCAGCCATTGCGGG
C4b	TTGCTAGCGTGGGCCAATTAGGGTGTGTTTGTAAAGGGTACTGCCAGGAATCTCCAAAGTCCGACCCAGGAATAGGAAATGGTGGTAGTGTAAGGAGGAGGGTAATGATAGACCCTATAGTGAGTCGTATTAGTTGTCAGCCATTGCGGG
C4b	TTGCTAGCGTGGGCCAATTAGGGTGTGTTTGTAAAGGGTAGCTTCAGAGCCTGACATTTCTTGGACCAGAAAGGAGGAGGGTAATGATAGAAAGGGTGTGTTTGTAAAGGGTCCCTATAGTGAGTCGTATTAGTTGTCAGCCATTGCGGG
C4b	TTGCTAGCGTGGGCCAATTATAGGAAATGGTGGTAGTGTACACCTCCTGGGGACAAGGCACCTTCAGAACAGGAGTAGTTGGTTGTTAGGAAATAGGAAATGGTGGTAGTGTCCCTATAGTGAGTCGTATTAGTTGTCAGCCATTGCGGG
C4b	TTGCTAGCGTGGGCCAATTAGGGTGTGTTTGTAAAGGGTAGGCAGAACCTGCTGGCACTGTCACCTGCTGAAGGGTGTGTTTGTAAAGGGTAAGGAGGAGGGTAATGATAGACCCTATAGTGAGTCGTATTAGTTGTCAGCCATTGCGGG
C4b	TTGCTAGCGTGGGCCAATTATAGGAAATGGTGGTAGTGTAAGACACCAAGAGTCGAAGTTCTGTGACAGTAATAGGAAATGGTGGTAGTGTAAGGAGGAGGGTAATGATAGACCCTATAGTGAGTCGTATTAGTTGTCAGCCATTGCGGG
C4b	TTGCTAGCGTGGGCCAATTATAGGAAATGGTGGTAGTGTACTTGAAGGTGGGGCTTGCACGGTGAGCCTGAAGGGTGTGTTTGTAAAGGGTAAGGGTGTGTTTGTAAAGGGTCCCTATAGTGAGTCGTATTAGTTGTCAGCCATTGCGGG
C4b	TTGCTAGCGTGGGCCAATTAGGAGGAGGGTAATGATAGAAGCAAGGGGACGCTGGGGTCATCTGCGGCTGAGGAGTAGTTGGTTGTTAGGAAAGGGTGTGTTTGTAAAGGGTCCCTATAGTGAGTCGTATTAGTTGTCAGCCATTGCGGG
C4b	TTGCTAGCGTGGGCCAATTGGAGTAGTTGGTTGTTAGGAAACAAGAATGTCGTCTTCATCTATCAAGTCTAATAGGAAATGGTGGTAGTGTAAGGAGGAGGGTAATGATAGACCCTATAGTGAGTCGTATTAGTTGTCAGCCATTGCGGG
C4b	TTGCTAGCGTGGGCCAATTATAGGAAATGGTGGTAGTGTAACTAAGCCCCAGTAGAGGTGTTCCCCTGTTAATAGGAAATGGTGGTAGTGTAATAGGAAATGGTGGTAGTGTCCCTATAGTGAGTCGTATTAGTTGTCAGCCATTGCGGG
C4b	TTGCTAGCGTGGGCCAATTGGAGTAGTTGGTTGTTAGGAAAGACCGACCACCCACAGCATACAGAGCCATAATAGGAAATGGTGGTAGTGTAAGGAGGAGGGTAATGATAGACCCTATAGTGAGTCGTATTAGTTGTCAGCCATTGCGGG
C4b	TTGCTAGCGTGGGCCAATTATAGGAAATGGTGGTAGTGTACAAGGGTTCCGAGGCTGTAACCCTGACTAAAATAGGAAATGGTGGTAGTGTAAGGAGGAGGGTAATGATAGACCCTATAGTGAGTCGTATTAGTTGTCAGCCATTGCGGG
C4b	TTGCTAGCGTGGGCCAATTGGAGTAGTTGGTTGTTAGGAAACAGAGAAGGCCACAGGCCGGGCAGAACCTAATAGGAAATGGTGGTAGTGTAGGAGTAGTTGGTTGTTAGGACCCTATAGTGAGTCGTATTAGTTGTCAGCCATTGCGGG
C4b	TTGCTAGCGTGGGCCAATTAGGGTGTGTTTGTAAAGGGTAACTCCTTGGCACCATCCACCTTCAATTGCAAAGGGTGTGTTTGTAAAGGGTAAGGGTGTGTTTGTAAAGGGTCCCTATAGTGAGTCGTATTAGTTGTCAGCCATTGCGGG
C4b	TTGCTAGCGTGGGCCAATTAGGAGGAGGGTAATGATAGAACCACAAAGTAGAACGAGGGAGCCAGCTGATAAGGGTGTGTTTGTAAAGGGTAGGAGTAGTTGGTTGTTAGGACCCTATAGTGAGTCGTATTAGTTGTCAGCCATTGCGGG
C4b	TTGCTAGCGTGGGCCAATTGGAGTAGTTGGTTGTTAGGAAGGGCCTGGGGCACAGGTTCTGTAGGGCTACAAGGGTGTGTTTGTAAAGGGTAATAGGAAATGGTGGTAGTGTCCCTATAGTGAGTCGTATTAGTTGTCAGCCATTGCGGG
C4b	TTGCTAGCGTGGGCCAATTATAGGAAATGGTGGTAGTGTAAGGAGCCATCATTCTTCCGAAACTGCTGGAAAGGAGGAGGGTAATGATAGAAAGGAGGAGGGTAATGATAGACCCTATAGTGAGTCGTATTAGTTGTCAGCCATTGCGGG
C4b	TTGCTAGCGTGGGCCAATTGGAGTAGTTGGTTGTTAGGAAGTTGTTTCGGGCAAGGTGTGCCTGGCTCCTAATAGGAAATGGTGGTAGTGTAGGAGTAGTTGGTTGTTAGGACCCTATAGTGAGTCGTATTAGTTGTCAGCCATTGCGGG
C4b	TTGCTAGCGTGGGCCAATTAGGAGGAGGGTAATGATAGAACATTCAGATAGTTGTAAAGAACAGGCCGTAAAGGAGGAGGGTAATGATAGAAAGGAGGAGGGTAATGATAGACCCTATAGTGAGTCGTATTAGTTGTCAGCCATTGCGGG
C4b	TTGCTAGCGTGGGCCAATTAGGGTGTGTTTGTAAAGGGTACCGGTGTAACCAAGCCCCAAAGGAGCCATCAAGGAGGAGGGTAATGATAGAAAGGGTGTGTTTGTAAAGGGTCCCTATAGTGAGTCGTATTAGTTGTCAGCCATTGCGGG
C4b	TTGCTAGCGTGGGCCAATTGGAGTAGTTGGTTGTTAGGAAGGTCTTAAGCCCATTGCGGCCCATGGAGCTAATAGGAAATGGTGGTAGTGTAAGGAGGAGGGTAATGATAGACCCTATAGTGAGTCGTATTAGTTGTCAGCCATTGCGGG
C4b	TTGCTAGCGTGGGCCAATTAGGAGGAGGGTAATGATAGAACCCTCAACTGGGGTCACATGGACACTCACAAAGGAGGAGGGTAATGATAGAAAGGAGGAGGGTAATGATAGACCCTATAGTGAGTCGTATTAGTTGTCAGCCATTGCGGG
C4b	TTGCTAGCGTGGGCCAATTATAGGAAATGGTGGTAGTGTAGGTGAGCCTGGCTATGGCTGGGTAGAGGGAAATAGGAAATGGTGGTAGTGTAGGAGTAGTTGGTTGTTAGGACCCTATAGTGAGTCGTATTAGTTGTCAGCCATTGCGGG
C4b	TTGCTAGCGTGGGCCAATTAGGAGGAGGGTAATGATAGAACCTTCTGCCCCAAGAATGAGTTTGCCTTGGAAGGAGGAGGGTAATGATAGAAAGGGTGTGTTTGTAAAGGGTCCCTATAGTGAGTCGTATTAGTTGTCAGCCATTGCGGG
C4b	TTGCTAGCGTGGGCCAATTAGGAGGAGGGTAATGATAGAATTCGGAGCTTCATCATGTCCGCATTACGATAAGGAGGAGGGTAATGATAGAAATAGGAAATGGTGGTAGTGTCCCTATAGTGAGTCGTATTAGTTGTCAGCCATTGCGGG
C4b	TTGCTAGCGTGGGCCAATTAGGGTGTGTTTGTAAAGGGTATAATCCAGTGAGGCCCTAACCCTGAGCTGAAAGGAGGAGGGTAATGATAGAAAGGGTGTGTTTGTAAAGGGTCCCTATAGTGAGTCGTATTAGTTGTCAGCCATTGCGGG
C4b	TTGCTAGCGTGGGCCAATTAGGGTGTGTTTGTAAAGGGTACTGGTCTGACTGTCTGCTCCCTTCTGATCAAGGAGTAGTTGGTTGTTAGGAAAGGAGGAGGGTAATGATAGACCCTATAGTGAGTCGTATTAGTTGTCAGCCATTGCGGG
C4b	TTGCTAGCGTGGGCCAATTAGGAGGAGGGTAATGATAGAAACTCGGGGATAATAGCAGGCGAACCTCATCAATAGGAAATGGTGGTAGTGTAGGAGTAGTTGGTTGTTAGGACCCTATAGTGAGTCGTATTAGTTGTCAGCCATTGCGGG
C4b	TTGCTAGCGTGGGCCAATTGGAGTAGTTGGTTGTTAGGAAGTAGCCCGTGGGTCTTAAGCCCATTGCGGCAATAGGAAATGGTGGTAGTGTAAGGGTGTGTTTGTAAAGGGTCCCTATAGTGAGTCGTATTAGTTGTCAGCCATTGCGGG
C4b	TTGCTAGCGTGGGCCAATTAGGGTGTGTTTGTAAAGGGTAATCCTGGAACACCTGAAGGGCATCATCCCCAATAGGAAATGGTGGTAGTGTAGGAGTAGTTGGTTGTTAGGACCCTATAGTGAGTCGTATTAGTTGTCAGCCATTGCGGG
C4b	TTGCTAGCGTGGGCCAATTATAGGAAATGGTGGTAGTGTACCCCTCGAGCCACCACCTTCAGGGGCACGTAAGGAGGAGGGTAATGATAGAAATAGGAAATGGTGGTAGTGTCCCTATAGTGAGTCGTATTAGTTGTCAGCCATTGCGGG
C4b	TTGCTAGCGTGGGCCAATTATAGGAAATGGTGGTAGTGTAATCTTGGAAGATGGATGTGGAAGTAAATATAAGGGTGTGTTTGTAAAGGGTAGGAGTAGTTGGTTGTTAGGACCCTATAGTGAGTCGTATTAGTTGTCAGCCATTGCGGG
C4b	TTGCTAGCGTGGGCCAATTAGGGTGTGTTTGTAAAGGGTACTCAGCGCACTGGCATACATCTCCAGAGCAAAGGAGGAGGGTAATGATAGAAGGAGTAGTTGGTTGTTAGGACCCTATAGTGAGTCGTATTAGTTGTCAGCCATTGCGGG
C4b	TTGCTAGCGTGGGCCAATTAGGAGGAGGGTAATGATAGAATGCTCTGCACAGCCCTGGGGAAGCCTCAGGAATAGGAAATGGTGGTAGTGTAAGGGTGTGTTTGTAAAGGGTCCCTATAGTGAGTCGTATTAGTTGTCAGCCATTGCGGG
C4b	TTGCTAGCGTGGGCCAATTATAGGAAATGGTGGTAGTGTAGGAGGTGCGCACAAGAATGTCGTCTTCATCAATAGGAAATGGTGGTAGTGTAATAGGAAATGGTGGTAGTGTCCCTATAGTGAGTCGTATTAGTTGTCAGCCATTGCGGG
C4b	TTGCTAGCGTGGGCCAATTAGGGTGTGTTTGTAAAGGGTAGTAGTCTTCGTAGTCTTCATTGGCATCCCAAAGGGTGTGTTTGTAAAGGGTAATAGGAAATGGTGGTAGTGTCCCTATAGTGAGTCGTATTAGTTGTCAGCCATTGCGGG
C4b	TTGCTAGCGTGGGCCAATTATAGGAAATGGTGGTAGTGTAGATCATGGTTTGCTCTGCACAGCCCTGGGGAATAGGAAATGGTGGTAGTGTAAGGAGGAGGGTAATGATAGACCCTATAGTGAGTCGTATTAGTTGTCAGCCATTGCGGG
C4b	TTGCTAGCGTGGGCCAATTATAGGAAATGGTGGTAGTGTACCCGACCCATAGCCATGATCTGGCCTCTGGAGGAGTAGTTGGTTGTTAGGAAATAGGAAATGGTGGTAGTGTCCCTATAGTGAGTCGTATTAGTTGTCAGCCATTGCGGG
C4b	TTGCTAGCGTGGGCCAATTGGAGTAGTTGGTTGTTAGGAACCTTCAGAACCCATAGTCTCCAAGGGTTCCAAGGGTGTGTTTGTAAAGGGTAATAGGAAATGGTGGTAGTGTCCCTATAGTGAGTCGTATTAGTTGTCAGCCATTGCGGG
C4b	TTGCTAGCGTGGGCCAATTAGGAGGAGGGTAATGATAGAATGGAAGCTTCCCTGGTGGGTGAGCCAGGATAAGGAGGAGGGTAATGATAGAAAGGGTGTGTTTGTAAAGGGTCCCTATAGTGAGTCGTATTAGTTGTCAGCCATTGCGGG
C4b	TTGCTAGCGTGGGCCAATTATAGGAAATGGTGGTAGTGTATGGTGAAGGCATCTTGGAAGATGGATGTGGAAGGGTGTGTTTGTAAAGGGTAAGGGTGTGTTTGTAAAGGGTCCCTATAGTGAGTCGTATTAGTTGTCAGCCATTGCGGG
C4b	TTGCTAGCGTGGGCCAATTAGGAGGAGGGTAATGATAGAAGTTGTAAAGAACAGGCCGTAATTCAAACTGAATAGGAAATGGTGGTAGTGTAAGGGTGTGTTTGTAAAGGGTCCCTATAGTGAGTCGTATTAGTTGTCAGCCATTGCGGG
C4b	TTGCTAGCGTGGGCCAATTGGAGTAGTTGGTTGTTAGGAAACAGCGCCTGTGACCTTCACTTCTATCTGAAAGGGTGTGTTTGTAAAGGGTAGGAGTAGTTGGTTGTTAGGACCCTATAGTGAGTCGTATTAGTTGTCAGCCATTGCGGG
C4b	TTGCTAGCGTGGGCCAATTAGGAGGAGGGTAATGATAGAACTTTAACAGGAACGTTGGAGGCTTCAGAGCAAGGGTGTGTTTGTAAAGGGTAAGGAGGAGGGTAATGATAGACCCTATAGTGAGTCGTATTAGTTGTCAGCCATTGCGGG
C4b	TTGCTAGCGTGGGCCAATTGGAGTAGTTGGTTGTTAGGAAGGACAAGGCACCTTCAGAACCCATAGTCTCAAGGGTGTGTTTGTAAAGGGTAAGGGTGTGTTTGTAAAGGGTCCCTATAGTGAGTCGTATTAGTTGTCAGCCATTGCGGG
C4b	TTGCTAGCGTGGGCCAATTAGGAGGAGGGTAATGATAGAACGAAGGCGGCAAGAGGCCCGGCTCAGGAAGAGGAGTAGTTGGTTGTTAGGAAGGAGTAGTTGGTTGTTAGGACCCTATAGTGAGTCGTATTAGTTGTCAGCCATTGCGGG
C4b	TTGCTAGCGTGGGCCAATTAGGGTGTGTTTGTAAAGGGTAGCCAGTGCCTCTTGAAGGTGGGGCTTGCACAATAGGAAATGGTGGTAGTGTAGGAGTAGTTGGTTGTTAGGACCCTATAGTGAGTCGTATTAGTTGTCAGCCATTGCGGG
C4b	TTGCTAGCGTGGGCCAATTAGGAGGAGGGTAATGATAGAATACAGGACAGCACTGGATGGCTGCACCAGTAAGGAGGAGGGTAATGATAGAAGGAGTAGTTGGTTGTTAGGACCCTATAGTGAGTCGTATTAGTTGTCAGCCATTGCGGG
C4b	TTGCTAGCGTGGGCCAATTGGAGTAGTTGGTTGTTAGGAACTGACATTTCTTGGACCAGAGCCTGCAGCAAAGGGTGTGTTTGTAAAGGGTAGGAGTAGTTGGTTGTTAGGACCCTATAGTGAGTCGTATTAGTTGTCAGCCATTGCGGG
C4b	TTGCTAGCGTGGGCCAATTAGGAGGAGGGTAATGATAGAAGTGACAGGCTGCAAGGGGACGCTGGGGTCAAAGGGTGTGTTTGTAAAGGGTAGGAGTAGTTGGTTGTTAGGACCCTATAGTGAGTCGTATTAGTTGTCAGCCATTGCGGG
C4b	TTGCTAGCGTGGGCCAATTGGAGTAGTTGGTTGTTAGGAAATTCTTCCGAAACTGCTGGATCCTCATGTAAGGAGTAGTTGGTTGTTAGGAAAGGAGGAGGGTAATGATAGACCCTATAGTGAGTCGTATTAGTTGTCAGCCATTGCGGG
C4b	TTGCTAGCGTGGGCCAATTAGGAGGAGGGTAATGATAGAAGAAGTGGGCCCCAGGCACAAGATGCCTCTTAATAGGAAATGGTGGTAGTGTAAGGGTGTGTTTGTAAAGGGTCCCTATAGTGAGTCGTATTAGTTGTCAGCCATTGCGGG
Calb1	TTGCTAGCGTGGGCCAATTGGGATGTATTGAAGGAGGATAGGATTCTGCCATCGTGGTGCAGCGGCTAGTAAGGTTAGGTTGAGAATAGGAAAGGGTGTGTTTGTAAAGGGTCCCTATAGTGAGTCGTATTAGTTGTCAGCCATTGCGGG
Calb1	TTGCTAGCGTGGGCCAATTGGGATGTATTGAAGGAGGATATGGTTTATATTTAAGCAGTAGACATGTCACAAGGGTGTGTTTGTAAAGGGTAAGGTTAGGTTGAGAATAGGACCCTATAGTGAGTCGTATTAGTTGTCAGCCATTGCGGG
Calb1	TTGCTAGCGTGGGCCAATTAGGTTAGGTTGAGAATAGGAACACTAGCTAAAGGATACACGAAACAGAGTTAAGGGTGTGTTTGTAAAGGGTAGGGATGTATTGAAGGAGGATCCCTATAGTGAGTCGTATTAGTTGTCAGCCATTGCGGG
Calb1	TTGCTAGCGTGGGCCAATTTGTGATGGAAGTTAGAGGGTACATCCTGAATAGTTCTCTATATGCAGTAGAAAGGGTGTGTTTGTAAAGGGTAGGGATGTATTGAAGGAGGATCCCTATAGTGAGTCGTATTAGTTGTCAGCCATTGCGGG
Calb1	TTGCTAGCGTGGGCCAATTAGGGTGTGTTTGTAAAGGGTAAGCTATTTTGAATGCTGATCTCAATATGAAATGTGATGGAAGTTAGAGGGTAAGGGTGTGTTTGTAAAGGGTCCCTATAGTGAGTCGTATTAGTTGTCAGCCATTGCGGG
Calb1	TTGCTAGCGTGGGCCAATTGGGATGTATTGAAGGAGGATATGCTTTCTCTAGTAGGTCCTTTAGAAAGTTAAGGGTGTGTTTGTAAAGGGTATGTGATGGAAGTTAGAGGGTCCCTATAGTGAGTCGTATTAGTTGTCAGCCATTGCGGG
Calb1	TTGCTAGCGTGGGCCAATTAGGGTGTGTTTGTAAAGGGTAGTGTGTGACAGATTCCTTTTATATTCATTCAAGGGTGTGTTTGTAAAGGGTAAGGTTAGGTTGAGAATAGGACCCTATAGTGAGTCGTATTAGTTGTCAGCCATTGCGGG
Calb1	TTGCTAGCGTGGGCCAATTGGGATGTATTGAAGGAGGATAGAATATGACATAAAACAGCAGTTTACTAGAATGTGATGGAAGTTAGAGGGTAAGGTTAGGTTGAGAATAGGACCCTATAGTGAGTCGTATTAGTTGTCAGCCATTGCGGG
Calb1	TTGCTAGCGTGGGCCAATTAGGTTAGGTTGAGAATAGGAACCCACACATTTTGATTCCCTGGAATTTAAGAAGGGTGTGTTTGTAAAGGGTAAGGGTGTGTTTGTAAAGGGTCCCTATAGTGAGTCGTATTAGTTGTCAGCCATTGCGGG
Calb1	TTGCTAGCGTGGGCCAATTTGTGATGGAAGTTAGAGGGTAAACTGTACATTACAAACAGTGTAGAAACAAAGGGATGTATTGAAGGAGGATATGTGATGGAAGTTAGAGGGTCCCTATAGTGAGTCGTATTAGTTGTCAGCCATTGCGGG
Calb1	TTGCTAGCGTGGGCCAATTGGGATGTATTGAAGGAGGATATTTCATAGACTTTGTCATTGTATCTTGCTTAAGGTTAGGTTGAGAATAGGAAAGGTTAGGTTGAGAATAGGACCCTATAGTGAGTCGTATTAGTTGTCAGCCATTGCGGG
Calb1	TTGCTAGCGTGGGCCAATTAGGTTAGGTTGAGAATAGGAATCAATAATCAGGTTGCTGTGAATCTTACATAGGGATGTATTGAAGGAGGATAGGGATGTATTGAAGGAGGATCCCTATAGTGAGTCGTATTAGTTGTCAGCCATTGCGGG
Calb1	TTGCTAGCGTGGGCCAATTAGGTTAGGTTGAGAATAGGAAGAACCTCGGGCGAGAGGGCTGCGCAGGCTGAGGGATGTATTGAAGGAGGATAAGGGTGTGTTTGTAAAGGGTCCCTATAGTGAGTCGTATTAGTTGTCAGCCATTGCGGG
Calb1	TTGCTAGCGTGGGCCAATTTGTGATGGAAGTTAGAGGGTATGAAGCCGCTGTGGTCAGTATCATACTTTCAGGGATGTATTGAAGGAGGATAGGGATGTATTGAAGGAGGATCCCTATAGTGAGTCGTATTAGTTGTCAGCCATTGCGGG
Calb1	TTGCTAGCGTGGGCCAATTAGGGTGTGTTTGTAAAGGGTATGGCTACCTTCCCTTACCAAGCCAGCTGGAAGGGATGTATTGAAGGAGGATAAGGGTGTGTTTGTAAAGGGTCCCTATAGTGAGTCGTATTAGTTGTCAGCCATTGCGGG
Calb1	TTGCTAGCGTGGGCCAATTAGGTTAGGTTGAGAATAGGAAGGTTGCTGTGAATCTTACATTAAAATTCAAAAGGTTAGGTTGAGAATAGGAATGTGATGGAAGTTAGAGGGTCCCTATAGTGAGTCGTATTAGTTGTCAGCCATTGCGGG
Calb1	TTGCTAGCGTGGGCCAATTTGTGATGGAAGTTAGAGGGTATGAACTCTTTCCCACACATTTTGATTCCCTAAGGTTAGGTTGAGAATAGGAAAGGTTAGGTTGAGAATAGGACCCTATAGTGAGTCGTATTAGTTGTCAGCCATTGCGGG
Calb1	TTGCTAGCGTGGGCCAATTAGGGTGTGTTTGTAAAGGGTAGCCAGCTGGAGTCAATAGTGTGGTTTATATAAGGTTAGGTTGAGAATAGGAAGGGATGTATTGAAGGAGGATCCCTATAGTGAGTCGTATTAGTTGTCAGCCATTGCGGG
Calb1	TTGCTAGCGTGGGCCAATTGGGATGTATTGAAGGAGGATAGTATCCGTTGCCATCCTGATCATATAACTCAAGGTTAGGTTGAGAATAGGAAAGGGTGTGTTTGTAAAGGGTCCCTATAGTGAGTCGTATTAGTTGTCAGCCATTGCGGG
Calb1	TTGCTAGCGTGGGCCAATTTGTGATGGAAGTTAGAGGGTACTTAAGTTCCTCGGTTTCGATGAAGCCGCTAGGGATGTATTGAAGGAGGATAAGGGTGTGTTTGTAAAGGGTCCCTATAGTGAGTCGTATTAGTTGTCAGCCATTGCGGG
Calb1	TTGCTAGCGTGGGCCAATTTGTGATGGAAGTTAGAGGGTAGAATAATTGTCATCTGGAACACATGAAAATAAGGTTAGGTTGAGAATAGGAATGTGATGGAAGTTAGAGGGTCCCTATAGTGAGTCGTATTAGTTGTCAGCCATTGCGGG
Calb1	TTGCTAGCGTGGGCCAATTGGGATGTATTGAAGGAGGATACCTTCCGCCAGATAGAAGCAGCACAGAGGTATGTGATGGAAGTTAGAGGGTAAGGTTAGGTTGAGAATAGGACCCTATAGTGAGTCGTATTAGTTGTCAGCCATTGCGGG
Calb1	TTGCTAGCGTGGGCCAATTAGGTTAGGTTGAGAATAGGAAGCAGAGGACACACTAGCTAAAGGATACACGATGTGATGGAAGTTAGAGGGTAAGGGTGTGTTTGTAAAGGGTCCCTATAGTGAGTCGTATTAGTTGTCAGCCATTGCGGG
Calb1	TTGCTAGCGTGGGCCAATTGGGATGTATTGAAGGAGGATATAACACTTTGGGGTAGAAACAAATATGAAAATGTGATGGAAGTTAGAGGGTAAGGTTAGGTTGAGAATAGGACCCTATAGTGAGTCGTATTAGTTGTCAGCCATTGCGGG
Calb1	TTGCTAGCGTGGGCCAATTGGGATGTATTGAAGGAGGATAGAGGAAAAGGAAATCTCTAAATATTTGCATAAGGTTAGGTTGAGAATAGGAAAGGTTAGGTTGAGAATAGGACCCTATAGTGAGTCGTATTAGTTGTCAGCCATTGCGGG
Calb1	TTGCTAGCGTGGGCCAATTTGTGATGGAAGTTAGAGGGTAAGAAAATACAGCCTACTTCTTTATAGCGCAAGGGATGTATTGAAGGAGGATAAGGTTAGGTTGAGAATAGGACCCTATAGTGAGTCGTATTAGTTGTCAGCCATTGCGGG
Calb1	TTGCTAGCGTGGGCCAATTAGGGTGTGTTTGTAAAGGGTAGGAAATCCAAGTGTTCATCTGTATTTATAAAGGGATGTATTGAAGGAGGATAAGGTTAGGTTGAGAATAGGACCCTATAGTGAGTCGTATTAGTTGTCAGCCATTGCGGG
Calb1	TTGCTAGCGTGGGCCAATTTGTGATGGAAGTTAGAGGGTACATATTCTAGGATTTATTGTTGGCTAATCTAAGGGTGTGTTTGTAAAGGGTAAGGTTAGGTTGAGAATAGGACCCTATAGTGAGTCGTATTAGTTGTCAGCCATTGCGGG
Calb1	TTGCTAGCGTGGGCCAATTAGGTTAGGTTGAGAATAGGAATGCTAGTTTTGTATCATCCACAGTCTTGTTATGTGATGGAAGTTAGAGGGTAGGGATGTATTGAAGGAGGATCCCTATAGTGAGTCGTATTAGTTGTCAGCCATTGCGGG
Calb1	TTGCTAGCGTGGGCCAATTAGGTTAGGTTGAGAATAGGAATAAATCCAACCTGACCCAAACCTGCATTAGATGTGATGGAAGTTAGAGGGTATGTGATGGAAGTTAGAGGGTCCCTATAGTGAGTCGTATTAGTTGTCAGCCATTGCGGG
Calb1	TTGCTAGCGTGGGCCAATTAGGTTAGGTTGAGAATAGGAATATCTTGCTTCACAATAAAGAATCCAGGCAAAGGTTAGGTTGAGAATAGGAAAGGGTGTGTTTGTAAAGGGTCCCTATAGTGAGTCGTATTAGTTGTCAGCCATTGCGGG
Calb1	TTGCTAGCGTGGGCCAATTGGGATGTATTGAAGGAGGATACTGCTCATACCTCTAAGTCATTCACTGAGCAAGGGTGTGTTTGTAAAGGGTAGGGATGTATTGAAGGAGGATCCCTATAGTGAGTCGTATTAGTTGTCAGCCATTGCGGG
Calb1	TTGCTAGCGTGGGCCAATTAGGGTGTGTTTGTAAAGGGTAACTGCAGGTGGGATTCTGCCATCGTGGTGCAAGGTTAGGTTGAGAATAGGAAAGGGTGTGTTTGTAAAGGGTCCCTATAGTGAGTCGTATTAGTTGTCAGCCATTGCGGG
Calb1	TTGCTAGCGTGGGCCAATTAGGGTGTGTTTGTAAAGGGTAGCATAGAATCAGACATAGTTATGTGTCATCATGTGATGGAAGTTAGAGGGTAAGGGTGTGTTTGTAAAGGGTCCCTATAGTGAGTCGTATTAGTTGTCAGCCATTGCGGG
Calb1	TTGCTAGCGTGGGCCAATTAGGTTAGGTTGAGAATAGGAAAAATCCAGGAAGTAGGCAAACTAGACACCAAAGGTTAGGTTGAGAATAGGAAAGGTTAGGTTGAGAATAGGACCCTATAGTGAGTCGTATTAGTTGTCAGCCATTGCGGG
Calb1	TTGCTAGCGTGGGCCAATTAGGGTGTGTTTGTAAAGGGTAAGTAAAGCCAGTGTATCACTTCTCCCCATCATGTGATGGAAGTTAGAGGGTAAGGGTGTGTTTGTAAAGGGTCCCTATAGTGAGTCGTATTAGTTGTCAGCCATTGCGGG
Calb1	TTGCTAGCGTGGGCCAATTTGTGATGGAAGTTAGAGGGTATTGATTCCCTGGAATTTAAGAAGGAAATTTAGGGATGTATTGAAGGAGGATATGTGATGGAAGTTAGAGGGTCCCTATAGTGAGTCGTATTAGTTGTCAGCCATTGCGGG
Calb1	TTGCTAGCGTGGGCCAATTGGGATGTATTGAAGGAGGATATCTTGGTAGTTAAATTCAGTCTAAAGTCACATGTGATGGAAGTTAGAGGGTAAGGGTGTGTTTGTAAAGGGTCCCTATAGTGAGTCGTATTAGTTGTCAGCCATTGCGGG
Calb1	TTGCTAGCGTGGGCCAATTTGTGATGGAAGTTAGAGGGTATAACTGTTGATATTTGGTGCTTCAGAGGCAAGGGATGTATTGAAGGAGGATATGTGATGGAAGTTAGAGGGTCCCTATAGTGAGTCGTATTAGTTGTCAGCCATTGCGGG
Calb1	TTGCTAGCGTGGGCCAATTGGGATGTATTGAAGGAGGATAATTTATAAACGCAAAACCATGGTAGATTCAAAGGGTGTGTTTGTAAAGGGTATGTGATGGAAGTTAGAGGGTCCCTATAGTGAGTCGTATTAGTTGTCAGCCATTGCGGG
Calb1	TTGCTAGCGTGGGCCAATTAGGTTAGGTTGAGAATAGGAACTGTGTACTCTGCTAGTTTTGTATCATCCAAGGGATGTATTGAAGGAGGATATGTGATGGAAGTTAGAGGGTCCCTATAGTGAGTCGTATTAGTTGTCAGCCATTGCGGG
Calb1	TTGCTAGCGTGGGCCAATTGGGATGTATTGAAGGAGGATAGCTTCCCTCCATCCGACAAGGCCATTATGTATGTGATGGAAGTTAGAGGGTATGTGATGGAAGTTAGAGGGTCCCTATAGTGAGTCGTATTAGTTGTCAGCCATTGCGGG
Calb1	TTGCTAGCGTGGGCCAATTAGGGTGTGTTTGTAAAGGGTAGTAGAAACAAGCAGAAAAGAATGTGCCACAAGGGATGTATTGAAGGAGGATATGTGATGGAAGTTAGAGGGTCCCTATAGTGAGTCGTATTAGTTGTCAGCCATTGCGGG
Calb1	TTGCTAGCGTGGGCCAATTTGTGATGGAAGTTAGAGGGTACCATAGAATCCACAGAATACACAAGTTTTGAAGGGTGTGTTTGTAAAGGGTAGGGATGTATTGAAGGAGGATCCCTATAGTGAGTCGTATTAGTTGTCAGCCATTGCGGG
Calb1	TTGCTAGCGTGGGCCAATTTGTGATGGAAGTTAGAGGGTATTCCTGTTTGTTCTTCTCACACAGATCTTTATGTGATGGAAGTTAGAGGGTATGTGATGGAAGTTAGAGGGTCCCTATAGTGAGTCGTATTAGTTGTCAGCCATTGCGGG
Calb1	TTGCTAGCGTGGGCCAATTAGGGTGTGTTTGTAAAGGGTACTCAATGACAGATATTCATTTACAATCTGAATGTGATGGAAGTTAGAGGGTAAGGTTAGGTTGAGAATAGGACCCTATAGTGAGTCGTATTAGTTGTCAGCCATTGCGGG
Calb1	TTGCTAGCGTGGGCCAATTGGGATGTATTGAAGGAGGATATTCACGATATCTACTTTTCTACCCTAATTGATGTGATGGAAGTTAGAGGGTAGGGATGTATTGAAGGAGGATCCCTATAGTGAGTCGTATTAGTTGTCAGCCATTGCGGG
Calb1	TTGCTAGCGTGGGCCAATTAGGGTGTGTTTGTAAAGGGTAATCGTGGTGCAGCGGCTAGTTTGAGAGTGCAAGGGTGTGTTTGTAAAGGGTAAGGGTGTGTTTGTAAAGGGTCCCTATAGTGAGTCGTATTAGTTGTCAGCCATTGCGGG
Calb1	TTGCTAGCGTGGGCCAATTTGTGATGGAAGTTAGAGGGTAAAGGAAATTTTCCTGCACTGGTAGTAACCTATGTGATGGAAGTTAGAGGGTAAGGTTAGGTTGAGAATAGGACCCTATAGTGAGTCGTATTAGTTGTCAGCCATTGCGGG
Calb1	TTGCTAGCGTGGGCCAATTAGGGTGTGTTTGTAAAGGGTAAGTAGGTCCTTTAGAAAGTTCTTAAGTTCCATGTGATGGAAGTTAGAGGGTAAGGTTAGGTTGAGAATAGGACCCTATAGTGAGTCGTATTAGTTGTCAGCCATTGCGGG
Calb1	TTGCTAGCGTGGGCCAATTTGTGATGGAAGTTAGAGGGTATCGCAGGACTTCAGTTGCTGGCATCGAAAGAAGGTTAGGTTGAGAATAGGAATGTGATGGAAGTTAGAGGGTCCCTATAGTGAGTCGTATTAGTTGTCAGCCATTGCGGG
Calb1	TTGCTAGCGTGGGCCAATTAGGGTGTGTTTGTAAAGGGTAGCCATTATGTTCTTCTTGTATGTAGTAATAATGTGATGGAAGTTAGAGGGTATGTGATGGAAGTTAGAGGGTCCCTATAGTGAGTCGTATTAGTTGTCAGCCATTGCGGG
Calb1	TTGCTAGCGTGGGCCAATTAGGGTGTGTTTGTAAAGGGTATAGCTCCAATCCAGCCTTCTTTCGCGCCTGAGGGATGTATTGAAGGAGGATAGGGATGTATTGAAGGAGGATCCCTATAGTGAGTCGTATTAGTTGTCAGCCATTGCGGG
Calb1	TTGCTAGCGTGGGCCAATTAGGTTAGGTTGAGAATAGGAATCCAAGTCTTCATGAATTCCTCGCAGGACTAAGGGTGTGTTTGTAAAGGGTAGGGATGTATTGAAGGAGGATCCCTATAGTGAGTCGTATTAGTTGTCAGCCATTGCGGG
Calb1	TTGCTAGCGTGGGCCAATTTGTGATGGAAGTTAGAGGGTATCTACATAGAAAATCCAGGAAGTAGGCAAAAAGGTTAGGTTGAGAATAGGAAAGGTTAGGTTGAGAATAGGACCCTATAGTGAGTCGTATTAGTTGTCAGCCATTGCGGG
Calb1	TTGCTAGCGTGGGCCAATTGGGATGTATTGAAGGAGGATAACATGTGGGTCAGTGAAGGTTTTAGAATATAGGGATGTATTGAAGGAGGATAAGGTTAGGTTGAGAATAGGACCCTATAGTGAGTCGTATTAGTTGTCAGCCATTGCGGG
Calb1	TTGCTAGCGTGGGCCAATTTGTGATGGAAGTTAGAGGGTACAGAAGCTCCTGGATCAAGTTCTGCAGCTCAGGGATGTATTGAAGGAGGATAAGGTTAGGTTGAGAATAGGACCCTATAGTGAGTCGTATTAGTTGTCAGCCATTGCGGG
Calb1	TTGCTAGCGTGGGCCAATTAGGGTGTGTTTGTAAAGGGTATTAATCAGAGAGCACACAGAGAATATGACAAGGGATGTATTGAAGGAGGATAGGGATGTATTGAAGGAGGATCCCTATAGTGAGTCGTATTAGTTGTCAGCCATTGCGGG
Calb1	TTGCTAGCGTGGGCCAATTGGGATGTATTGAAGGAGGATATCGGTTTCGATGAAGCCGCTGTGGTCAGTAAGGGATGTATTGAAGGAGGATAAGGGTGTGTTTGTAAAGGGTCCCTATAGTGAGTCGTATTAGTTGTCAGCCATTGCGGG
Calb1	TTGCTAGCGTGGGCCAATTGGGATGTATTGAAGGAGGATAAAATTGTTGCCAAATCACTTGAGGAAAAGGATGTGATGGAAGTTAGAGGGTAAGGTTAGGTTGAGAATAGGACCCTATAGTGAGTCGTATTAGTTGTCAGCCATTGCGGG
Calb1	TTGCTAGCGTGGGCCAATTAGGGTGTGTTTGTAAAGGGTAAGATTTTCGGGGAAATCCAAGTGTTCATCTAAGGTTAGGTTGAGAATAGGAAGGGATGTATTGAAGGAGGATCCCTATAGTGAGTCGTATTAGTTGTCAGCCATTGCGGG
Calb1	TTGCTAGCGTGGGCCAATTAGGGTGTGTTTGTAAAGGGTATCTCTGGCAGTAGACTTCTTGGAAATATAGATGTGATGGAAGTTAGAGGGTAAGGGTGTGTTTGTAAAGGGTCCCTATAGTGAGTCGTATTAGTTGTCAGCCATTGCGGG
Calb1	TTGCTAGCGTGGGCCAATTAGGTTAGGTTGAGAATAGGAATTCTTCTCACACAGATCTTTCAGCAAAGCAATGTGATGGAAGTTAGAGGGTATGTGATGGAAGTTAGAGGGTCCCTATAGTGAGTCGTATTAGTTGTCAGCCATTGCGGG
Calb1	TTGCTAGCGTGGGCCAATTGGGATGTATTGAAGGAGGATATGTGGGTAAGACGTGAGCCAACTCTACAATAGGGATGTATTGAAGGAGGATATGTGATGGAAGTTAGAGGGTCCCTATAGTGAGTCGTATTAGTTGTCAGCCATTGCGGG
Calb1	TTGCTAGCGTGGGCCAATTAGGTTAGGTTGAGAATAGGAATCAGTTGCTGGCATCGAAAGAGCAGCAAGAAAGGTTAGGTTGAGAATAGGAAAGGTTAGGTTGAGAATAGGACCCTATAGTGAGTCGTATTAGTTGTCAGCCATTGCGGG
Calb1	TTGCTAGCGTGGGCCAATTTGTGATGGAAGTTAGAGGGTAGAGTCCTTCGGCTATAATGATTCACGATATAGGGATGTATTGAAGGAGGATAAGGGTGTGTTTGTAAAGGGTCCCTATAGTGAGTCGTATTAGTTGTCAGCCATTGCGGG
Calb1	TTGCTAGCGTGGGCCAATTAGGGTGTGTTTGTAAAGGGTAATGTGTCATCTGGCTACCTTCCCTTACCAAAAGGTTAGGTTGAGAATAGGAATGTGATGGAAGTTAGAGGGTCCCTATAGTGAGTCGTATTAGTTGTCAGCCATTGCGGG
Calb1	TTGCTAGCGTGGGCCAATTGGGATGTATTGAAGGAGGATAACTAGTATTTCTCTTCTGTTACTGTCTTCAATGTGATGGAAGTTAGAGGGTAAGGTTAGGTTGAGAATAGGACCCTATAGTGAGTCGTATTAGTTGTCAGCCATTGCGGG
Calb1	TTGCTAGCGTGGGCCAATTGGGATGTATTGAAGGAGGATACTACTTTTCTACCCTAATTGATAACAGATTAAGGGTGTGTTTGTAAAGGGTAAGGTTAGGTTGAGAATAGGACCCTATAGTGAGTCGTATTAGTTGTCAGCCATTGCGGG
Calb1	TTGCTAGCGTGGGCCAATTAGGGTGTGTTTGTAAAGGGTATATTTGGTGCTTCAGAGGCAGAAGCCCATCAAGGGTGTGTTTGTAAAGGGTAAGGGTGTGTTTGTAAAGGGTCCCTATAGTGAGTCGTATTAGTTGTCAGCCATTGCGGG
Calb1	TTGCTAGCGTGGGCCAATTAGGGTGTGTTTGTAAAGGGTACCCTAATTGATAACAGATTACATGACAATTAGGGATGTATTGAAGGAGGATAAGGTTAGGTTGAGAATAGGACCCTATAGTGAGTCGTATTAGTTGTCAGCCATTGCGGG
Calb1	TTGCTAGCGTGGGCCAATTGGGATGTATTGAAGGAGGATAATCTTTAAAACTGCTCATACCTCTAAGTCAAGGGATGTATTGAAGGAGGATAAGGGTGTGTTTGTAAAGGGTCCCTATAGTGAGTCGTATTAGTTGTCAGCCATTGCGGG
Calb1	TTGCTAGCGTGGGCCAATTTGTGATGGAAGTTAGAGGGTAGAAATAACATTCAATAATCAGGTTGCTGTGAAGGTTAGGTTGAGAATAGGAAAGGTTAGGTTGAGAATAGGACCCTATAGTGAGTCGTATTAGTTGTCAGCCATTGCGGG
Calb1	TTGCTAGCGTGGGCCAATTTGTGATGGAAGTTAGAGGGTATTTTCAGAGGCAGCAGATACCCTTGGTGGAAGGGATGTATTGAAGGAGGATAAGGGTGTGTTTGTAAAGGGTCCCTATAGTGAGTCGTATTAGTTGTCAGCCATTGCGGG
Calb1	TTGCTAGCGTGGGCCAATTTGTGATGGAAGTTAGAGGGTAGTGTATCACTTCTCCCCATCCTGGGATATAAGGGATGTATTGAAGGAGGATAAGGTTAGGTTGAGAATAGGACCCTATAGTGAGTCGTATTAGTTGTCAGCCATTGCGGG
Calb1	TTGCTAGCGTGGGCCAATTAGGTTAGGTTGAGAATAGGAAAGTTCTCTATATGCAGTAGAATTTACAGATAGGGATGTATTGAAGGAGGATAAGGGTGTGTTTGTAAAGGGTCCCTATAGTGAGTCGTATTAGTTGTCAGCCATTGCGGG
Calb1	TTGCTAGCGTGGGCCAATTGGGATGTATTGAAGGAGGATATTTCCGGTGATAGCTCCAATCCAGCCTTCTATGTGATGGAAGTTAGAGGGTAGGGATGTATTGAAGGAGGATCCCTATAGTGAGTCGTATTAGTTGTCAGCCATTGCGGG
Calb1	TTGCTAGCGTGGGCCAATTAGGGTGTGTTTGTAAAGGGTATTAGATACAATGTATCACTAGCAAGTGGTTAAGGGTGTGTTTGTAAAGGGTATGTGATGGAAGTTAGAGGGTCCCTATAGTGAGTCGTATTAGTTGTCAGCCATTGCGGG
Calb1	TTGCTAGCGTGGGCCAATTAGGGTGTGTTTGTAAAGGGTACTAGACACCAAAATACTCAGTACATTGAGTAAGGTTAGGTTGAGAATAGGAAAGGGTGTGTTTGTAAAGGGTCCCTATAGTGAGTCGTATTAGTTGTCAGCCATTGCGGG
Calb1	TTGCTAGCGTGGGCCAATTAGGTTAGGTTGAGAATAGGAAGATATTCATTTACAATCTGACACTAGAAGTATGTGATGGAAGTTAGAGGGTATGTGATGGAAGTTAGAGGGTCCCTATAGTGAGTCGTATTAGTTGTCAGCCATTGCGGG
Calb1	TTGCTAGCGTGGGCCAATTAGGGTGTGTTTGTAAAGGGTAAAGGATTTCATTTCCGGTGATAGCTCCAATATGTGATGGAAGTTAGAGGGTAAGGTTAGGTTGAGAATAGGACCCTATAGTGAGTCGTATTAGTTGTCAGCCATTGCGGG
Calb1	TTGCTAGCGTGGGCCAATTGGGATGTATTGAAGGAGGATACATGAATTCCTCGCAGGACTTCAGTTGCTGAGGGATGTATTGAAGGAGGATATGTGATGGAAGTTAGAGGGTCCCTATAGTGAGTCGTATTAGTTGTCAGCCATTGCGGG
Calb1	TTGCTAGCGTGGGCCAATTAGGGTGTGTTTGTAAAGGGTACAAATCACTTGAGGAAAAGGAAATCTCTAAATGTGATGGAAGTTAGAGGGTAAGGGTGTGTTTGTAAAGGGTCCCTATAGTGAGTCGTATTAGTTGTCAGCCATTGCGGG
Calb1	TTGCTAGCGTGGGCCAATTTGTGATGGAAGTTAGAGGGTATATTTGAATCAAATAGTTTCAGCATGAGGTAGGGATGTATTGAAGGAGGATAAGGTTAGGTTGAGAATAGGACCCTATAGTGAGTCGTATTAGTTGTCAGCCATTGCGGG
Calb1	TTGCTAGCGTGGGCCAATTAGGGTGTGTTTGTAAAGGGTAAGACATAGTTATGTGTCATCTGGCTACCTTAAGGGTGTGTTTGTAAAGGGTAAGGGTGTGTTTGTAAAGGGTCCCTATAGTGAGTCGTATTAGTTGTCAGCCATTGCGGG
Calb1	TTGCTAGCGTGGGCCAATTAGGTTAGGTTGAGAATAGGAAAATTCTCTTCTGTGGGTAAGACGTGAGCCAATGTGATGGAAGTTAGAGGGTAGGGATGTATTGAAGGAGGATCCCTATAGTGAGTCGTATTAGTTGTCAGCCATTGCGGG
Calb1	TTGCTAGCGTGGGCCAATTAGGTTAGGTTGAGAATAGGAATTTGTCATTGTATCTTGCTTCACAATAAAGAGGGATGTATTGAAGGAGGATAAGGTTAGGTTGAGAATAGGACCCTATAGTGAGTCGTATTAGTTGTCAGCCATTGCGGG
Calb1	TTGCTAGCGTGGGCCAATTAGGGTGTGTTTGTAAAGGGTAAATAATTTAGAAAATGGGCTATGGTCATACAAGGTTAGGTTGAGAATAGGAATGTGATGGAAGTTAGAGGGTCCCTATAGTGAGTCGTATTAGTTGTCAGCCATTGCGGG
Calb1	TTGCTAGCGTGGGCCAATTGGGATGTATTGAAGGAGGATACTTGGTACTATTTTGACTGAATAGACATTTAAGGTTAGGTTGAGAATAGGAAGGGATGTATTGAAGGAGGATCCCTATAGTGAGTCGTATTAGTTGTCAGCCATTGCGGG
Calb1	TTGCTAGCGTGGGCCAATTAGGTTAGGTTGAGAATAGGAAGGTCTTTCTTCTTTTCATTTATATGCTTACATGTGATGGAAGTTAGAGGGTAGGGATGTATTGAAGGAGGATCCCTATAGTGAGTCGTATTAGTTGTCAGCCATTGCGGG
Calb1	TTGCTAGCGTGGGCCAATTGGGATGTATTGAAGGAGGATATCTGCAGCTCCTTTCCTTCCAGGTAACCACAAGGGTGTGTTTGTAAAGGGTAAGGTTAGGTTGAGAATAGGACCCTATAGTGAGTCGTATTAGTTGTCAGCCATTGCGGG
Calb1	TTGCTAGCGTGGGCCAATTAGGGTGTGTTTGTAAAGGGTAGGCCATCTCTGTCAGTTCCAGCTTTCCGTCAAGGGTGTGTTTGTAAAGGGTAAGGTTAGGTTGAGAATAGGACCCTATAGTGAGTCGTATTAGTTGTCAGCCATTGCGGG
Calb2	TTGCTAGCGTGGGCCAATTAGTGTGGGATTGATGAGATAATGGGATGCAGTCAGCTCGGCCAGGTGCAGGATGGGAGGATTGAGATGAGTTAAGGTTAGGTTGAGAATAGGACCCTATAGTGAGTCGTATTAGTTGTCAGCCATTGCGGG
Calb2	TTGCTAGCGTGGGCCAATTAGGTTAGGTTGAGAATAGGAAGGAAGTTCTCTTGTACAGGCAAGAGTCTAGATGGGAGGATTGAGATGAGTTAAGTGTGGGATTGATGAGATACCCTATAGTGAGTCGTATTAGTTGTCAGCCATTGCGGG
Calb2	TTGCTAGCGTGGGCCAATTAGAGTGAGTAGTAGTGGAGTAAGGCGCAGAAGCAGCCCCTGTCCCTTCACCAAGTGTGGGATTGATGAGATAATGGGAGGATTGAGATGAGTTCCCTATAGTGAGTCGTATTAGTTGTCAGCCATTGCGGG
Calb2	TTGCTAGCGTGGGCCAATTAGGTTAGGTTGAGAATAGGAACTTCTTGTTCTTCTCATACAGATCCTTCAGAAGAGTGAGTAGTAGTGGAGTAAGTGTGGGATTGATGAGATACCCTATAGTGAGTCGTATTAGTTGTCAGCCATTGCGGG
Calb2	TTGCTAGCGTGGGCCAATTAGTGTGGGATTGATGAGATAAAAACTCTTCTTTGGTAAACAAGAAGACAGGAAGTGTGGGATTGATGAGATAAAGTGTGGGATTGATGAGATACCCTATAGTGAGTCGTATTAGTTGTCAGCCATTGCGGG
Calb2	TTGCTAGCGTGGGCCAATTTGGGAGGATTGAGATGAGTTATGGTGGGCAGAACCTGGAAGTCCGGGGTCAAAGAGTGAGTAGTAGTGGAGTAAGTGTGGGATTGATGAGATACCCTATAGTGAGTCGTATTAGTTGTCAGCCATTGCGGG
Calb2	TTGCTAGCGTGGGCCAATTTGGGAGGATTGAGATGAGTTATCTCTTCGGTCGGCAGGATCTGCGCCAGCTAAGAGTGAGTAGTAGTGGAGTAAGGTTAGGTTGAGAATAGGACCCTATAGTGAGTCGTATTAGTTGTCAGCCATTGCGGG
Calb2	TTGCTAGCGTGGGCCAATTTGGGAGGATTGAGATGAGTTATCTGTCTGTGTCATACTTCCGCCAAGCCTCAAGGTTAGGTTGAGAATAGGAAAGAGTGAGTAGTAGTGGAGTCCCTATAGTGAGTCGTATTAGTTGTCAGCCATTGCGGG
Calb2	TTGCTAGCGTGGGCCAATTAGTGTGGGATTGATGAGATAACACAGTAGCTCTGAGAAGACAGCTAGATCAAAGAGTGAGTAGTAGTGGAGTAAGAGTGAGTAGTAGTGGAGTCCCTATAGTGAGTCGTATTAGTTGTCAGCCATTGCGGG
Calb2	TTGCTAGCGTGGGCCAATTTGGGAGGATTGAGATGAGTTAGATCCTTCAGGAGGGCGTCCAGTTCATTCTAAGAGTGAGTAGTAGTGGAGTAAGAGTGAGTAGTAGTGGAGTCCCTATAGTGAGTCGTATTAGTTGTCAGCCATTGCGGG
Calb2	TTGCTAGCGTGGGCCAATTTGGGAGGATTGAGATGAGTTAGAGACCCAATTTGCCATCTCCATTTAAGTCAAGAGTGAGTAGTAGTGGAGTAAGAGTGAGTAGTAGTGGAGTCCCTATAGTGAGTCGTATTAGTTGTCAGCCATTGCGGG
Calb2	TTGCTAGCGTGGGCCAATTAGAGTGAGTAGTAGTGGAGTAATACAGCGAAGGAACTCATGCATCGCAGCGATGGGAGGATTGAGATGAGTTAAGAGTGAGTAGTAGTGGAGTCCCTATAGTGAGTCGTATTAGTTGTCAGCCATTGCGGG
Calb2	TTGCTAGCGTGGGCCAATTTGGGAGGATTGAGATGAGTTACATACCCTGAAATTTCAGCAGGAAGTTCTCATGGGAGGATTGAGATGAGTTAAGTGTGGGATTGATGAGATACCCTATAGTGAGTCGTATTAGTTGTCAGCCATTGCGGG
Calb2	TTGCTAGCGTGGGCCAATTAGGTTAGGTTGAGAATAGGAATTCTCATACAGATCCTTCAGGAGGGCGTCCAAGTGTGGGATTGATGAGATAAAGGTTAGGTTGAGAATAGGACCCTATAGTGAGTCGTATTAGTTGTCAGCCATTGCGGG
Calb2	TTGCTAGCGTGGGCCAATTAGGTTAGGTTGAGAATAGGAAAATCTCCAGGTCCTTTCTGTAGAGCTTCCCATGGGAGGATTGAGATGAGTTATGGGAGGATTGAGATGAGTTCCCTATAGTGAGTCGTATTAGTTGTCAGCCATTGCGGG
Calb2	TTGCTAGCGTGGGCCAATTAGGTTAGGTTGAGAATAGGAAGCCGCTTCCATCCTTGTCATAAAATGTGAAAAGTGTGGGATTGATGAGATAAAGGTTAGGTTGAGAATAGGACCCTATAGTGAGTCGTATTAGTTGTCAGCCATTGCGGG
Calb2	TTGCTAGCGTGGGCCAATTAGGTTAGGTTGAGAATAGGAATTCTCCAGCTCCTGGAAGAAGTTCTCTAGCAAGAGTGAGTAGTAGTGGAGTAAGTGTGGGATTGATGAGATACCCTATAGTGAGTCGTATTAGTTGTCAGCCATTGCGGG
Calb2	TTGCTAGCGTGGGCCAATTAGAGTGAGTAGTAGTGGAGTAAAAATGTGAAGATGGCATTGAACTCTTCTGATGGGAGGATTGAGATGAGTTAAGAGTGAGTAGTAGTGGAGTCCCTATAGTGAGTCGTATTAGTTGTCAGCCATTGCGGG
Calb2	TTGCTAGCGTGGGCCAATTAGTGTGGGATTGATGAGATAAGTTCTCTAGCTCTTTACCTTCAATGTACCCAAGTGTGGGATTGATGAGATAAAGAGTGAGTAGTAGTGGAGTCCCTATAGTGAGTCGTATTAGTTGTCAGCCATTGCGGG
Calb2	TTGCTAGCGTGGGCCAATTAGAGTGAGTAGTAGTGGAGTAATTTCCGTCAGCATCAAAGTGCTTCCAGATAAGTGTGGGATTGATGAGATAAAGGTTAGGTTGAGAATAGGACCCTATAGTGAGTCGTATTAGTTGTCAGCCATTGCGGG
Calb2	TTGCTAGCGTGGGCCAATTAGTGTGGGATTGATGAGATAAGGAAGGAGTGTCAAGAGAGTCAGGACAGCGATGGGAGGATTGAGATGAGTTAAGGTTAGGTTGAGAATAGGACCCTATAGTGAGTCGTATTAGTTGTCAGCCATTGCGGG
Calb2	TTGCTAGCGTGGGCCAATTAGTGTGGGATTGATGAGATAAAGGAGAGGGCAGTCACCCTCCACAGTAGCTAAGGTTAGGTTGAGAATAGGAAAGTGTGGGATTGATGAGATACCCTATAGTGAGTCGTATTAGTTGTCAGCCATTGCGGG
Calb2	TTGCTAGCGTGGGCCAATTAGTGTGGGATTGATGAGATAAAGAAGACAGGGGAAGCCAAAGAGAAAAGGAAAGAGTGAGTAGTAGTGGAGTATGGGAGGATTGAGATGAGTTCCCTATAGTGAGTCGTATTAGTTGTCAGCCATTGCGGG
Calb2	TTGCTAGCGTGGGCCAATTTGGGAGGATTGAGATGAGTTATCCTTTCTGTAGAGCTTCCCTGCCTCGGCCAAGTGTGGGATTGATGAGATAAAGAGTGAGTAGTAGTGGAGTCCCTATAGTGAGTCGTATTAGTTGTCAGCCATTGCGGG
Calb2	TTGCTAGCGTGGGCCAATTTGGGAGGATTGAGATGAGTTATTCCAGGAACTGGGATGCAGTCAGCTCGGCATGGGAGGATTGAGATGAGTTATGGGAGGATTGAGATGAGTTCCCTATAGTGAGTCGTATTAGTTGTCAGCCATTGCGGG
Calb2	TTGCTAGCGTGGGCCAATTAGAGTGAGTAGTAGTGGAGTATGCAGCCCCGCCCACCAACCGTGACCCAACAAGGTTAGGTTGAGAATAGGAATGGGAGGATTGAGATGAGTTCCCTATAGTGAGTCGTATTAGTTGTCAGCCATTGCGGG
Calb2	TTGCTAGCGTGGGCCAATTAGGTTAGGTTGAGAATAGGAACCCTCTCTCCATCTCTCCTTTCCAGATCCAAAGGTTAGGTTGAGAATAGGAATGGGAGGATTGAGATGAGTTCCCTATAGTGAGTCGTATTAGTTGTCAGCCATTGCGGG
Calb2	TTGCTAGCGTGGGCCAATTAGGTTAGGTTGAGAATAGGAAAAGCTTCCCCTGCAGCCCCGCCCACCAACCAAGGTTAGGTTGAGAATAGGAAAGAGTGAGTAGTAGTGGAGTCCCTATAGTGAGTCGTATTAGTTGTCAGCCATTGCGGG
Calb2	TTGCTAGCGTGGGCCAATTTGGGAGGATTGAGATGAGTTACCTGAAGCACAAAAGGAAATTCTCTTCGGTAAGGTTAGGTTGAGAATAGGAAAGTGTGGGATTGATGAGATACCCTATAGTGAGTCGTATTAGTTGTCAGCCATTGCGGG
Calb2	TTGCTAGCGTGGGCCAATTAGTGTGGGATTGATGAGATAAACAGGAATCCCTTGAGCTCATTGGCTTCGAAAGTGTGGGATTGATGAGATAAAGTGTGGGATTGATGAGATACCCTATAGTGAGTCGTATTAGTTGTCAGCCATTGCGGG
Calb2	TTGCTAGCGTGGGCCAATTTGGGAGGATTGAGATGAGTTATGTAGCCACTTCTGTCTGTGTCATACTTCCAAGGTTAGGTTGAGAATAGGAAAGAGTGAGTAGTAGTGGAGTCCCTATAGTGAGTCGTATTAGTTGTCAGCCATTGCGGG
Calb2	TTGCTAGCGTGGGCCAATTAGTGTGGGATTGATGAGATAACTTAAGCCTCTCTCTCAGCGCGCTGTCACTAAGTGTGGGATTGATGAGATAAAGGTTAGGTTGAGAATAGGACCCTATAGTGAGTCGTATTAGTTGTCAGCCATTGCGGG
Calb2	TTGCTAGCGTGGGCCAATTAGAGTGAGTAGTAGTGGAGTATCTGAGTTCTTATCATACTTCTGCATGAACAAGGTTAGGTTGAGAATAGGAAAGAGTGAGTAGTAGTGGAGTCCCTATAGTGAGTCGTATTAGTTGTCAGCCATTGCGGG
Calb2	TTGCTAGCGTGGGCCAATTTGGGAGGATTGAGATGAGTTATATTCTCTGTAAACTCTTCTTTGGTAAACAAAGAGTGAGTAGTAGTGGAGTAAGTGTGGGATTGATGAGATACCCTATAGTGAGTCGTATTAGTTGTCAGCCATTGCGGG
Calb2	TTGCTAGCGTGGGCCAATTAGGTTAGGTTGAGAATAGGAACGCTGTCACTCGGTGCCGCTTGGCTCTGGTAAGGTTAGGTTGAGAATAGGAAAGTGTGGGATTGATGAGATACCCTATAGTGAGTCGTATTAGTTGTCAGCCATTGCGGG
Calb2	TTGCTAGCGTGGGCCAATTAGAGTGAGTAGTAGTGGAGTACAAGAACACAAGGAGAGGGCAGTCACCCTCAAGGTTAGGTTGAGAATAGGAATGGGAGGATTGAGATGAGTTCCCTATAGTGAGTCGTATTAGTTGTCAGCCATTGCGGG
Calb2	TTGCTAGCGTGGGCCAATTAGTGTGGGATTGATGAGATAAAAGGACATGACACTCTTCCTGTAGGTGGTGATGGGAGGATTGAGATGAGTTAAGTGTGGGATTGATGAGATACCCTATAGTGAGTCGTATTAGTTGTCAGCCATTGCGGG
Calb2	TTGCTAGCGTGGGCCAATTTGGGAGGATTGAGATGAGTTAGGAACTCATGCATCGCAGCGGAGACGACAGAAGAGTGAGTAGTAGTGGAGTAAGAGTGAGTAGTAGTGGAGTCCCTATAGTGAGTCGTATTAGTTGTCAGCCATTGCGGG
Calb2	TTGCTAGCGTGGGCCAATTAGGTTAGGTTGAGAATAGGAAGCAGCCCCTGTCCCTTCACCCCTTTACACGAAGAGTGAGTAGTAGTGGAGTATGGGAGGATTGAGATGAGTTCCCTATAGTGAGTCGTATTAGTTGTCAGCCATTGCGGG
Calb2	TTGCTAGCGTGGGCCAATTTGGGAGGATTGAGATGAGTTACCACGTGCTGCCTGAAGCACAAAAGGAAATATGGGAGGATTGAGATGAGTTAAGGTTAGGTTGAGAATAGGACCCTATAGTGAGTCGTATTAGTTGTCAGCCATTGCGGG
Calb2	TTGCTAGCGTGGGCCAATTAGAGTGAGTAGTAGTGGAGTAAGGGCCTGTTGGCCTTCTTCAGGAGGTCAGAAGGTTAGGTTGAGAATAGGAAAGTGTGGGATTGATGAGATACCCTATAGTGAGTCGTATTAGTTGTCAGCCATTGCGGG
Calb2	TTGCTAGCGTGGGCCAATTAGTGTGGGATTGATGAGATAACATTTAAGTCAAACATCCGTAGTATGGTCTATGGGAGGATTGAGATGAGTTAAGTGTGGGATTGATGAGATACCCTATAGTGAGTCGTATTAGTTGTCAGCCATTGCGGG
Calb2	TTGCTAGCGTGGGCCAATTAGGTTAGGTTGAGAATAGGAAGATGGCATTGAACTCTTCTGAGGTCAGCTTAAGTGTGGGATTGATGAGATAAAGTGTGGGATTGATGAGATACCCTATAGTGAGTCGTATTAGTTGTCAGCCATTGCGGG
Calb2	TTGCTAGCGTGGGCCAATTAGGTTAGGTTGAGAATAGGAACGGCAGGATCTGCGCCAGCTCCGCCATCTCATGGGAGGATTGAGATGAGTTAAGGTTAGGTTGAGAATAGGACCCTATAGTGAGTCGTATTAGTTGTCAGCCATTGCGGG
Calb2	TTGCTAGCGTGGGCCAATTAGGTTAGGTTGAGAATAGGAAACCCAACGCAGGCACAACTGTCTATCAGGCAAGTGTGGGATTGATGAGATAATGGGAGGATTGAGATGAGTTCCCTATAGTGAGTCGTATTAGTTGTCAGCCATTGCGGG
Calb2	TTGCTAGCGTGGGCCAATTAGAGTGAGTAGTAGTGGAGTAAATTTCAGCAGGAAGTTCTCTTGTACAGGCAAGTGTGGGATTGATGAGATAAAGAGTGAGTAGTAGTGGAGTCCCTATAGTGAGTCGTATTAGTTGTCAGCCATTGCGGG
Calb2	TTGCTAGCGTGGGCCAATTAGGTTAGGTTGAGAATAGGAAAGGAGGTCAGACAGGAATCCCTTGAGCTCAATGGGAGGATTGAGATGAGTTAAGTGTGGGATTGATGAGATACCCTATAGTGAGTCGTATTAGTTGTCAGCCATTGCGGG
Calb2	TTGCTAGCGTGGGCCAATTTGGGAGGATTGAGATGAGTTAAGTTCATTCTCATCAATATAGCCGCTTCCAAAGGTTAGGTTGAGAATAGGAAAGAGTGAGTAGTAGTGGAGTCCCTATAGTGAGTCGTATTAGTTGTCAGCCATTGCGGG
Calb2	TTGCTAGCGTGGGCCAATTTGGGAGGATTGAGATGAGTTATCTTTACCTTCAATGTACCCATTTCCGTCAAAGAGTGAGTAGTAGTGGAGTAAGGTTAGGTTGAGAATAGGACCCTATAGTGAGTCGTATTAGTTGTCAGCCATTGCGGG
Calb2	TTGCTAGCGTGGGCCAATTAGTGTGGGATTGATGAGATAACACTCTTCCTGTAGGTGGTGAGCTGTTGGAAAGGTTAGGTTGAGAATAGGAAAGGTTAGGTTGAGAATAGGACCCTATAGTGAGTCGTATTAGTTGTCAGCCATTGCGGG
Calb2	TTGCTAGCGTGGGCCAATTAGTGTGGGATTGATGAGATAATTGCCATCTCCATTTAAGTCAAACATCCGTAAGTGTGGGATTGATGAGATAAAGGTTAGGTTGAGAATAGGACCCTATAGTGAGTCGTATTAGTTGTCAGCCATTGCGGG
Calb2	TTGCTAGCGTGGGCCAATTAGTGTGGGATTGATGAGATAAGGAAGCCAAAGAGAAAAGGAACACACACGTAAGGTTAGGTTGAGAATAGGAATGGGAGGATTGAGATGAGTTCCCTATAGTGAGTCGTATTAGTTGTCAGCCATTGCGGG
Calb2	TTGCTAGCGTGGGCCAATTTGGGAGGATTGAGATGAGTTAAGCCTAAATCATACAGCGAAGGAACTCATGAAGAGTGAGTAGTAGTGGAGTAAGAGTGAGTAGTAGTGGAGTCCCTATAGTGAGTCGTATTAGTTGTCAGCCATTGCGGG
Calb2	TTGCTAGCGTGGGCCAATTAGAGTGAGTAGTAGTGGAGTATGCCTCGGCCAAGGACATGACACTCTTCCTAAGAGTGAGTAGTAGTGGAGTAAGTGTGGGATTGATGAGATACCCTATAGTGAGTCGTATTAGTTGTCAGCCATTGCGGG
Calb2	TTGCTAGCGTGGGCCAATTAGAGTGAGTAGTAGTGGAGTACCTGGAAGAAGTTCTCTAGCTCTTTACCTTATGGGAGGATTGAGATGAGTTAAGTGTGGGATTGATGAGATACCCTATAGTGAGTCGTATTAGTTGTCAGCCATTGCGGG
Calb2	TTGCTAGCGTGGGCCAATTAGAGTGAGTAGTAGTGGAGTAAAAAGGAAATTCTCTTCGGTCGGCAGGATCATGGGAGGATTGAGATGAGTTAAGGTTAGGTTGAGAATAGGACCCTATAGTGAGTCGTATTAGTTGTCAGCCATTGCGGG
Calb2	TTGCTAGCGTGGGCCAATTTGGGAGGATTGAGATGAGTTATCCTTCATCTTCTCTCCAAAATTGTCGCTCAAGGTTAGGTTGAGAATAGGAATGGGAGGATTGAGATGAGTTCCCTATAGTGAGTCGTATTAGTTGTCAGCCATTGCGGG
Calb2	TTGCTAGCGTGGGCCAATTAGAGTGAGTAGTAGTGGAGTAAGTCACCCTCCACAGTAGCTCTGAGAAGACAAGGTTAGGTTGAGAATAGGAAAGTGTGGGATTGATGAGATACCCTATAGTGAGTCGTATTAGTTGTCAGCCATTGCGGG
Calb2	TTGCTAGCGTGGGCCAATTAGTGTGGGATTGATGAGATAACATCAATATAGCCGCTTCCATCCTTGTCATATGGGAGGATTGAGATGAGTTAAGTGTGGGATTGATGAGATACCCTATAGTGAGTCGTATTAGTTGTCAGCCATTGCGGG
Calb2	TTGCTAGCGTGGGCCAATTAGGTTAGGTTGAGAATAGGAAGGTTCAAGGGAGGCGCAGAAGCAGCCCCTGAAGGTTAGGTTGAGAATAGGAAAGGTTAGGTTGAGAATAGGACCCTATAGTGAGTCGTATTAGTTGTCAGCCATTGCGGG
Calb2	TTGCTAGCGTGGGCCAATTTGGGAGGATTGAGATGAGTTAAACTCTTCTGAGGTCAGCTTCATACCCTGAAAGAGTGAGTAGTAGTGGAGTAAGGTTAGGTTGAGAATAGGACCCTATAGTGAGTCGTATTAGTTGTCAGCCATTGCGGG
Calb2	TTGCTAGCGTGGGCCAATTAGAGTGAGTAGTAGTGGAGTAGTAGGTGGTGAGCTGTTGGATGTTCATCTCAAGAGTGAGTAGTAGTGGAGTATGGGAGGATTGAGATGAGTTCCCTATAGTGAGTCGTATTAGTTGTCAGCCATTGCGGG
Calb2	TTGCTAGCGTGGGCCAATTAGGTTAGGTTGAGAATAGGAAGAGAAAAGGAACACACACGTCAAGAACACAAAGAGTGAGTAGTAGTGGAGTATGGGAGGATTGAGATGAGTTCCCTATAGTGAGTCGTATTAGTTGTCAGCCATTGCGGG
Calb2	TTGCTAGCGTGGGCCAATTTGGGAGGATTGAGATGAGTTAGAGGGCGTCCAGTTCATTCTCATCAATATAAAGTGTGGGATTGATGAGATAAAGAGTGAGTAGTAGTGGAGTCCCTATAGTGAGTCGTATTAGTTGTCAGCCATTGCGGG
Calb2	TTGCTAGCGTGGGCCAATTTGGGAGGATTGAGATGAGTTATCCACTCTGTGGGACTCAGAAGCCTAAATCAAGAGTGAGTAGTAGTGGAGTAAGAGTGAGTAGTAGTGGAGTCCCTATAGTGAGTCGTATTAGTTGTCAGCCATTGCGGG
Calb2	TTGCTAGCGTGGGCCAATTAGGTTAGGTTGAGAATAGGAAAAACATCCGTAGTATGGTCTGGGTGTACTCAAGTGTGGGATTGATGAGATAAAGTGTGGGATTGATGAGATACCCTATAGTGAGTCGTATTAGTTGTCAGCCATTGCGGG
Calb2	TTGCTAGCGTGGGCCAATTAGGTTAGGTTGAGAATAGGAAACACACACGTCAAGAACACAAGGAGAGGGCAAGAGTGAGTAGTAGTGGAGTAAGTGTGGGATTGATGAGATACCCTATAGTGAGTCGTATTAGTTGTCAGCCATTGCGGG
Calb2	TTGCTAGCGTGGGCCAATTAGGTTAGGTTGAGAATAGGAAGGCGCAGCAAGAGGAAGGAGTCCACTCTGTAAGAGTGAGTAGTAGTGGAGTAAGAGTGAGTAGTAGTGGAGTCCCTATAGTGAGTCGTATTAGTTGTCAGCCATTGCGGG
Calb2	TTGCTAGCGTGGGCCAATTAGGTTAGGTTGAGAATAGGAACATAAACTCAGCGCTGGAGCCCACGTGCTGAAGGTTAGGTTGAGAATAGGAAAGTGTGGGATTGATGAGATACCCTATAGTGAGTCGTATTAGTTGTCAGCCATTGCGGG
Calb2	TTGCTAGCGTGGGCCAATTTGGGAGGATTGAGATGAGTTAAGAGCTTCCCTGCCTCGGCCAAGGACATGAAAGGTTAGGTTGAGAATAGGAAAGAGTGAGTAGTAGTGGAGTCCCTATAGTGAGTCGTATTAGTTGTCAGCCATTGCGGG
Calb2	TTGCTAGCGTGGGCCAATTAGTGTGGGATTGATGAGATAATCTATCAGGCCTAAGGAACCCTACCAGCCAAAGGTTAGGTTGAGAATAGGAAAGGTTAGGTTGAGAATAGGACCCTATAGTGAGTCGTATTAGTTGTCAGCCATTGCGGG
Calb2	TTGCTAGCGTGGGCCAATTAGAGTGAGTAGTAGTGGAGTAAGCTAGATCATTAAGCAAGCTGGTGGGCAGAAGGTTAGGTTGAGAATAGGAAAGTGTGGGATTGATGAGATACCCTATAGTGAGTCGTATTAGTTGTCAGCCATTGCGGG
Calb2	TTGCTAGCGTGGGCCAATTTGGGAGGATTGAGATGAGTTACTTGAGCTCATTGGCTTCGATGTAGCCACTAAGTGTGGGATTGATGAGATAAAGGTTAGGTTGAGAATAGGACCCTATAGTGAGTCGTATTAGTTGTCAGCCATTGCGGG
Calb2	TTGCTAGCGTGGGCCAATTAGAGTGAGTAGTAGTGGAGTATTGTACAGGCAAGAGTCTAGACATCTCTGAAAGTGTGGGATTGATGAGATAAAGGTTAGGTTGAGAATAGGACCCTATAGTGAGTCGTATTAGTTGTCAGCCATTGCGGG
Calb2	TTGCTAGCGTGGGCCAATTTGGGAGGATTGAGATGAGTTAATTTCCACTTTATTCTCTGTAAACTCTTCTAAGAGTGAGTAGTAGTGGAGTAAGGTTAGGTTGAGAATAGGACCCTATAGTGAGTCGTATTAGTTGTCAGCCATTGCGGG
Calb2	TTGCTAGCGTGGGCCAATTTGGGAGGATTGAGATGAGTTAGGGTGTACTCCTGGAGCTTAGGTTCATCATAAGAGTGAGTAGTAGTGGAGTAAGTGTGGGATTGATGAGATACCCTATAGTGAGTCGTATTAGTTGTCAGCCATTGCGGG
Calb2	TTGCTAGCGTGGGCCAATTAGAGTGAGTAGTAGTGGAGTATGCCAGAACCCTTCCTTGCCTTCTCCAGCTAAGGTTAGGTTGAGAATAGGAAAGTGTGGGATTGATGAGATACCCTATAGTGAGTCGTATTAGTTGTCAGCCATTGCGGG
Calb2	TTGCTAGCGTGGGCCAATTAGGTTAGGTTGAGAATAGGAAACATCTCTGAGAGACCCAATTTGCCATCTCAAGAGTGAGTAGTAGTGGAGTATGGGAGGATTGAGATGAGTTCCCTATAGTGAGTCGTATTAGTTGTCAGCCATTGCGGG
Calb2	TTGCTAGCGTGGGCCAATTTGGGAGGATTGAGATGAGTTACTCCGGAGATCTTAAGCCTCTCTCTCAGCGATGGGAGGATTGAGATGAGTTAAGGTTAGGTTGAGAATAGGACCCTATAGTGAGTCGTATTAGTTGTCAGCCATTGCGGG
Calb2	TTGCTAGCGTGGGCCAATTAGGTTAGGTTGAGAATAGGAAGGGAGGTCTGGGAAGGAGTGTCAAGAGAGTAAGTGTGGGATTGATGAGATAATGGGAGGATTGAGATGAGTTCCCTATAGTGAGTCGTATTAGTTGTCAGCCATTGCGGG
Calb2	TTGCTAGCGTGGGCCAATTTGGGAGGATTGAGATGAGTTATTGGCTTCGATGTAGCCACTTCTGTCTGTGAAGAGTGAGTAGTAGTGGAGTAAGGTTAGGTTGAGAATAGGACCCTATAGTGAGTCGTATTAGTTGTCAGCCATTGCGGG
Calb2	TTGCTAGCGTGGGCCAATTAGAGTGAGTAGTAGTGGAGTAGCGACAGAACATTTCCACTTTATTCTCTGTAAGAGTGAGTAGTAGTGGAGTATGGGAGGATTGAGATGAGTTCCCTATAGTGAGTCGTATTAGTTGTCAGCCATTGCGGG
Calb2	TTGCTAGCGTGGGCCAATTAGAGTGAGTAGTAGTGGAGTATCCTTGTCATAAAATGTGAAGATGGCATTGATGGGAGGATTGAGATGAGTTAAGGTTAGGTTGAGAATAGGACCCTATAGTGAGTCGTATTAGTTGTCAGCCATTGCGGG
Calb2	TTGCTAGCGTGGGCCAATTAGAGTGAGTAGTAGTGGAGTAAGTATGGTCTGGGTGTACTCCTGGAGCTTAAAGGTTAGGTTGAGAATAGGAAAGAGTGAGTAGTAGTGGAGTCCCTATAGTGAGTCGTATTAGTTGTCAGCCATTGCGGG
Calb2	TTGCTAGCGTGGGCCAATTTGGGAGGATTGAGATGAGTTAAATTTTCCCATCTGAGTTCTTATCATACTTAAGTGTGGGATTGATGAGATAAAGTGTGGGATTGATGAGATACCCTATAGTGAGTCGTATTAGTTGTCAGCCATTGCGGG
Calb2	TTGCTAGCGTGGGCCAATTTGGGAGGATTGAGATGAGTTACTGAGAAGACAGCTAGATCATTAAGCAAGCATGGGAGGATTGAGATGAGTTAAGAGTGAGTAGTAGTGGAGTCCCTATAGTGAGTCGTATTAGTTGTCAGCCATTGCGGG
Calb2	TTGCTAGCGTGGGCCAATTTGGGAGGATTGAGATGAGTTAGGCACAACTGTCTATCAGGCCTAAGGAACCATGGGAGGATTGAGATGAGTTAAGTGTGGGATTGATGAGATACCCTATAGTGAGTCGTATTAGTTGTCAGCCATTGCGGG
Calb2	TTGCTAGCGTGGGCCAATTAGTGTGGGATTGATGAGATAATCCGGGGTCAGCGGTGGACCGGGGAGAAAGAAGAGTGAGTAGTAGTGGAGTATGGGAGGATTGAGATGAGTTCCCTATAGTGAGTCGTATTAGTTGTCAGCCATTGCGGG
Calb2	TTGCTAGCGTGGGCCAATTTGGGAGGATTGAGATGAGTTAGCTTCCAGATTTCCAGGAACTGGGATGCAGAAGTGTGGGATTGATGAGATAAAGTGTGGGATTGATGAGATACCCTATAGTGAGTCGTATTAGTTGTCAGCCATTGCGGG
Calb2	TTGCTAGCGTGGGCCAATTAGAGTGAGTAGTAGTGGAGTATGTTCATCTCCTTCTTGTTCTTCTCATACAATGGGAGGATTGAGATGAGTTAAGTGTGGGATTGATGAGATACCCTATAGTGAGTCGTATTAGTTGTCAGCCATTGCGGG
Calb2	TTGCTAGCGTGGGCCAATTAGTGTGGGATTGATGAGATAAGCCAAGCCTCCATAAACTCAGCGCTGGAGCAAGTGTGGGATTGATGAGATAAAGAGTGAGTAGTAGTGGAGTCCCTATAGTGAGTCGTATTAGTTGTCAGCCATTGCGGG
Calb2	TTGCTAGCGTGGGCCAATTAGGTTAGGTTGAGAATAGGAATCTCTCAGCGCGCTGTCACTCGGTGCCGCTAAGGTTAGGTTGAGAATAGGAATGGGAGGATTGAGATGAGTTCCCTATAGTGAGTCGTATTAGTTGTCAGCCATTGCGGG
Car3	TTGCTAGCGTGGGCCAATTGGGAGAATGAGGTGTAATGTAGCATGGGCCCATCACTTCTGTAGTATTTGTAGGGAGAATGAGGTGTAATGTAGGGAGAATGAGGTGTAATGTCCCTATAGTGAGTCGTATTAGTTGTCAGCCATTGCGGG
Car3	TTGCTAGCGTGGGCCAATTTGTGGTTTGGAGATGATAGAAAAATGCTGGATCAAACATTTTAAAACACCTAGGAGTAGTTGGTTGTTAGGAAGGGAGAATGAGGTGTAATGTCCCTATAGTGAGTCGTATTAGTTGTCAGCCATTGCGGG
Car3	TTGCTAGCGTGGGCCAATTTGTGGTTTGGAGATGATAGAACTCTCCAAAGGTGTTATACTTTGGATTCCAAGGAGTAGTTGGTTGTTAGGAATGTGGTTTGGAGATGATAGACCCTATAGTGAGTCGTATTAGTTGTCAGCCATTGCGGG
Car3	TTGCTAGCGTGGGCCAATTGGGAGAATGAGGTGTAATGTACGCTGGTATTATTTGAAGTAAAACACATTAATGTGGTTTGGAGATGATAGAAGGAGTAGTTGGTTGTTAGGACCCTATAGTGAGTCGTATTAGTTGTCAGCCATTGCGGG
Car3	TTGCTAGCGTGGGCCAATTGGGATGTATTGAAGGAGGATAGCTGCAGAGAGGGGTCATGCTTGATGTCTTAGGGAGAATGAGGTGTAATGTATGTGGTTTGGAGATGATAGACCCTATAGTGAGTCGTATTAGTTGTCAGCCATTGCGGG
Car3	TTGCTAGCGTGGGCCAATTTGTGGTTTGGAGATGATAGAACTCCCGTCCTATCTTCAGGAAAATGCCAACATGTGGTTTGGAGATGATAGAAGGAGTAGTTGGTTGTTAGGACCCTATAGTGAGTCGTATTAGTTGTCAGCCATTGCGGG
Car3	TTGCTAGCGTGGGCCAATTGGGAGAATGAGGTGTAATGTATCTGAGTCTAATATGCTCAGTGAGCCACTGAGGGATGTATTGAAGGAGGATAGGGATGTATTGAAGGAGGATCCCTATAGTGAGTCGTATTAGTTGTCAGCCATTGCGGG
Car3	TTGCTAGCGTGGGCCAATTGGGAGAATGAGGTGTAATGTATGAGATCATGTCAAAAGGCACTGCGGTTGCAGGAGTAGTTGGTTGTTAGGAATGTGGTTTGGAGATGATAGACCCTATAGTGAGTCGTATTAGTTGTCAGCCATTGCGGG
Car3	TTGCTAGCGTGGGCCAATTGGAGTAGTTGGTTGTTAGGAACGGTAGGGTCCAGAGAGAGGACCACCCCTCAGGAGTAGTTGGTTGTTAGGAAGGGAGAATGAGGTGTAATGTCCCTATAGTGAGTCGTATTAGTTGTCAGCCATTGCGGG
Car3	TTGCTAGCGTGGGCCAATTGGAGTAGTTGGTTGTTAGGAACCTCTAGGTGTTGTCGGACAGCTTGGAGTAATGTGGTTTGGAGATGATAGAAGGAGTAGTTGGTTGTTAGGACCCTATAGTGAGTCGTATTAGTTGTCAGCCATTGCGGG
Car3	TTGCTAGCGTGGGCCAATTGGAGTAGTTGGTTGTTAGGAATGTCATAAGTATCATCAAACACAACTCTGCAGGGAGAATGAGGTGTAATGTAGGAGTAGTTGGTTGTTAGGACCCTATAGTGAGTCGTATTAGTTGTCAGCCATTGCGGG
Car3	TTGCTAGCGTGGGCCAATTGGGAGAATGAGGTGTAATGTAGCAGCTTGGCCATCTGGTCTGAGCTCACAGAGGGATGTATTGAAGGAGGATATGTGGTTTGGAGATGATAGACCCTATAGTGAGTCGTATTAGTTGTCAGCCATTGCGGG
Car3	TTGCTAGCGTGGGCCAATTGGAGTAGTTGGTTGTTAGGAAGCTCATTCTCTGCGCTGGAGAAGAGGCTGCATGTGGTTTGGAGATGATAGAAGGGATGTATTGAAGGAGGATCCCTATAGTGAGTCGTATTAGTTGTCAGCCATTGCGGG
Car3	TTGCTAGCGTGGGCCAATTTGTGGTTTGGAGATGATAGAAGCCTTACTTGAAGGAGGCCCTCACCACCCTATGTGGTTTGGAGATGATAGAAGGGAGAATGAGGTGTAATGTCCCTATAGTGAGTCGTATTAGTTGTCAGCCATTGCGGG
Car3	TTGCTAGCGTGGGCCAATTGGAGTAGTTGGTTGTTAGGAAGTGAAATTCATGCTTCTGGGTGAGATCATGATGTGGTTTGGAGATGATAGAAGGGATGTATTGAAGGAGGATCCCTATAGTGAGTCGTATTAGTTGTCAGCCATTGCGGG
Car3	TTGCTAGCGTGGGCCAATTGGGATGTATTGAAGGAGGATAATTGTTCAGGATGGTCTTAGCAGAGCCAGGAGGAGTAGTTGGTTGTTAGGAAGGGATGTATTGAAGGAGGATCCCTATAGTGAGTCGTATTAGTTGTCAGCCATTGCGGG
Car3	TTGCTAGCGTGGGCCAATTTGTGGTTTGGAGATGATAGAATGCTTCTGGGTGAGATCATGTCAAAAGGCAAGGAGTAGTTGGTTGTTAGGAAGGGATGTATTGAAGGAGGATCCCTATAGTGAGTCGTATTAGTTGTCAGCCATTGCGGG
Car3	TTGCTAGCGTGGGCCAATTGGGAGAATGAGGTGTAATGTAAGCCGTGATAGGTCCAATAGTCCCGGCAAGAGGGAGAATGAGGTGTAATGTAGGGAGAATGAGGTGTAATGTCCCTATAGTGAGTCGTATTAGTTGTCAGCCATTGCGGG
Car3	TTGCTAGCGTGGGCCAATTGGGAGAATGAGGTGTAATGTATTCGTCTTAATTTTGTCCAGGGCATCAAGAAGGGATGTATTGAAGGAGGATAGGGAGAATGAGGTGTAATGTCCCTATAGTGAGTCGTATTAGTTGTCAGCCATTGCGGG
Car3	TTGCTAGCGTGGGCCAATTGGGATGTATTGAAGGAGGATAGGCTTCATGGGTGTGTTTTATAGGTGACTAAGGGATGTATTGAAGGAGGATAGGGATGTATTGAAGGAGGATCCCTATAGTGAGTCGTATTAGTTGTCAGCCATTGCGGG
Car3	TTGCTAGCGTGGGCCAATTGGGATGTATTGAAGGAGGATAATCTTCAGGAAAATGCCAACCACAGCGATGAGGGATGTATTGAAGGAGGATATGTGGTTTGGAGATGATAGACCCTATAGTGAGTCGTATTAGTTGTCAGCCATTGCGGG
Car3	TTGCTAGCGTGGGCCAATTGGGAGAATGAGGTGTAATGTAAATGTTAGGTGTGAAATTCATGCTTCTGGGATGTGGTTTGGAGATGATAGAAGGGAGAATGAGGTGTAATGTCCCTATAGTGAGTCGTATTAGTTGTCAGCCATTGCGGG
Car3	TTGCTAGCGTGGGCCAATTGGAGTAGTTGGTTGTTAGGAAATCACTTCTGTAGTATTTGTAACTCAGCCTAGGGAGAATGAGGTGTAATGTAGGGATGTATTGAAGGAGGATCCCTATAGTGAGTCGTATTAGTTGTCAGCCATTGCGGG
Car3	TTGCTAGCGTGGGCCAATTGGAGTAGTTGGTTGTTAGGAAGCTTCAGAGCCTCTCCAAAGGTGTTATACTAGGAGTAGTTGGTTGTTAGGAAGGGAGAATGAGGTGTAATGTCCCTATAGTGAGTCGTATTAGTTGTCAGCCATTGCGGG
Car3	TTGCTAGCGTGGGCCAATTTGTGGTTTGGAGATGATAGAACAATGATGTTAACGTGTGTTTTCACTTAAGAGGGAGAATGAGGTGTAATGTAGGAGTAGTTGGTTGTTAGGACCCTATAGTGAGTCGTATTAGTTGTCAGCCATTGCGGG
Car3	TTGCTAGCGTGGGCCAATTGGGATGTATTGAAGGAGGATAGGAGGAGACAAGCAGGCTCTTCAGGGGCAGAGGGAGAATGAGGTGTAATGTAGGGAGAATGAGGTGTAATGTCCCTATAGTGAGTCGTATTAGTTGTCAGCCATTGCGGG
Car3	TTGCTAGCGTGGGCCAATTGGGAGAATGAGGTGTAATGTAACGGTGTGCTCAGAGCCGTGGTCATCAGAGAGGGATGTATTGAAGGAGGATAGGGATGTATTGAAGGAGGATCCCTATAGTGAGTCGTATTAGTTGTCAGCCATTGCGGG
Car3	TTGCTAGCGTGGGCCAATTGGGAGAATGAGGTGTAATGTATAAAACACCTGGCTTCATGGGTGTGTTTTAAGGAGTAGTTGGTTGTTAGGAAGGGAGAATGAGGTGTAATGTCCCTATAGTGAGTCGTATTAGTTGTCAGCCATTGCGGG
Car3	TTGCTAGCGTGGGCCAATTGGAGTAGTTGGTTGTTAGGAACCATCAGGCTGCTTCAGAGCCTCTCCAAAGAGGGAGAATGAGGTGTAATGTAGGAGTAGTTGGTTGTTAGGACCCTATAGTGAGTCGTATTAGTTGTCAGCCATTGCGGG
Car3	TTGCTAGCGTGGGCCAATTGGAGTAGTTGGTTGTTAGGAAACAACTCTGCAGGTCTTCCCATTGTTCAGGAGGAGTAGTTGGTTGTTAGGAAGGAGTAGTTGGTTGTTAGGACCCTATAGTGAGTCGTATTAGTTGTCAGCCATTGCGGG
Car3	TTGCTAGCGTGGGCCAATTGGAGTAGTTGGTTGTTAGGAATGAAGCTCAGCAGCGTATTTTACTCCGTCCATGTGGTTTGGAGATGATAGAAGGGATGTATTGAAGGAGGATCCCTATAGTGAGTCGTATTAGTTGTCAGCCATTGCGGG
Car3	TTGCTAGCGTGGGCCAATTGGGAGAATGAGGTGTAATGTATCAAACATTTTAAAACACCTGGCTTCATGGAGGGATGTATTGAAGGAGGATAGGAGTAGTTGGTTGTTAGGACCCTATAGTGAGTCGTATTAGTTGTCAGCCATTGCGGG
Car3	TTGCTAGCGTGGGCCAATTGGGATGTATTGAAGGAGGATATCATGGGCTCTTTGAGCAGCAGCCACACAAAGGGAGAATGAGGTGTAATGTAGGGATGTATTGAAGGAGGATCCCTATAGTGAGTCGTATTAGTTGTCAGCCATTGCGGG
Car3	TTGCTAGCGTGGGCCAATTGGAGTAGTTGGTTGTTAGGAACCTCCATACCCGGATACATAGCATGGGCCCAGGGAGAATGAGGTGTAATGTAGGGAGAATGAGGTGTAATGTCCCTATAGTGAGTCGTATTAGTTGTCAGCCATTGCGGG
Car3	TTGCTAGCGTGGGCCAATTGGGATGTATTGAAGGAGGATAAAATGCCAACCACAGCGATGCCATCAGGCTAGGGAGAATGAGGTGTAATGTAGGAGTAGTTGGTTGTTAGGACCCTATAGTGAGTCGTATTAGTTGTCAGCCATTGCGGG
Car3	TTGCTAGCGTGGGCCAATTGGGATGTATTGAAGGAGGATAGGCATGCAAAGATTAAAGTAGTGAAATAAAAGGGATGTATTGAAGGAGGATAGGAGTAGTTGGTTGTTAGGACCCTATAGTGAGTCGTATTAGTTGTCAGCCATTGCGGG
Car3	TTGCTAGCGTGGGCCAATTGGAGTAGTTGGTTGTTAGGAACAAGCTCAGAGCCTTACTTGAAGGAGGCCCAGGAGTAGTTGGTTGTTAGGAAGGGAGAATGAGGTGTAATGTCCCTATAGTGAGTCGTATTAGTTGTCAGCCATTGCGGG
Car3	TTGCTAGCGTGGGCCAATTGGAGTAGTTGGTTGTTAGGAAGAGCTCACAGTCATGGGCTCTTTGAGCAGCAGGAGTAGTTGGTTGTTAGGAAGGAGTAGTTGGTTGTTAGGACCCTATAGTGAGTCGTATTAGTTGTCAGCCATTGCGGG
Car3	TTGCTAGCGTGGGCCAATTGGGATGTATTGAAGGAGGATATTCTCCTCTTCCTCTAGGTGTTGTCGGACAAGGGAGAATGAGGTGTAATGTAGGGATGTATTGAAGGAGGATCCCTATAGTGAGTCGTATTAGTTGTCAGCCATTGCGGG
Car3	TTGCTAGCGTGGGCCAATTGGAGTAGTTGGTTGTTAGGAAAGAATCTGGAACTCGCCTTTCTCCCGTCCTATGTGGTTTGGAGATGATAGAAGGGAGAATGAGGTGTAATGTCCCTATAGTGAGTCGTATTAGTTGTCAGCCATTGCGGG
Car3	TTGCTAGCGTGGGCCAATTGGGATGTATTGAAGGAGGATAGCCCTTGACAGGCTGAGGAGGGCGCCAATTATGTGGTTTGGAGATGATAGAATGTGGTTTGGAGATGATAGACCCTATAGTGAGTCGTATTAGTTGTCAGCCATTGCGGG
Car3	TTGCTAGCGTGGGCCAATTGGAGTAGTTGGTTGTTAGGAAACCTTTCGTGTTTCTCAGCGCTGGACAGCTATGTGGTTTGGAGATGATAGAATGTGGTTTGGAGATGATAGACCCTATAGTGAGTCGTATTAGTTGTCAGCCATTGCGGG
Car3	TTGCTAGCGTGGGCCAATTGGGATGTATTGAAGGAGGATATTCACTTAAGTGTGGTAAGGTCCGCATACTATGTGGTTTGGAGATGATAGAAGGGATGTATTGAAGGAGGATCCCTATAGTGAGTCGTATTAGTTGTCAGCCATTGCGGG
Car3	TTGCTAGCGTGGGCCAATTGGGATGTATTGAAGGAGGATAGAAGATGGAATTGGCGAAGTCGGTAGGGTCAGGGATGTATTGAAGGAGGATATGTGGTTTGGAGATGATAGACCCTATAGTGAGTCGTATTAGTTGTCAGCCATTGCGGG
Car3	TTGCTAGCGTGGGCCAATTGGGAGAATGAGGTGTAATGTAGACTGGTTGTCCCCTTTGGCAATTGGATAAAGGGAGAATGAGGTGTAATGTAGGAGTAGTTGGTTGTTAGGACCCTATAGTGAGTCGTATTAGTTGTCAGCCATTGCGGG
Car3	TTGCTAGCGTGGGCCAATTGGAGTAGTTGGTTGTTAGGAAGTCATCAGAGGAGCCCCAGTGAAGATGGAAAGGGATGTATTGAAGGAGGATAGGGATGTATTGAAGGAGGATCCCTATAGTGAGTCGTATTAGTTGTCAGCCATTGCGGG
Car3	TTGCTAGCGTGGGCCAATTTGTGGTTTGGAGATGATAGAATCCTCACTGAATTCATACTAGAAATACTAAATGTGGTTTGGAGATGATAGAAGGAGTAGTTGGTTGTTAGGACCCTATAGTGAGTCGTATTAGTTGTCAGCCATTGCGGG
Car3	TTGCTAGCGTGGGCCAATTGGGATGTATTGAAGGAGGATAGAAGAAGAAATTTAAATGCTGGATCAAACAATGTGGTTTGGAGATGATAGAAGGGATGTATTGAAGGAGGATCCCTATAGTGAGTCGTATTAGTTGTCAGCCATTGCGGG
Car3	TTGCTAGCGTGGGCCAATTTGTGGTTTGGAGATGATAGAAATCTATTTCTTCCTCACTGAATTCATACTAATGTGGTTTGGAGATGATAGAAGGAGTAGTTGGTTGTTAGGACCCTATAGTGAGTCGTATTAGTTGTCAGCCATTGCGGG
Car3	TTGCTAGCGTGGGCCAATTTGTGGTTTGGAGATGATAGAAGTGCTGAGATTCTGAGTCTAATATGCTCAGATGTGGTTTGGAGATGATAGAAGGAGTAGTTGGTTGTTAGGACCCTATAGTGAGTCGTATTAGTTGTCAGCCATTGCGGG
Car3	TTGCTAGCGTGGGCCAATTGGGAGAATGAGGTGTAATGTACATCTGGTCTGAGCTCACAGTCATGGGCTCATGTGGTTTGGAGATGATAGAATGTGGTTTGGAGATGATAGACCCTATAGTGAGTCGTATTAGTTGTCAGCCATTGCGGG
Car3	TTGCTAGCGTGGGCCAATTTGTGGTTTGGAGATGATAGAATTGGCGAAGTCGGTAGGGTCCAGAGAGAGGAGGGATGTATTGAAGGAGGATAGGGATGTATTGAAGGAGGATCCCTATAGTGAGTCGTATTAGTTGTCAGCCATTGCGGG
Car3	TTGCTAGCGTGGGCCAATTGGGAGAATGAGGTGTAATGTACAGAGCCGTGGTCATCAGAGGAGCCCCAGTATGTGGTTTGGAGATGATAGAAGGGATGTATTGAAGGAGGATCCCTATAGTGAGTCGTATTAGTTGTCAGCCATTGCGGG
Car3	TTGCTAGCGTGGGCCAATTGGAGTAGTTGGTTGTTAGGAAGTCATAAGATGCTGACCAGGGCTGCAGAGAAGGGATGTATTGAAGGAGGATAGGGAGAATGAGGTGTAATGTCCCTATAGTGAGTCGTATTAGTTGTCAGCCATTGCGGG
Car3	TTGCTAGCGTGGGCCAATTTGTGGTTTGGAGATGATAGAAGCAAAGAAAACCATCTTTATGAAGAAGAAAAGGAGTAGTTGGTTGTTAGGAAGGAGTAGTTGGTTGTTAGGACCCTATAGTGAGTCGTATTAGTTGTCAGCCATTGCGGG
Car3	TTGCTAGCGTGGGCCAATTGGAGTAGTTGGTTGTTAGGAAACCACCCCTCAGCATAGACCTGTCATAAGTAGGGATGTATTGAAGGAGGATAGGGAGAATGAGGTGTAATGTCCCTATAGTGAGTCGTATTAGTTGTCAGCCATTGCGGG
Car3	TTGCTAGCGTGGGCCAATTGGGAGAATGAGGTGTAATGTACGGATACATAGCATGGGCCCATCACTTCTGAGGGAGAATGAGGTGTAATGTAGGGATGTATTGAAGGAGGATCCCTATAGTGAGTCGTATTAGTTGTCAGCCATTGCGGG
Car3	TTGCTAGCGTGGGCCAATTTGTGGTTTGGAGATGATAGAAACTCGCCTTTCTCCCGTCCTATCTTCAGGAAGGGAGAATGAGGTGTAATGTAGGAGTAGTTGGTTGTTAGGACCCTATAGTGAGTCGTATTAGTTGTCAGCCATTGCGGG
Car3	TTGCTAGCGTGGGCCAATTGGGATGTATTGAAGGAGGATAAAGAGGCTGCGCAGCTTGGCCATCTGGTCTAGGAGTAGTTGGTTGTTAGGAATGTGGTTTGGAGATGATAGACCCTATAGTGAGTCGTATTAGTTGTCAGCCATTGCGGG
Car3	TTGCTAGCGTGGGCCAATTGGGATGTATTGAAGGAGGATAGCTTGGAGTAGGGAGCACCAGGAGGAGACAAGGAGTAGTTGGTTGTTAGGAATGTGGTTTGGAGATGATAGACCCTATAGTGAGTCGTATTAGTTGTCAGCCATTGCGGG
Car3	TTGCTAGCGTGGGCCAATTTGTGGTTTGGAGATGATAGAACCCCTTTGGCAATTGGATAAAGTTCATGCCATGTGGTTTGGAGATGATAGAAGGAGTAGTTGGTTGTTAGGACCCTATAGTGAGTCGTATTAGTTGTCAGCCATTGCGGG
Car3	TTGCTAGCGTGGGCCAATTGGAGTAGTTGGTTGTTAGGAATGTGGTAAGGTCCGCATACTCCTCCATACCAGGAGTAGTTGGTTGTTAGGAAGGGATGTATTGAAGGAGGATCCCTATAGTGAGTCGTATTAGTTGTCAGCCATTGCGGG
Car3	TTGCTAGCGTGGGCCAATTGGGATGTATTGAAGGAGGATATAGTATTTGTAACTCAGCCTGAAAGTAGGAAGGGAGAATGAGGTGTAATGTAGGGATGTATTGAAGGAGGATCCCTATAGTGAGTCGTATTAGTTGTCAGCCATTGCGGG
Car3	TTGCTAGCGTGGGCCAATTTGTGGTTTGGAGATGATAGAAGGTCCAATAGTCCCGGCAAGCAGGGAACAGAGGGAGAATGAGGTGTAATGTAGGGATGTATTGAAGGAGGATCCCTATAGTGAGTCGTATTAGTTGTCAGCCATTGCGGG
Car3	TTGCTAGCGTGGGCCAATTGGGATGTATTGAAGGAGGATATGCGCTGGAGAAGAGGCTGCGCAGCTTGGCAGGGAGAATGAGGTGTAATGTAGGGAGAATGAGGTGTAATGTCCCTATAGTGAGTCGTATTAGTTGTCAGCCATTGCGGG
Car3	TTGCTAGCGTGGGCCAATTTGTGGTTTGGAGATGATAGAAATCATCAAACACAACTCTGCAGGTCTTCCCAGGGATGTATTGAAGGAGGATAGGGAGAATGAGGTGTAATGTCCCTATAGTGAGTCGTATTAGTTGTCAGCCATTGCGGG
Car3	TTGCTAGCGTGGGCCAATTGGGAGAATGAGGTGTAATGTAGAAAGTAGGAGTGCTGAGATTCTGAGTCTAAGGGATGTATTGAAGGAGGATAGGGATGTATTGAAGGAGGATCCCTATAGTGAGTCGTATTAGTTGTCAGCCATTGCGGG
Car3	TTGCTAGCGTGGGCCAATTTGTGGTTTGGAGATGATAGAACACAGCGATGCCATCAGGCTGCTTCAGAGCATGTGGTTTGGAGATGATAGAAGGAGTAGTTGGTTGTTAGGACCCTATAGTGAGTCGTATTAGTTGTCAGCCATTGCGGG
Car3	TTGCTAGCGTGGGCCAATTTGTGGTTTGGAGATGATAGAAGCAGGGCGGCGTGGTGAAGGAGCCGTGATAATGTGGTTTGGAGATGATAGAAGGGATGTATTGAAGGAGGATCCCTATAGTGAGTCGTATTAGTTGTCAGCCATTGCGGG
Car3	TTGCTAGCGTGGGCCAATTGGGAGAATGAGGTGTAATGTATCCCGGCAAGCAGGGAACAGGCATGATGGGAGGGAGAATGAGGTGTAATGTAGGAGTAGTTGGTTGTTAGGACCCTATAGTGAGTCGTATTAGTTGTCAGCCATTGCGGG
Car3	TTGCTAGCGTGGGCCAATTGGGAGAATGAGGTGTAATGTAAACGTGTGTTTTCACTTAAGTGTGGTAAGGATGTGGTTTGGAGATGATAGAAGGGATGTATTGAAGGAGGATCCCTATAGTGAGTCGTATTAGTTGTCAGCCATTGCGGG
Car3	TTGCTAGCGTGGGCCAATTGGGAGAATGAGGTGTAATGTACAGCGTATTTTACTCCGTCCACGGTGTGCTAGGGATGTATTGAAGGAGGATAGGGAGAATGAGGTGTAATGTCCCTATAGTGAGTCGTATTAGTTGTCAGCCATTGCGGG
Car3	TTGCTAGCGTGGGCCAATTGGGAGAATGAGGTGTAATGTAAGCCATGGTCACCTTTCGTGTTTCTCAGCGAGGAGTAGTTGGTTGTTAGGAAGGGAGAATGAGGTGTAATGTCCCTATAGTGAGTCGTATTAGTTGTCAGCCATTGCGGG
Car3	TTGCTAGCGTGGGCCAATTTGTGGTTTGGAGATGATAGAAATATGCTCAGTGAGCCACTGTTCTCTATCGAGGAGTAGTTGGTTGTTAGGAAGGGAGAATGAGGTGTAATGTCCCTATAGTGAGTCGTATTAGTTGTCAGCCATTGCGGG
Car3	TTGCTAGCGTGGGCCAATTTGTGGTTTGGAGATGATAGAATTTGAGCAGCAGCCACACAATGCACTCCTCAGGGATGTATTGAAGGAGGATAGGAGTAGTTGGTTGTTAGGACCCTATAGTGAGTCGTATTAGTTGTCAGCCATTGCGGG
Car3	TTGCTAGCGTGGGCCAATTGGAGTAGTTGGTTGTTAGGAATAAAAGGGGCCTCCTTGCCCTTCGTCTTAAAGGGATGTATTGAAGGAGGATATGTGGTTTGGAGATGATAGACCCTATAGTGAGTCGTATTAGTTGTCAGCCATTGCGGG
Car3	TTGCTAGCGTGGGCCAATTTGTGGTTTGGAGATGATAGAAGATGGATTATCGCTGGTATTATTTGAAGTAAGGGAGAATGAGGTGTAATGTATGTGGTTTGGAGATGATAGACCCTATAGTGAGTCGTATTAGTTGTCAGCCATTGCGGG
Car3	TTGCTAGCGTGGGCCAATTGGAGTAGTTGGTTGTTAGGAATTGAGATCTACAATGATGTTAACGTGTGTTAGGGAGAATGAGGTGTAATGTAGGAGTAGTTGGTTGTTAGGACCCTATAGTGAGTCGTATTAGTTGTCAGCCATTGCGGG
Car3	TTGCTAGCGTGGGCCAATTTGTGGTTTGGAGATGATAGAACAGGGAACAGGCATGATGGGTCAAAGTGTGAGGGAGAATGAGGTGTAATGTATGTGGTTTGGAGATGATAGACCCTATAGTGAGTCGTATTAGTTGTCAGCCATTGCGGG
Car3	TTGCTAGCGTGGGCCAATTTGTGGTTTGGAGATGATAGAAGGGGTCATGCTTGATGTCTTTAGTATGCAGAGGGAGAATGAGGTGTAATGTAGGGAGAATGAGGTGTAATGTCCCTATAGTGAGTCGTATTAGTTGTCAGCCATTGCGGG
Car3	TTGCTAGCGTGGGCCAATTTGTGGTTTGGAGATGATAGAAGTGAACCAGGTGAAGCTCAGCAGCGTATTTAGGAGTAGTTGGTTGTTAGGAAGGGATGTATTGAAGGAGGATCCCTATAGTGAGTCGTATTAGTTGTCAGCCATTGCGGG
Car3	TTGCTAGCGTGGGCCAATTGGGAGAATGAGGTGTAATGTAGCTGACCAGGGCTGCAGAGAGGGGTCATGCATGTGGTTTGGAGATGATAGAATGTGGTTTGGAGATGATAGACCCTATAGTGAGTCGTATTAGTTGTCAGCCATTGCGGG
Car3	TTGCTAGCGTGGGCCAATTTGTGGTTTGGAGATGATAGAAAAACCAGGCAAACTTGGTAGTAGGCAAATTAGGGATGTATTGAAGGAGGATAGGGATGTATTGAAGGAGGATCCCTATAGTGAGTCGTATTAGTTGTCAGCCATTGCGGG
Car3	TTGCTAGCGTGGGCCAATTTGTGGTTTGGAGATGATAGAATGCACTCCTCGCAGGGCGGCGTGGTGAAGGAGGGAGAATGAGGTGTAATGTAGGGAGAATGAGGTGTAATGTCCCTATAGTGAGTCGTATTAGTTGTCAGCCATTGCGGG
Car3	TTGCTAGCGTGGGCCAATTGGGAGAATGAGGTGTAATGTATCACCACCCTGCCCTTGACAGGCTGAGGAGAGGAGTAGTTGGTTGTTAGGAATGTGGTTTGGAGATGATAGACCCTATAGTGAGTCGTATTAGTTGTCAGCCATTGCGGG
Car3	TTGCTAGCGTGGGCCAATTTGTGGTTTGGAGATGATAGAAGTGGTGAAGGAGCCGTGATAGGTCCAATAGAGGAGTAGTTGGTTGTTAGGAAGGAGTAGTTGGTTGTTAGGACCCTATAGTGAGTCGTATTAGTTGTCAGCCATTGCGGG
Car3	TTGCTAGCGTGGGCCAATTGGAGTAGTTGGTTGTTAGGAAAGTTTCTTGCCCGAAGAGGGCAAGCTCAGAAGGGATGTATTGAAGGAGGATATGTGGTTTGGAGATGATAGACCCTATAGTGAGTCGTATTAGTTGTCAGCCATTGCGGG
Car3	TTGCTAGCGTGGGCCAATTGGGATGTATTGAAGGAGGATATTCAATGGGTGACTGGTTGTCCCCTTTGGCATGTGGTTTGGAGATGATAGAAGGGATGTATTGAAGGAGGATCCCTATAGTGAGTCGTATTAGTTGTCAGCCATTGCGGG
Car3	TTGCTAGCGTGGGCCAATTTGTGGTTTGGAGATGATAGAATCAAAGTGTGTAAAAGGGGCCTCCTTGCCCAGGGATGTATTGAAGGAGGATAGGGATGTATTGAAGGAGGATCCCTATAGTGAGTCGTATTAGTTGTCAGCCATTGCGGG
Car3	TTGCTAGCGTGGGCCAATTGGAGTAGTTGGTTGTTAGGAAATGTGACTGCTTCTCCTCTTCCTCTAGGTGAGGAGTAGTTGGTTGTTAGGAAGGGAGAATGAGGTGTAATGTCCCTATAGTGAGTCGTATTAGTTGTCAGCCATTGCGGG
Car3	TTGCTAGCGTGGGCCAATTGGAGTAGTTGGTTGTTAGGAACAGAGCCAGGGTCATAAGATGCTGACCAGGAGGGATGTATTGAAGGAGGATAGGGATGTATTGAAGGAGGATCCCTATAGTGAGTCGTATTAGTTGTCAGCCATTGCGGG
Car3	TTGCTAGCGTGGGCCAATTGGAGTAGTTGGTTGTTAGGAAAAGGAGGCCCTCACCACCCTGCCCTTGACAATGTGGTTTGGAGATGATAGAAGGGATGTATTGAAGGAGGATCCCTATAGTGAGTCGTATTAGTTGTCAGCCATTGCGGG
Ccl2	TTGCTAGCGTGGGCCAATTTGTGGTTTGGAGATGATAGAAGGCTGGCCTTCCTCCCGTCTGGCTCTCTGCATGTGGTTTGGAGATGATAGAATGTGGTTTGGAGATGATAGACCCTATAGTGAGTCGTATTAGTTGTCAGCCATTGCGGG
Ccl2	TTGCTAGCGTGGGCCAATTGGGATGTATTGAAGGAGGATAGCTGGTGCTGGGCTGGCCTTCCTCCCGTCTAGGGATGTATTGAAGGAGGATATGTGGTTTGGAGATGATAGACCCTATAGTGAGTCGTATTAGTTGTCAGCCATTGCGGG
Ccl2	TTGCTAGCGTGGGCCAATTTGTGGTTTGGAGATGATAGAAGTTGGCTGGTGCTGGTGCTGGGCTGGCCTTAGGGTTGATTAGTGGTAGAAAAGGGATGTATTGAAGGAGGATCCCTATAGTGAGTCGTATTAGTTGTCAGCCATTGCGGG
Ccl2	TTGCTAGCGTGGGCCAATTGGGTTGATTAGTGGTAGAAAATTCAGTGAGAGTTGGCTGGTGCTGGTGCTGAGGGTGGTTTAGTGTGTGTTTAGGGATGTATTGAAGGAGGATCCCTATAGTGAGTCGTATTAGTTGTCAGCCATTGCGGG
Ccl2	TTGCTAGCGTGGGCCAATTTGTGGTTTGGAGATGATAGAAGAGAGCTGGCTTCAGTGAGAGTTGGCTGGTATGTGGTTTGGAGATGATAGAATGTGGTTTGGAGATGATAGACCCTATAGTGAGTCGTATTAGTTGTCAGCCATTGCGGG
Ccl2	TTGCTAGCGTGGGCCAATTGGGTGGTTTAGTGTGTGTTTATGGAGGAAGAGAGAGCTGGCTTCAGTGAGAAGGGTGGTTTAGTGTGTGTTTATGTGGTTTGGAGATGATAGACCCTATAGTGAGTCGTATTAGTTGTCAGCCATTGCGGG
Ccl2	TTGCTAGCGTGGGCCAATTGGGTTGATTAGTGGTAGAAAATGCATGGTGGTGGAGGAAGAGAGAGCTGGCATGTGGTTTGGAGATGATAGAATGTGGTTTGGAGATGATAGACCCTATAGTGAGTCGTATTAGTTGTCAGCCATTGCGGG
Ccl2	TTGCTAGCGTGGGCCAATTGGGTGGTTTAGTGTGTGTTTAGACAGGGACCTGCATGGTGGTGGAGGAAGAAGGGATGTATTGAAGGAGGATAGGGTGGTTTAGTGTGTGTTTCCCTATAGTGAGTCGTATTAGTTGTCAGCCATTGCGGG
Ccl2	TTGCTAGCGTGGGCCAATTGGGATGTATTGAAGGAGGATACCAGAAGCATGACAGGGACCTGCATGGTGGAGGGATGTATTGAAGGAGGATAGGGTTGATTAGTGGTAGAAACCCTATAGTGAGTCGTATTAGTTGTCAGCCATTGCGGG
Ccl2	TTGCTAGCGTGGGCCAATTGGGTTGATTAGTGGTAGAAAAAACAGCAGGCCCAGAAGCATGACAGGGACCAGGGATGTATTGAAGGAGGATAGGGTTGATTAGTGGTAGAAACCCTATAGTGAGTCGTATTAGTTGTCAGCCATTGCGGG
Ccl2	TTGCTAGCGTGGGCCAATTTGTGGTTTGGAGATGATAGAAGGCAACTGTGAACAGCAGGCCCAGAAGCATAGGGTTGATTAGTGGTAGAAAAGGGTGGTTTAGTGTGTGTTTCCCTATAGTGAGTCGTATTAGTTGTCAGCCATTGCGGG
Ccl2	TTGCTAGCGTGGGCCAATTGGGTTGATTAGTGGTAGAAAATGCTCCAGCCGGCAACTGTGAACAGCAGGCAGGGTTGATTAGTGGTAGAAAAGGGTGGTTTAGTGTGTGTTTCCCTATAGTGAGTCGTATTAGTTGTCAGCCATTGCGGG
Ccl2	TTGCTAGCGTGGGCCAATTGGGTGGTTTAGTGTGTGTTTAAACACGTGGATGCTCCAGCCGGCAACTGTGAGGGTTGATTAGTGGTAGAAAAGGGTGGTTTAGTGTGTGTTTCCCTATAGTGAGTCGTATTAGTTGTCAGCCATTGCGGG
Ccl2	TTGCTAGCGTGGGCCAATTGGGATGTATTGAAGGAGGATATGGCTGAGCCAACACGTGGATGCTCCAGCCAGGGTTGATTAGTGGTAGAAAAGGGTTGATTAGTGGTAGAAACCCTATAGTGAGTCGTATTAGTTGTCAGCCATTGCGGG
Ccl2	TTGCTAGCGTGGGCCAATTGGGATGTATTGAAGGAGGATATAACTGCATCTGGCTGAGCCAACACGTGGAATGTGGTTTGGAGATGATAGAAGGGATGTATTGAAGGAGGATCCCTATAGTGAGTCGTATTAGTTGTCAGCCATTGCGGG
Ccl2	TTGCTAGCGTGGGCCAATTTGTGGTTTGGAGATGATAGAAAGTGGGGCGTTAACTGCATCTGGCTGAGCCATGTGGTTTGGAGATGATAGAAGGGTTGATTAGTGGTAGAAACCCTATAGTGAGTCGTATTAGTTGTCAGCCATTGCGGG
Ccl2	TTGCTAGCGTGGGCCAATTGGGTGGTTTAGTGTGTGTTTAGCAGCAGGTGAGTGGGGCGTTAACTGCATCAGGGATGTATTGAAGGAGGATAGGGATGTATTGAAGGAGGATCCCTATAGTGAGTCGTATTAGTTGTCAGCCATTGCGGG
Ccl2	TTGCTAGCGTGGGCCAATTGGGTTGATTAGTGGTAGAAAATGAATGAGTAGCAGCAGGTGAGTGGGGCGTATGTGGTTTGGAGATGATAGAAGGGATGTATTGAAGGAGGATCCCTATAGTGAGTCGTATTAGTTGTCAGCCATTGCGGG
Ccl2	TTGCTAGCGTGGGCCAATTGGGATGTATTGAAGGAGGATAATCTTGCTGGTGAATGAGTAGCAGCAGGTGAGGGATGTATTGAAGGAGGATAGGGTTGATTAGTGGTAGAAACCCTATAGTGAGTCGTATTAGTTGTCAGCCATTGCGGG
Ccl2	TTGCTAGCGTGGGCCAATTTGTGGTTTGGAGATGATAGAACATTGGGATCATCTTGCTGGTGAATGAGTAATGTGGTTTGGAGATGATAGAAGGGATGTATTGAAGGAGGATCCCTATAGTGAGTCGTATTAGTTGTCAGCCATTGCGGG
Ccl2	TTGCTAGCGTGGGCCAATTGGGTGGTTTAGTGTGTGTTTACCAGCCTACTCATTGGGATCATCTTGCTGGAGGGTTGATTAGTGGTAGAAAATGTGGTTTGGAGATGATAGACCCTATAGTGAGTCGTATTAGTTGTCAGCCATTGCGGG
Ccl2	TTGCTAGCGTGGGCCAATTGGGTTGATTAGTGGTAGAAAATTGTAGCTCTCCAGCCTACTCATTGGGATCAGGGATGTATTGAAGGAGGATAGGGTTGATTAGTGGTAGAAACCCTATAGTGAGTCGTATTAGTTGTCAGCCATTGCGGG
Ccl2	TTGCTAGCGTGGGCCAATTGGGTGGTTTAGTGTGTGTTTAGGTGATCCTCTTGTAGCTCTCCAGCCTACTAGGGTTGATTAGTGGTAGAAAAGGGTTGATTAGTGGTAGAAACCCTATAGTGAGTCGTATTAGTTGTCAGCCATTGCGGG
Ccl2	TTGCTAGCGTGGGCCAATTTGTGGTTTGGAGATGATAGAAACCTGCTGCTGGTGATCCTCTTGTAGCTCTAGGGATGTATTGAAGGAGGATAGGGATGTATTGAAGGAGGATCCCTATAGTGAGTCGTATTAGTTGTCAGCCATTGCGGG
Ccl2	TTGCTAGCGTGGGCCAATTGGGTTGATTAGTGGTAGAAAATCTTTGGGACACCTGCTGCTGGTGATCCTCAGGGTGGTTTAGTGTGTGTTTAGGGATGTATTGAAGGAGGATCCCTATAGTGAGTCGTATTAGTTGTCAGCCATTGCGGG
Ccl2	TTGCTAGCGTGGGCCAATTTGTGGTTTGGAGATGATAGAAAACTACAGCTTCTTTGGGACACCTGCTGCTAGGGTGGTTTAGTGTGTGTTTAGGGTTGATTAGTGGTAGAAACCCTATAGTGAGTCGTATTAGTTGTCAGCCATTGCGGG
Ccl2	TTGCTAGCGTGGGCCAATTGGGTTGATTAGTGGTAGAAAAACAGACCTCTCTCTTGAGCTTGGTGACAAAAGGGATGTATTGAAGGAGGATAGGGTGGTTTAGTGTGTGTTTCCCTATAGTGAGTCGTATTAGTTGTCAGCCATTGCGGG
Ccl2	TTGCTAGCGTGGGCCAATTTGTGGTTTGGAGATGATAGAATGGGGTCAGCACAGACCTCTCTCTTGAGCTAGGGATGTATTGAAGGAGGATAGGGTGGTTTAGTGTGTGTTTCCCTATAGTGAGTCGTATTAGTTGTCAGCCATTGCGGG
Ccl2	TTGCTAGCGTGGGCCAATTGGGTGGTTTAGTGTGTGTTTACATTCCTTCTTGGGGTCAGCACAGACCTCTAGGGTTGATTAGTGGTAGAAAAGGGTTGATTAGTGGTAGAAACCCTATAGTGAGTCGTATTAGTTGTCAGCCATTGCGGG
Ccl2	TTGCTAGCGTGGGCCAATTGGGTGGTTTAGTGTGTGTTTATGTCTGGACCCATTCCTTCTTGGGGTCAGCATGTGGTTTGGAGATGATAGAAGGGATGTATTGAAGGAGGATCCCTATAGTGAGTCGTATTAGTTGTCAGCCATTGCGGG
Ccl2	TTGCTAGCGTGGGCCAATTGGGTGGTTTAGTGTGTGTTTATTTTAATGTATGTCTGGACCCATTCCTTCTATGTGGTTTGGAGATGATAGAAGGGTGGTTTAGTGTGTGTTTCCCTATAGTGAGTCGTATTAGTTGTCAGCCATTGCGGG
Ccl2	TTGCTAGCGTGGGCCAATTGGGATGTATTGAAGGAGGATAGTTCTGATCTCATTTGGTTCCGATCCAGGTAGGGATGTATTGAAGGAGGATATGTGGTTTGGAGATGATAGACCCTATAGTGAGTCGTATTAGTTGTCAGCCATTGCGGG
Ccl2	TTGCTAGCGTGGGCCAATTGGGTTGATTAGTGGTAGAAAAAAAGTTGTAGGTTCTGATCTCATTTGGTTCAGGGTGGTTTAGTGTGTGTTTAGGGTGGTTTAGTGTGTGTTTCCCTATAGTGAGTCGTATTAGTTGTCAGCCATTGCGGG
Ccl2	TTGCTAGCGTGGGCCAATTTGTGGTTTGGAGATGATAGAACAGTTTTAAATAAAGTTGTAGGTTCTGATCAGGGTTGATTAGTGGTAGAAAATGTGGTTTGGAGATGATAGACCCTATAGTGAGTCGTATTAGTTGTCAGCCATTGCGGG
Ccl2	TTGCTAGCGTGGGCCAATTGGGTGGTTTAGTGTGTGTTTAAGGGCAGATGCAGTTTTAAATAAAGTTGTAATGTGGTTTGGAGATGATAGAAGGGATGTATTGAAGGAGGATCCCTATAGTGAGTCGTATTAGTTGTCAGCCATTGCGGG
[truncated: 16,237 more rows]

## Sheet: Aging Encoding Probes
Gene	Probe Sequence
Pcdhb16	TGGCTCGCACGGTGTAATTTGGGATAGTATGTGGAAAGTAAGGATAATCTCTGGAGCATGGTCATTCACAATAGAGGGAGTAAGATGAGGAAGAGGTGGTTGGAAAGTTTGACCCTATAGTGAGTCGTATTAGGTGCGCACTGCTGAATG
Pcdhb16	TGGCTCGCACGGTGTAATTTAGAGGGAGTAAGATGAGGAAGCATTATTTTGCCAAAGATAAAAGGTTAACAGAGGTGGTTGGAAAGTTTGAATGGGATAGTATGTGGAAAGTCCCTATAGTGAGTCGTATTAGGTGCGCACTGCTGAATG
Pcdhb16	TGGCTCGCACGGTGTAATTTAGAGGGAGTAAGATGAGGAAGTTGAGTATATGATAAAATCCAGTACACATAGTGAAGTGGAAGGTGAGATTATAGAGGGAGTAAGATGAGGACCCTATAGTGAGTCGTATTAGGTGCGCACTGCTGAATG
Pcdhb16	TGGCTCGCACGGTGTAATTTGGGATAGTATGTGGAAAGTATCCAATGTCCTTGTCTGTAGCAGAGACAGTATAGAGGGAGTAAGATGAGGAAGAGGTGGTTGGAAAGTTTGACCCTATAGTGAGTCGTATTAGGTGCGCACTGCTGAATG
Pcdhb16	TGGCTCGCACGGTGTAATTTGGGATAGTATGTGGAAAGTAGTCTTGAAAATTAGGTAAAATTGGTTTCAGATAGAGGGAGTAAGATGAGGAATGGGATAGTATGTGGAAAGTCCCTATAGTGAGTCGTATTAGGTGCGCACTGCTGAATG
Pcdhb16	TGGCTCGCACGGTGTAATTGAGGTGGTTGGAAAGTTTGAAGGACTCCCCATGTCTGCAACGGTGATGGTGAGAGGTGGTTGGAAAGTTTGAAGTGAAGTGGAAGGTGAGATTCCCTATAGTGAGTCGTATTAGGTGCGCACTGCTGAATG
Pcdhb16	TGGCTCGCACGGTGTAATTTAGAGGGAGTAAGATGAGGAAACTGTTAAGTTGACTTGTGTTTTCAGGATGAGTGAAGTGGAAGGTGAGATTAGTGAAGTGGAAGGTGAGATTCCCTATAGTGAGTCGTATTAGGTGCGCACTGCTGAATG
Pcdhb16	TGGCTCGCACGGTGTAATTGTGAAGTGGAAGGTGAGATTATTCATAGGAAAATAATGCTACCAGTATATGAGTGAAGTGGAAGGTGAGATTAGTGAAGTGGAAGGTGAGATTCCCTATAGTGAGTCGTATTAGGTGCGCACTGCTGAATG
Pcdhb16	TGGCTCGCACGGTGTAATTGAGGTGGTTGGAAAGTTTGAATCAGAGAGACAGACCTTACTTGGTATGCATATAGAGGGAGTAAGATGAGGAATGGGATAGTATGTGGAAAGTCCCTATAGTGAGTCGTATTAGGTGCGCACTGCTGAATG
Pcdhb16	TGGCTCGCACGGTGTAATTTAGAGGGAGTAAGATGAGGAAAATCCCCTGTCTCCTGATCCAGCTGCAAATATGGGATAGTATGTGGAAAGTATAGAGGGAGTAAGATGAGGACCCTATAGTGAGTCGTATTAGGTGCGCACTGCTGAATG
Pcdhb16	TGGCTCGCACGGTGTAATTTGGGATAGTATGTGGAAAGTAGGGCGAACCTCCGTCTGTGGCACCCACATGATAGAGGGAGTAAGATGAGGAATGGGATAGTATGTGGAAAGTCCCTATAGTGAGTCGTATTAGGTGCGCACTGCTGAATG
Pcdhb16	TGGCTCGCACGGTGTAATTGAGGTGGTTGGAAAGTTTGAATCTTATTCAGTTGTGCCAAATCATTCTTCTAGTGAAGTGGAAGGTGAGATTAGAGGTGGTTGGAAAGTTTGACCCTATAGTGAGTCGTATTAGGTGCGCACTGCTGAATG
Pcdhb16	TGGCTCGCACGGTGTAATTGAGGTGGTTGGAAAGTTTGAAGAGACAGGGTCCCTGTGCCACTGACATCCAATAGAGGGAGTAAGATGAGGAATGGGATAGTATGTGGAAAGTCCCTATAGTGAGTCGTATTAGGTGCGCACTGCTGAATG
Pcdhb16	TGGCTCGCACGGTGTAATTGAGGTGGTTGGAAAGTTTGAAACAGTCCAGTAGAGGCCAAATAAAGCAAAAATAGAGGGAGTAAGATGAGGAATAGAGGGAGTAAGATGAGGACCCTATAGTGAGTCGTATTAGGTGCGCACTGCTGAATG
Pcdhb16	TGGCTCGCACGGTGTAATTTGGGATAGTATGTGGAAAGTAGTTCAGGGTATTTCTTGCCATCGCTTCGTTAGTGAAGTGGAAGGTGAGATTAGTGAAGTGGAAGGTGAGATTCCCTATAGTGAGTCGTATTAGGTGCGCACTGCTGAATG
Pcdhb16	TGGCTCGCACGGTGTAATTGAGGTGGTTGGAAAGTTTGAAGGACTTGCCTTTGTCTGCAAATGAGCTTCCAGAGGTGGTTGGAAAGTTTGAATGGGATAGTATGTGGAAAGTCCCTATAGTGAGTCGTATTAGGTGCGCACTGCTGAATG
Pcdhb16	TGGCTCGCACGGTGTAATTGAGGTGGTTGGAAAGTTTGAATTTCAGGATGGGACTCCCCATGTCTGCAACATGGGATAGTATGTGGAAAGTATAGAGGGAGTAAGATGAGGACCCTATAGTGAGTCGTATTAGGTGCGCACTGCTGAATG
Pcdhb16	TGGCTCGCACGGTGTAATTGAGGTGGTTGGAAAGTTTGAATCCTTGACTAGCAGTATCAGCCTGTGCTTGATGGGATAGTATGTGGAAAGTAGTGAAGTGGAAGGTGAGATTCCCTATAGTGAGTCGTATTAGGTGCGCACTGCTGAATG
Pcdhb16	TGGCTCGCACGGTGTAATTGAGGTGGTTGGAAAGTTTGAAAACATGAGTATTTGTGCGCTCATTATACCAATAGAGGGAGTAAGATGAGGAAGAGGTGGTTGGAAAGTTTGACCCTATAGTGAGTCGTATTAGGTGCGCACTGCTGAATG
Pcdhb16	TGGCTCGCACGGTGTAATTGAGGTGGTTGGAAAGTTTGAATTTCTTCGTCATGAAGAGAGCAGTTGTAGTATAGAGGGAGTAAGATGAGGAATAGAGGGAGTAAGATGAGGACCCTATAGTGAGTCGTATTAGGTGCGCACTGCTGAATG
Pcdhb16	TGGCTCGCACGGTGTAATTTAGAGGGAGTAAGATGAGGAAGTTTATAGAAGATGACTGAAGAGACAGATAAGTGAAGTGGAAGGTGAGATTATGGGATAGTATGTGGAAAGTCCCTATAGTGAGTCGTATTAGGTGCGCACTGCTGAATG
Pcdhb16	TGGCTCGCACGGTGTAATTTAGAGGGAGTAAGATGAGGAATAGCAACACTTGGAAGCTTAGCAAGCATGGATGGGATAGTATGTGGAAAGTATGGGATAGTATGTGGAAAGTCCCTATAGTGAGTCGTATTAGGTGCGCACTGCTGAATG
Pcdhb16	TGGCTCGCACGGTGTAATTGAGGTGGTTGGAAAGTTTGAACACCCACATGGAATTCAAAGGCCTGCAGGGAGTGAAGTGGAAGGTGAGATTATGGGATAGTATGTGGAAAGTCCCTATAGTGAGTCGTATTAGGTGCGCACTGCTGAATG
Pcdhb16	TGGCTCGCACGGTGTAATTTGGGATAGTATGTGGAAAGTAGTGATCCAATTTACTTAGGTCATTGATTTTATGGGATAGTATGTGGAAAGTATAGAGGGAGTAAGATGAGGACCCTATAGTGAGTCGTATTAGGTGCGCACTGCTGAATG
Pcdhb16	TGGCTCGCACGGTGTAATTGAGGTGGTTGGAAAGTTTGAACAATAAAGCATGTGACTCATTGAGTGCCCAAGAGGTGGTTGGAAAGTTTGAATAGAGGGAGTAAGATGAGGACCCTATAGTGAGTCGTATTAGGTGCGCACTGCTGAATG
Pcdhb16	TGGCTCGCACGGTGTAATTTAGAGGGAGTAAGATGAGGAAGGCTGAGACCTCCTTTCTGAAGCATCCAGTAGTGAAGTGGAAGGTGAGATTAGTGAAGTGGAAGGTGAGATTCCCTATAGTGAGTCGTATTAGGTGCGCACTGCTGAATG
Pcdhb16	TGGCTCGCACGGTGTAATTTAGAGGGAGTAAGATGAGGAAGCACCAGAAAGTAATTAGAAACATCATTTTATAGAGGGAGTAAGATGAGGAAGTGAAGTGGAAGGTGAGATTCCCTATAGTGAGTCGTATTAGGTGCGCACTGCTGAATG
Pcdhb16	TGGCTCGCACGGTGTAATTGAGGTGGTTGGAAAGTTTGAAGCGGCAGCAGCGAGTAAGTGATGTGAGCATATAGAGGGAGTAAGATGAGGAATGGGATAGTATGTGGAAAGTCCCTATAGTGAGTCGTATTAGGTGCGCACTGCTGAATG
Pcdhb16	TGGCTCGCACGGTGTAATTGAGGTGGTTGGAAAGTTTGAAGAGGCGCAAGGACATCTGCAAGCACTCATGATAGAGGGAGTAAGATGAGGAATAGAGGGAGTAAGATGAGGACCCTATAGTGAGTCGTATTAGGTGCGCACTGCTGAATG
Pcdhb16	TGGCTCGCACGGTGTAATTTAGAGGGAGTAAGATGAGGAAGTCCATTGACTCCAATGTCCTTGTCTGTAGAGTGAAGTGGAAGGTGAGATTATGGGATAGTATGTGGAAAGTCCCTATAGTGAGTCGTATTAGGTGCGCACTGCTGAATG
Pcdhb16	TGGCTCGCACGGTGTAATTTGGGATAGTATGTGGAAAGTAAGCTGCCCAAGACCCAGGTCTTTTACTAAAAGTGAAGTGGAAGGTGAGATTATAGAGGGAGTAAGATGAGGACCCTATAGTGAGTCGTATTAGGTGCGCACTGCTGAATG
Pcdhb16	TGGCTCGCACGGTGTAATTGAGGTGGTTGGAAAGTTTGAACTTCAACTGAAGAGCTGTGGAAGGCACCACAGTGAAGTGGAAGGTGAGATTATGGGATAGTATGTGGAAAGTCCCTATAGTGAGTCGTATTAGGTGCGCACTGCTGAATG
Pcdhb16	TGGCTCGCACGGTGTAATTGAGGTGGTTGGAAAGTTTGAATTTCCCTGTCCACTTTCTCATTTAACAGCAATAGAGGGAGTAAGATGAGGAATGGGATAGTATGTGGAAAGTCCCTATAGTGAGTCGTATTAGGTGCGCACTGCTGAATG
Pcdhb16	TGGCTCGCACGGTGTAATTGAGGTGGTTGGAAAGTTTGAAGCAGTCGTTAGAGGGAAGCCTAATAGGAGAATAGAGGGAGTAAGATGAGGAAGAGGTGGTTGGAAAGTTTGACCCTATAGTGAGTCGTATTAGGTGCGCACTGCTGAATG
Pcdhb16	TGGCTCGCACGGTGTAATTGAGGTGGTTGGAAAGTTTGAATCACTATAAGCTAACCATATGCCCTAATCTAGTGAAGTGGAAGGTGAGATTATGGGATAGTATGTGGAAAGTCCCTATAGTGAGTCGTATTAGGTGCGCACTGCTGAATG
Pcdhb16	TGGCTCGCACGGTGTAATTGTGAAGTGGAAGGTGAGATTATGACTTGTGTTTTCAGGATGGGACTCCCCAATAGAGGGAGTAAGATGAGGAATGGGATAGTATGTGGAAAGTCCCTATAGTGAGTCGTATTAGGTGCGCACTGCTGAATG
Pcdhb16	TGGCTCGCACGGTGTAATTGTGAAGTGGAAGGTGAGATTATAGCCTGAGCTCAGCTTCCTCCTCTCTATCAGTGAAGTGGAAGGTGAGATTATGGGATAGTATGTGGAAAGTCCCTATAGTGAGTCGTATTAGGTGCGCACTGCTGAATG
Pcdhb16	TGGCTCGCACGGTGTAATTGAGGTGGTTGGAAAGTTTGAACAGTGAAAATGTATTCTTTTAACTAAGCACATAGAGGGAGTAAGATGAGGAAGTGAAGTGGAAGGTGAGATTCCCTATAGTGAGTCGTATTAGGTGCGCACTGCTGAATG
Pcdhb16	TGGCTCGCACGGTGTAATTTAGAGGGAGTAAGATGAGGAAATGAAGAGAGCAGTTGTAGTGTGATCCAATATGGGATAGTATGTGGAAAGTAGAGGTGGTTGGAAAGTTTGACCCTATAGTGAGTCGTATTAGGTGCGCACTGCTGAATG
Pcdhb16	TGGCTCGCACGGTGTAATTTAGAGGGAGTAAGATGAGGAATCACAGAGCCAACATGAGTATTTGTGCGCTATGGGATAGTATGTGGAAAGTAGAGGTGGTTGGAAAGTTTGACCCTATAGTGAGTCGTATTAGGTGCGCACTGCTGAATG
Pcdhb16	TGGCTCGCACGGTGTAATTGAGGTGGTTGGAAAGTTTGAAACAGCCCGGGCTCCGTAGCTTTGAGCAGCTAGTGAAGTGGAAGGTGAGATTAGTGAAGTGGAAGGTGAGATTCCCTATAGTGAGTCGTATTAGGTGCGCACTGCTGAATG
Pcdhb16	TGGCTCGCACGGTGTAATTTGGGATAGTATGTGGAAAGTAGCAAACGAACAAAGTAGAAAGCAGCTTAAAAGTGAAGTGGAAGGTGAGATTAGAGGTGGTTGGAAAGTTTGACCCTATAGTGAGTCGTATTAGGTGCGCACTGCTGAATG
Pcdhb16	TGGCTCGCACGGTGTAATTTGGGATAGTATGTGGAAAGTATAACATGAACAAAGGGTGAAATCCCTTTCCAGTGAAGTGGAAGGTGAGATTATAGAGGGAGTAAGATGAGGACCCTATAGTGAGTCGTATTAGGTGCGCACTGCTGAATG
Pcdhb16	TGGCTCGCACGGTGTAATTGTGAAGTGGAAGGTGAGATTACAGCAAGAAAAGTAGTTGAGTATATGATAAATAGAGGGAGTAAGATGAGGAAGTGAAGTGGAAGGTGAGATTCCCTATAGTGAGTCGTATTAGGTGCGCACTGCTGAATG
Pcdhb16	TGGCTCGCACGGTGTAATTTGGGATAGTATGTGGAAAGTATAGATAACTGAGCAACGAAGGTAGACATCAATAGAGGGAGTAAGATGAGGAAGTGAAGTGGAAGGTGAGATTCCCTATAGTGAGTCGTATTAGGTGCGCACTGCTGAATG
Pcdhb16	TGGCTCGCACGGTGTAATTGTGAAGTGGAAGGTGAGATTATCAGCTTCCTCCTCTCTATCCAGTGCTCTGATGGGATAGTATGTGGAAAGTATAGAGGGAGTAAGATGAGGACCCTATAGTGAGTCGTATTAGGTGCGCACTGCTGAATG
Pcdhb16	TGGCTCGCACGGTGTAATTTGGGATAGTATGTGGAAAGTAAAGATTAAAACATTTCATCTTCCAGTTTGGAGAGGTGGTTGGAAAGTTTGAATAGAGGGAGTAAGATGAGGACCCTATAGTGAGTCGTATTAGGTGCGCACTGCTGAATG
Pcdhb16	TGGCTCGCACGGTGTAATTTGGGATAGTATGTGGAAAGTAAGGGTCATTTTATTCATGGAGTGGGACAAAATAGAGGGAGTAAGATGAGGAAGAGGTGGTTGGAAAGTTTGACCCTATAGTGAGTCGTATTAGGTGCGCACTGCTGAATG
Pcdhb16	TGGCTCGCACGGTGTAATTGAGGTGGTTGGAAAGTTTGAATCCTCATGATCAGGATCACGTGCCACCTCTATGGGATAGTATGTGGAAAGTATAGAGGGAGTAAGATGAGGACCCTATAGTGAGTCGTATTAGGTGCGCACTGCTGAATG
Pcdhb16	TGGCTCGCACGGTGTAATTTAGAGGGAGTAAGATGAGGAATTCTAAGCAGTGTGGTCACTGCTATAGAAAATGGGATAGTATGTGGAAAGTATAGAGGGAGTAAGATGAGGACCCTATAGTGAGTCGTATTAGGTGCGCACTGCTGAATG
Pcdhb16	TGGCTCGCACGGTGTAATTTGGGATAGTATGTGGAAAGTAACCTGAGAATTCTTTCAGTCCTTTTCCGAGATGGGATAGTATGTGGAAAGTATAGAGGGAGTAAGATGAGGACCCTATAGTGAGTCGTATTAGGTGCGCACTGCTGAATG
Pcdhb16	TGGCTCGCACGGTGTAATTTGGGATAGTATGTGGAAAGTATCCAGTTTGGAGAAAAGCTGAGATACTTTCATAGAGGGAGTAAGATGAGGAATGGGATAGTATGTGGAAAGTCCCTATAGTGAGTCGTATTAGGTGCGCACTGCTGAATG
Pcdhb16	TGGCTCGCACGGTGTAATTTGGGATAGTATGTGGAAAGTAATGTGTTCCCATGGACTTCTCTTGTTAGTTAGTGAAGTGGAAGGTGAGATTAGTGAAGTGGAAGGTGAGATTCCCTATAGTGAGTCGTATTAGGTGCGCACTGCTGAATG
Pcdhb16	TGGCTCGCACGGTGTAATTTGGGATAGTATGTGGAAAGTAGATGACTGAAGAGACAGATAAGGTCCAATAATGGGATAGTATGTGGAAAGTAGTGAAGTGGAAGGTGAGATTCCCTATAGTGAGTCGTATTAGGTGCGCACTGCTGAATG
Pcdhb16	TGGCTCGCACGGTGTAATTTGGGATAGTATGTGGAAAGTACCAGTCCCAGAGTCTCCAGTAAGACACACCAGAGGTGGTTGGAAAGTTTGAAGAGGTGGTTGGAAAGTTTGACCCTATAGTGAGTCGTATTAGGTGCGCACTGCTGAATG
Pcdhb16	TGGCTCGCACGGTGTAATTGTGAAGTGGAAGGTGAGATTAGAATGGAACAACTTACTTTCCCATTTTCTCATGGGATAGTATGTGGAAAGTAGAGGTGGTTGGAAAGTTTGACCCTATAGTGAGTCGTATTAGGTGCGCACTGCTGAATG
Pcdhb16	TGGCTCGCACGGTGTAATTGAGGTGGTTGGAAAGTTTGAATTGGGTTATTTTCTAAGCAGTGTGGTCACTAGTGAAGTGGAAGGTGAGATTAGTGAAGTGGAAGGTGAGATTCCCTATAGTGAGTCGTATTAGGTGCGCACTGCTGAATG
Pcdhb16	TGGCTCGCACGGTGTAATTTAGAGGGAGTAAGATGAGGAAAACACCCCTAGTATCTGGTACTGTAGTTATATAGAGGGAGTAAGATGAGGAATGGGATAGTATGTGGAAAGTCCCTATAGTGAGTCGTATTAGGTGCGCACTGCTGAATG
Pcdhb16	TGGCTCGCACGGTGTAATTGTGAAGTGGAAGGTGAGATTAAGAAAAGCTGAGATACTTTCTAAAACCATGAGTGAAGTGGAAGGTGAGATTAGTGAAGTGGAAGGTGAGATTCCCTATAGTGAGTCGTATTAGGTGCGCACTGCTGAATG
Pcdhb16	TGGCTCGCACGGTGTAATTGAGGTGGTTGGAAAGTTTGAAAGGAAGAACATAACATGAACAAAGGGTGAAAGAGGTGGTTGGAAAGTTTGAAGAGGTGGTTGGAAAGTTTGACCCTATAGTGAGTCGTATTAGGTGCGCACTGCTGAATG
Pcdhb16	TGGCTCGCACGGTGTAATTGTGAAGTGGAAGGTGAGATTATGCTGAGAGCGGGCGAACCTCCGTCTGTGGATAGAGGGAGTAAGATGAGGAAGTGAAGTGGAAGGTGAGATTCCCTATAGTGAGTCGTATTAGGTGCGCACTGCTGAATG
Pcdhb16	TGGCTCGCACGGTGTAATTTAGAGGGAGTAAGATGAGGAACAGTGAGAGAACACACCCTGAATTCCATCTATAGAGGGAGTAAGATGAGGAATGGGATAGTATGTGGAAAGTCCCTATAGTGAGTCGTATTAGGTGCGCACTGCTGAATG
Pcdhb16	TGGCTCGCACGGTGTAATTTAGAGGGAGTAAGATGAGGAATCCTTTCTGAAGCATCCAGTCCGGGCTTCTAGTGAAGTGGAAGGTGAGATTAGAGGTGGTTGGAAAGTTTGACCCTATAGTGAGTCGTATTAGGTGCGCACTGCTGAATG
Pcdhb16	TGGCTCGCACGGTGTAATTGAGGTGGTTGGAAAGTTTGAAAAAGCTGCTCAAATTGAGGAGCGTTATCATAGAGGTGGTTGGAAAGTTTGAAGTGAAGTGGAAGGTGAGATTCCCTATAGTGAGTCGTATTAGGTGCGCACTGCTGAATG
Pcdhb16	TGGCTCGCACGGTGTAATTTGGGATAGTATGTGGAAAGTAGGCAACGCGGGGAATAATATGAGAACTCCTATGGGATAGTATGTGGAAAGTATGGGATAGTATGTGGAAAGTCCCTATAGTGAGTCGTATTAGGTGCGCACTGCTGAATG
Pcdhb16	TGGCTCGCACGGTGTAATTTAGAGGGAGTAAGATGAGGAAGAACTGACCATAGCATAAAAGCTAGAATAAATAGAGGGAGTAAGATGAGGAAGAGGTGGTTGGAAAGTTTGACCCTATAGTGAGTCGTATTAGGTGCGCACTGCTGAATG
Pcdhb16	TGGCTCGCACGGTGTAATTGAGGTGGTTGGAAAGTTTGAAGTGTTTGAGCATTGCTATGTCGGGTGTATTATGGGATAGTATGTGGAAAGTATAGAGGGAGTAAGATGAGGACCCTATAGTGAGTCGTATTAGGTGCGCACTGCTGAATG
Pcdhb16	TGGCTCGCACGGTGTAATTGAGGTGGTTGGAAAGTTTGAAGAAAAGTGAATAGGAGATCTGTCCATTGACAGTGAAGTGGAAGGTGAGATTATGGGATAGTATGTGGAAAGTCCCTATAGTGAGTCGTATTAGGTGCGCACTGCTGAATG
Pcdhb16	TGGCTCGCACGGTGTAATTGTGAAGTGGAAGGTGAGATTAGAGAGAATAGCCTGCAAACAAGTTTTAAGTAGAGGTGGTTGGAAAGTTTGAATGGGATAGTATGTGGAAAGTCCCTATAGTGAGTCGTATTAGGTGCGCACTGCTGAATG
Pcdhb16	TGGCTCGCACGGTGTAATTGTGAAGTGGAAGGTGAGATTAGGTAACTAGGATTGGATCTCAGACTTTTCCAGTGAAGTGGAAGGTGAGATTAGTGAAGTGGAAGGTGAGATTCCCTATAGTGAGTCGTATTAGGTGCGCACTGCTGAATG
Pcdhb16	TGGCTCGCACGGTGTAATTGAGGTGGTTGGAAAGTTTGAACTCGCTCAGCAGCCTGGAGGTATGTACCTCAGTGAAGTGGAAGGTGAGATTAGAGGTGGTTGGAAAGTTTGACCCTATAGTGAGTCGTATTAGGTGCGCACTGCTGAATG
Pcdhb16	TGGCTCGCACGGTGTAATTTGGGATAGTATGTGGAAAGTATTGTCTGTAGCAGAGACAGTGATGATCAGAAGAGGTGGTTGGAAAGTTTGAATAGAGGGAGTAAGATGAGGACCCTATAGTGAGTCGTATTAGGTGCGCACTGCTGAATG
Pcdhb16	TGGCTCGCACGGTGTAATTGTGAAGTGGAAGGTGAGATTAAGGACCTACCCTCCTTTTCCTCCACCACAGAGTGAAGTGGAAGGTGAGATTATGGGATAGTATGTGGAAAGTCCCTATAGTGAGTCGTATTAGGTGCGCACTGCTGAATG
Pcdhb16	TGGCTCGCACGGTGTAATTTAGAGGGAGTAAGATGAGGAACATTATACCACGAACATCCTAGGAAGAACAATGGGATAGTATGTGGAAAGTATGGGATAGTATGTGGAAAGTCCCTATAGTGAGTCGTATTAGGTGCGCACTGCTGAATG
Pcdhb16	TGGCTCGCACGGTGTAATTTGGGATAGTATGTGGAAAGTAAGAGCTGTGGAAGGCACCACATCTTACATCAGAGGTGGTTGGAAAGTTTGAAGTGAAGTGGAAGGTGAGATTCCCTATAGTGAGTCGTATTAGGTGCGCACTGCTGAATG
Pcdhb16	TGGCTCGCACGGTGTAATTGTGAAGTGGAAGGTGAGATTACTATCTGATTAGACCTCGTTGTGTTTGAGCATGGGATAGTATGTGGAAAGTATAGAGGGAGTAAGATGAGGACCCTATAGTGAGTCGTATTAGGTGCGCACTGCTGAATG
Pcdhb16	TGGCTCGCACGGTGTAATTTGGGATAGTATGTGGAAAGTACTGCTGCCCATATAGGACAACTCACTTCCAAGAGGTGGTTGGAAAGTTTGAAGTGAAGTGGAAGGTGAGATTCCCTATAGTGAGTCGTATTAGGTGCGCACTGCTGAATG
Pcdhb16	TGGCTCGCACGGTGTAATTGAGGTGGTTGGAAAGTTTGAAACCTTTAGAAATGACCTTAGCTCCTCTCCGATGGGATAGTATGTGGAAAGTATGGGATAGTATGTGGAAAGTCCCTATAGTGAGTCGTATTAGGTGCGCACTGCTGAATG
Pcdhb16	TGGCTCGCACGGTGTAATTTAGAGGGAGTAAGATGAGGAAGCTATAGAAAGAAATACAAACTATGAGCTAATAGAGGGAGTAAGATGAGGAAGAGGTGGTTGGAAAGTTTGACCCTATAGTGAGTCGTATTAGGTGCGCACTGCTGAATG
Pcdhb16	TGGCTCGCACGGTGTAATTGTGAAGTGGAAGGTGAGATTATGAGTGCCCACAAGAATATAATCAGGCTGAAGTGAAGTGGAAGGTGAGATTATGGGATAGTATGTGGAAAGTCCCTATAGTGAGTCGTATTAGGTGCGCACTGCTGAATG
Pcdhb16	TGGCTCGCACGGTGTAATTTAGAGGGAGTAAGATGAGGAAATTAGTTTTCAGCTAAACTTCTAGAAAGCAAGAGGTGGTTGGAAAGTTTGAAGAGGTGGTTGGAAAGTTTGACCCTATAGTGAGTCGTATTAGGTGCGCACTGCTGAATG
Pcdhb16	TGGCTCGCACGGTGTAATTTAGAGGGAGTAAGATGAGGAAGGTAAATAAGGGACACCATTCTGAAACCTCATAGAGGGAGTAAGATGAGGAATGGGATAGTATGTGGAAAGTCCCTATAGTGAGTCGTATTAGGTGCGCACTGCTGAATG
Pcdhb16	TGGCTCGCACGGTGTAATTGAGGTGGTTGGAAAGTTTGAACGAGTAAGTGATGTGAGCATTGGAGCCTGAAGAGGTGGTTGGAAAGTTTGAAGTGAAGTGGAAGGTGAGATTCCCTATAGTGAGTCGTATTAGGTGCGCACTGCTGAATG
Pcdhb16	TGGCTCGCACGGTGTAATTGAGGTGGTTGGAAAGTTTGAAATACTTGTCAATACCGTTTTGGCCTACATCAGTGAAGTGGAAGGTGAGATTAGTGAAGTGGAAGGTGAGATTCCCTATAGTGAGTCGTATTAGGTGCGCACTGCTGAATG
Pcdhb16	TGGCTCGCACGGTGTAATTGTGAAGTGGAAGGTGAGATTATAAGTATGTTTTAGAAGTTCAAAATGGGCAAGAGGTGGTTGGAAAGTTTGAAGTGAAGTGGAAGGTGAGATTCCCTATAGTGAGTCGTATTAGGTGCGCACTGCTGAATG
Pcdhb16	TGGCTCGCACGGTGTAATTGTGAAGTGGAAGGTGAGATTATCAAGAATCTCTCAGTTATTTAAGTGTGAAATAGAGGGAGTAAGATGAGGAAGAGGTGGTTGGAAAGTTTGACCCTATAGTGAGTCGTATTAGGTGCGCACTGCTGAATG
Pcdhb16	TGGCTCGCACGGTGTAATTTGGGATAGTATGTGGAAAGTAGCAGTATCAGCCTGTGCTTGTGCACATCGCAGAGGTGGTTGGAAAGTTTGAAGTGAAGTGGAAGGTGAGATTCCCTATAGTGAGTCGTATTAGGTGCGCACTGCTGAATG
Pcdhb16	TGGCTCGCACGGTGTAATTGTGAAGTGGAAGGTGAGATTACAGTTGTAGTGTGATCCAATTTACTTAGGTATGGGATAGTATGTGGAAAGTATAGAGGGAGTAAGATGAGGACCCTATAGTGAGTCGTATTAGGTGCGCACTGCTGAATG
Pcdhb16	TGGCTCGCACGGTGTAATTTAGAGGGAGTAAGATGAGGAAAATAATGCTACCAGTATATGCTTATCAGTAAGAGGTGGTTGGAAAGTTTGAAGAGGTGGTTGGAAAGTTTGACCCTATAGTGAGTCGTATTAGGTGCGCACTGCTGAATG
Pcdhb16	TGGCTCGCACGGTGTAATTGAGGTGGTTGGAAAGTTTGAACAGAGAAACAGAACAGGACATAAATATGGAAGTGAAGTGGAAGGTGAGATTATAGAGGGAGTAAGATGAGGACCCTATAGTGAGTCGTATTAGGTGCGCACTGCTGAATG
Pcdhb16	TGGCTCGCACGGTGTAATTGTGAAGTGGAAGGTGAGATTATCTTTGTCCAGGAATTCTGGTGAGTGGTCAAGAGGTGGTTGGAAAGTTTGAATAGAGGGAGTAAGATGAGGACCCTATAGTGAGTCGTATTAGGTGCGCACTGCTGAATG
Pcdhb16	TGGCTCGCACGGTGTAATTGTGAAGTGGAAGGTGAGATTAAGCTAAACTTCTAGAAAGCAATTGCTTTCAAGAGGTGGTTGGAAAGTTTGAATGGGATAGTATGTGGAAAGTCCCTATAGTGAGTCGTATTAGGTGCGCACTGCTGAATG
Prom1	TGGCTCGCACGGTGTAATTTGGGATAGTATGTGGAAAGTACCTGGACCGGTGGACTCTTCTGCCTCCTGGAGGGATTATGGGTTTGTAGTAATGGGATAGTATGTGGAAAGTCCCTATAGTGAGTCGTATTAGGTGCGCACTGCTGAATG
Prom1	TGGCTCGCACGGTGTAATTGAGGTAGGGAGTATGTAGTTATCCAGGGTAGAGGCAAATGTCAGCAGATTCAGGGATTATGGGTTTGTAGTAAGAGGTAGGGAGTATGTAGTTCCCTATAGTGAGTCGTATTAGGTGCGCACTGCTGAATG
Prom1	TGGCTCGCACGGTGTAATTGAGGTAGGGAGTATGTAGTTATGGCGCATTCTGCTTCTGCCGCTGGTGCATAGGGTAGTGGGAATGATTTATAGGGATTATGGGTTTGTAGTACCCTATAGTGAGTCGTATTAGGTGCGCACTGCTGAATG
Prom1	TGGCTCGCACGGTGTAATTGAGGTAGGGAGTATGTAGTTAAAGCAGCATATATACCTCGACCTCTTTTGCAGAGGTAGGGAGTATGTAGTTATGGGATAGTATGTGGAAAGTCCCTATAGTGAGTCGTATTAGGTGCGCACTGCTGAATG
Prom1	TGGCTCGCACGGTGTAATTGGGTAGTGGGAATGATTTATAGAGGGAGAGGCCCAAGCACTTCCTCCTGCAAGGGATTATGGGTTTGTAGTAAGGGTAGTGGGAATGATTTATCCCTATAGTGAGTCGTATTAGGTGCGCACTGCTGAATG
Prom1	TGGCTCGCACGGTGTAATTTGGGATAGTATGTGGAAAGTATAGAGAGGGCCAACAATCCCAGCATTGAAGATGGGATAGTATGTGGAAAGTAGAGGTAGGGAGTATGTAGTTCCCTATAGTGAGTCGTATTAGGTGCGCACTGCTGAATG
Prom1	TGGCTCGCACGGTGTAATTTGGGATAGTATGTGGAAAGTATTAGTTGGTCCTTTATTCTGCCTCCCAGCAAGAGGTAGGGAGTATGTAGTTATGGGATAGTATGTGGAAAGTCCCTATAGTGAGTCGTATTAGGTGCGCACTGCTGAATG
Prom1	TGGCTCGCACGGTGTAATTTGGGATAGTATGTGGAAAGTAGCCACAAAGCCATATATAATGCCAAGGCTCAGGGTAGTGGGAATGATTTATAGGGTAGTGGGAATGATTTATCCCTATAGTGAGTCGTATTAGGTGCGCACTGCTGAATG
Prom1	TGGCTCGCACGGTGTAATTGGGATTATGGGTTTGTAGTAACATTCAGGTTTTCCAACTCCGTATTTATGTAGAGGTAGGGAGTATGTAGTTAGAGGTAGGGAGTATGTAGTTCCCTATAGTGAGTCGTATTAGGTGCGCACTGCTGAATG
Prom1	TGGCTCGCACGGTGTAATTGGGTAGTGGGAATGATTTATAGGAACCCTCCAGCCCCTCGCCTCTAAGCTGAGAGGTAGGGAGTATGTAGTTAGAGGTAGGGAGTATGTAGTTCCCTATAGTGAGTCGTATTAGGTGCGCACTGCTGAATG
Prom1	TGGCTCGCACGGTGTAATTGAGGTAGGGAGTATGTAGTTATTCATAAGGTTCGCAGAGCAACTTTTCCACAGAGGTAGGGAGTATGTAGTTAGGGATTATGGGTTTGTAGTACCCTATAGTGAGTCGTATTAGGTGCGCACTGCTGAATG
Prom1	TGGCTCGCACGGTGTAATTGGGATTATGGGTTTGTAGTAACCTCAATAGGAATACTTTGGCTCATGTCCTATGGGATAGTATGTGGAAAGTAGGGTAGTGGGAATGATTTATCCCTATAGTGAGTCGTATTAGGTGCGCACTGCTGAATG
Prom1	TGGCTCGCACGGTGTAATTGGGTAGTGGGAATGATTTATAGCATCCTTGGTCTGTTTGATGGCTGTCGCCATGGGATAGTATGTGGAAAGTAGGGTAGTGGGAATGATTTATCCCTATAGTGAGTCGTATTAGGTGCGCACTGCTGAATG
Prom1	TGGCTCGCACGGTGTAATTGGGTAGTGGGAATGATTTATAGAGCGAATTCTCGATGCTGTTTCTCACAGAAGGGTAGTGGGAATGATTTATAGGGTAGTGGGAATGATTTATCCCTATAGTGAGTCGTATTAGGTGCGCACTGCTGAATG
Prom1	TGGCTCGCACGGTGTAATTGGGATTATGGGTTTGTAGTAACAACATCAGGACAGGCTGATGACACACATCAGAGGTAGGGAGTATGTAGTTAGGGATTATGGGTTTGTAGTACCCTATAGTGAGTCGTATTAGGTGCGCACTGCTGAATG
Prom1	TGGCTCGCACGGTGTAATTGGGATTATGGGTTTGTAGTAATCTCCGGCAACTTGTTGCTTGTTTGCTGGAAGAGGTAGGGAGTATGTAGTTATGGGATAGTATGTGGAAAGTCCCTATAGTGAGTCGTATTAGGTGCGCACTGCTGAATG
Prom1	TGGCTCGCACGGTGTAATTGGGTAGTGGGAATGATTTATAACCACGTTGAGGAAGATGTGCACCATTTTGAGGGTAGTGGGAATGATTTATAGAGGTAGGGAGTATGTAGTTCCCTATAGTGAGTCGTATTAGGTGCGCACTGCTGAATG
Prom1	TGGCTCGCACGGTGTAATTTGGGATAGTATGTGGAAAGTAGCATGCTTGTCATAGCCAAACACACCACACAGGGATTATGGGTTTGTAGTAAGGGTAGTGGGAATGATTTATCCCTATAGTGAGTCGTATTAGGTGCGCACTGCTGAATG
Prom1	TGGCTCGCACGGTGTAATTTGGGATAGTATGTGGAAAGTACTGAAATTGCTCTTTGCCAGTTTCTGGGTCAGAGGTAGGGAGTATGTAGTTATGGGATAGTATGTGGAAAGTCCCTATAGTGAGTCGTATTAGGTGCGCACTGCTGAATG
Prom1	TGGCTCGCACGGTGTAATTGGGTAGTGGGAATGATTTATAGGAGCTGACTTGAATTGAGGCTGCTCCCCAAGAGGTAGGGAGTATGTAGTTATGGGATAGTATGTGGAAAGTCCCTATAGTGAGTCGTATTAGGTGCGCACTGCTGAATG
Prom1	TGGCTCGCACGGTGTAATTGGGTAGTGGGAATGATTTATATTTCTGGAAACTCAAGGGAAATGGGTCTTTATGGGATAGTATGTGGAAAGTAGGGATTATGGGTTTGTAGTACCCTATAGTGAGTCGTATTAGGTGCGCACTGCTGAATG
Prom1	TGGCTCGCACGGTGTAATTGGGTAGTGGGAATGATTTATAAAGAGCACCGTGGCTTTCCCTATGCCGAACAGGGATTATGGGTTTGTAGTAAGGGATTATGGGTTTGTAGTACCCTATAGTGAGTCGTATTAGGTGCGCACTGCTGAATG
Prom1	TGGCTCGCACGGTGTAATTGGGTAGTGGGAATGATTTATAATGTTGACTATCTTGTTGTTCAAGCAGCTTAGGGATTATGGGTTTGTAGTAATGGGATAGTATGTGGAAAGTCCCTATAGTGAGTCGTATTAGGTGCGCACTGCTGAATG
Prom1	TGGCTCGCACGGTGTAATTTGGGATAGTATGTGGAAAGTACAAGCAGCTTCAACTCCAGTTGTCAGTATCAGAGGTAGGGAGTATGTAGTTATGGGATAGTATGTGGAAAGTCCCTATAGTGAGTCGTATTAGGTGCGCACTGCTGAATG
Prom1	TGGCTCGCACGGTGTAATTTGGGATAGTATGTGGAAAGTACAGGACCTGTGATTGCGATAATGATTCCGCAGAGGTAGGGAGTATGTAGTTAGAGGTAGGGAGTATGTAGTTCCCTATAGTGAGTCGTATTAGGTGCGCACTGCTGAATG
Prom1	TGGCTCGCACGGTGTAATTGGGATTATGGGTTTGTAGTAAAGCCTCTTCTAGTTGGGGTGGCATGCTTGTAGAGGTAGGGAGTATGTAGTTAGGGTAGTGGGAATGATTTATCCCTATAGTGAGTCGTATTAGGTGCGCACTGCTGAATG
Prom1	TGGCTCGCACGGTGTAATTGGGTAGTGGGAATGATTTATACCTCTCCGGTCCAGCTCTCCTCCGGGTCTCATGGGATAGTATGTGGAAAGTAGGGATTATGGGTTTGTAGTACCCTATAGTGAGTCGTATTAGGTGCGCACTGCTGAATG
Prom1	TGGCTCGCACGGTGTAATTGGGATTATGGGTTTGTAGTAATAAGTATCTGTTGCTGTTATTAAGGTAATGAGAGGTAGGGAGTATGTAGTTAGAGGTAGGGAGTATGTAGTTCCCTATAGTGAGTCGTATTAGGTGCGCACTGCTGAATG
Prom1	TGGCTCGCACGGTGTAATTTGGGATAGTATGTGGAAAGTAACTTTGGGTTTTAGTTGGTCCTTTATTCTGAGGGATTATGGGTTTGTAGTAAGGGATTATGGGTTTGTAGTACCCTATAGTGAGTCGTATTAGGTGCGCACTGCTGAATG
Prom1	TGGCTCGCACGGTGTAATTTGGGATAGTATGTGGAAAGTAGTTTGCTGGAGGGTCCAGACACTTTGTCTTATGGGATAGTATGTGGAAAGTAGGGTAGTGGGAATGATTTATCCCTATAGTGAGTCGTATTAGGTGCGCACTGCTGAATG
Prom1	TGGCTCGCACGGTGTAATTGGGTAGTGGGAATGATTTATACAAAATCTGTGATGCTTTCCATGTTGACTAAGAGGTAGGGAGTATGTAGTTATGGGATAGTATGTGGAAAGTCCCTATAGTGAGTCGTATTAGGTGCGCACTGCTGAATG
Prom1	TGGCTCGCACGGTGTAATTGAGGTAGGGAGTATGTAGTTATCCCAGCTGAGCGACAGTTCCTTCTCTCAAAGGGTAGTGGGAATGATTTATAGGGATTATGGGTTTGTAGTACCCTATAGTGAGTCGTATTAGGTGCGCACTGCTGAATG
Prom1	TGGCTCGCACGGTGTAATTGGGATTATGGGTTTGTAGTAATGTGGATTATAACCATGATGACTGTTCATTAGGGTAGTGGGAATGATTTATAGGGTAGTGGGAATGATTTATCCCTATAGTGAGTCGTATTAGGTGCGCACTGCTGAATG
Prom1	TGGCTCGCACGGTGTAATTGGGATTATGGGTTTGTAGTAACCACACAGAATGCCATTAACAGCAGAGTCCATGGGATAGTATGTGGAAAGTAGGGATTATGGGTTTGTAGTACCCTATAGTGAGTCGTATTAGGTGCGCACTGCTGAATG
Prom1	TGGCTCGCACGGTGTAATTGAGGTAGGGAGTATGTAGTTATGAATGCAGACTCCTTTCTACAGCATCACTATGGGATAGTATGTGGAAAGTATGGGATAGTATGTGGAAAGTCCCTATAGTGAGTCGTATTAGGTGCGCACTGCTGAATG
Prom1	TGGCTCGCACGGTGTAATTGGGATTATGGGTTTGTAGTAACTAGTGCCCGCCTGAGTCTCCACCAGGTTTATGGGATAGTATGTGGAAAGTAGGGTAGTGGGAATGATTTATCCCTATAGTGAGTCGTATTAGGTGCGCACTGCTGAATG
Prom1	TGGCTCGCACGGTGTAATTTGGGATAGTATGTGGAAAGTAAGACCACTGATGCCATGTTCCTAGTGCCCGAGAGGTAGGGAGTATGTAGTTAGGGATTATGGGTTTGTAGTACCCTATAGTGAGTCGTATTAGGTGCGCACTGCTGAATG
Prom1	TGGCTCGCACGGTGTAATTTGGGATAGTATGTGGAAAGTATCTGAGAATGCCTTGTTCTTGGTGTTGGTGAGAGGTAGGGAGTATGTAGTTAGGGATTATGGGTTTGTAGTACCCTATAGTGAGTCGTATTAGGTGCGCACTGCTGAATG
Prom1	TGGCTCGCACGGTGTAATTGAGGTAGGGAGTATGTAGTTACCATGGGTTTGCAGGATGTCATCTTCTCTGAGGGATTATGGGTTTGTAGTAAGGGTAGTGGGAATGATTTATCCCTATAGTGAGTCGTATTAGGTGCGCACTGCTGAATG
Prom1	TGGCTCGCACGGTGTAATTTGGGATAGTATGTGGAAAGTAACAACAAACGTAAGAACCACAAGGATCATCATGGGATAGTATGTGGAAAGTAGGGTAGTGGGAATGATTTATCCCTATAGTGAGTCGTATTAGGTGCGCACTGCTGAATG
Prom1	TGGCTCGCACGGTGTAATTGAGGTAGGGAGTATGTAGTTAGGTGGATGGCTCTTATATTCTGTACATCCAAGGGTAGTGGGAATGATTTATATGGGATAGTATGTGGAAAGTCCCTATAGTGAGTCGTATTAGGTGCGCACTGCTGAATG
Prom1	TGGCTCGCACGGTGTAATTGAGGTAGGGAGTATGTAGTTAGATCCCTTGTTCTGACTTTGGCAGTGGCATAGGGATTATGGGTTTGTAGTAAGGGATTATGGGTTTGTAGTACCCTATAGTGAGTCGTATTAGGTGCGCACTGCTGAATG
Prom1	TGGCTCGCACGGTGTAATTTGGGATAGTATGTGGAAAGTATCAGAGGGTCCGCAACATAGCCACACAGAAAGGGATTATGGGTTTGTAGTAATGGGATAGTATGTGGAAAGTCCCTATAGTGAGTCGTATTAGGTGCGCACTGCTGAATG
Prom1	TGGCTCGCACGGTGTAATTGAGGTAGGGAGTATGTAGTTAGGCTCCTTCCACTTAATTCATGAATTATTTATGGGATAGTATGTGGAAAGTAGGGTAGTGGGAATGATTTATCCCTATAGTGAGTCGTATTAGGTGCGCACTGCTGAATG
Prom1	TGGCTCGCACGGTGTAATTGGGATTATGGGTTTGTAGTAATCAACTGAGATGTCAAAGTTCTTGTTCTGTAGAGGTAGGGAGTATGTAGTTAGGGTAGTGGGAATGATTTATCCCTATAGTGAGTCGTATTAGGTGCGCACTGCTGAATG
Prom1	TGGCTCGCACGGTGTAATTGAGGTAGGGAGTATGTAGTTATTGCCATTGTTCCTTGAGCAGATAGGGAGTAGGGATTATGGGTTTGTAGTAAGGGATTATGGGTTTGTAGTACCCTATAGTGAGTCGTATTAGGTGCGCACTGCTGAATG
Prom1	TGGCTCGCACGGTGTAATTGAGGTAGGGAGTATGTAGTTACATTTGTTGCAGCAACGGCACATACAAAAGAGGGTAGTGGGAATGATTTATAGGGTAGTGGGAATGATTTATCCCTATAGTGAGTCGTATTAGGTGCGCACTGCTGAATG
Prom1	TGGCTCGCACGGTGTAATTGAGGTAGGGAGTATGTAGTTATTTTGACGTCTTTGATGACATCCACAGTTTATGGGATAGTATGTGGAAAGTAGAGGTAGGGAGTATGTAGTTCCCTATAGTGAGTCGTATTAGGTGCGCACTGCTGAATG
Prom1	TGGCTCGCACGGTGTAATTGGGTAGTGGGAATGATTTATAGAGCCATAGTTGTTGGCCTGATCTCTCAAGATGGGATAGTATGTGGAAAGTAGAGGTAGGGAGTATGTAGTTCCCTATAGTGAGTCGTATTAGGTGCGCACTGCTGAATG
Prom1	TGGCTCGCACGGTGTAATTGGGATTATGGGTTTGTAGTAAAAGTATGTGGAATAATCGATTGTATCTATCATGGGATAGTATGTGGAAAGTAGAGGTAGGGAGTATGTAGTTCCCTATAGTGAGTCGTATTAGGTGCGCACTGCTGAATG
Prom1	TGGCTCGCACGGTGTAATTGAGGTAGGGAGTATGTAGTTATACTGCTCCACTACATAGTCAATTTGCTTTAGGGATTATGGGTTTGTAGTAAGGGTAGTGGGAATGATTTATCCCTATAGTGAGTCGTATTAGGTGCGCACTGCTGAATG
Prom1	TGGCTCGCACGGTGTAATTGAGGTAGGGAGTATGTAGTTATATACCTCGACCTCTTTTGCAATCCCTGTAAGAGGTAGGGAGTATGTAGTTATGGGATAGTATGTGGAAAGTCCCTATAGTGAGTCGTATTAGGTGCGCACTGCTGAATG
Prom1	TGGCTCGCACGGTGTAATTGAGGTAGGGAGTATGTAGTTAGCCAAGGCTCATGAGCAGACAAATCACCAGATGGGATAGTATGTGGAAAGTAGGGATTATGGGTTTGTAGTACCCTATAGTGAGTCGTATTAGGTGCGCACTGCTGAATG
Prom1	TGGCTCGCACGGTGTAATTGGGTAGTGGGAATGATTTATATGCTTCTGCCGCTGGTGCATCTCTCCGCCGAGGGATTATGGGTTTGTAGTAAGGGATTATGGGTTTGTAGTACCCTATAGTGAGTCGTATTAGGTGCGCACTGCTGAATG
Prom1	TGGCTCGCACGGTGTAATTGGGTAGTGGGAATGATTTATAGCCCCAGTAACAGCAGGGCACTGAAGACGAAGAGGTAGGGAGTATGTAGTTAGAGGTAGGGAGTATGTAGTTCCCTATAGTGAGTCGTATTAGGTGCGCACTGCTGAATG
Prom1	TGGCTCGCACGGTGTAATTGGGATTATGGGTTTGTAGTAAAATTTGCTTTGGTGTTTCAGTCAGGAGTGTAGAGGTAGGGAGTATGTAGTTATGGGATAGTATGTGGAAAGTCCCTATAGTGAGTCGTATTAGGTGCGCACTGCTGAATG
Prom1	TGGCTCGCACGGTGTAATTTGGGATAGTATGTGGAAAGTAAAATCACCAGGAGGGAGAGGCCCAAGCACTAGGGTAGTGGGAATGATTTATAGGGATTATGGGTTTGTAGTACCCTATAGTGAGTCGTATTAGGTGCGCACTGCTGAATG
Prom1	TGGCTCGCACGGTGTAATTGAGGTAGGGAGTATGTAGTTACTCATGTCCTTAATGTTGGAGCTAATGGAGAGAGGTAGGGAGTATGTAGTTATGGGATAGTATGTGGAAAGTCCCTATAGTGAGTCGTATTAGGTGCGCACTGCTGAATG
Prom1	TGGCTCGCACGGTGTAATTTGGGATAGTATGTGGAAAGTAGTTTTCCCAAACTTCTTCGTTTCCCCGATAAGGGATTATGGGTTTGTAGTAAGGGTAGTGGGAATGATTTATCCCTATAGTGAGTCGTATTAGGTGCGCACTGCTGAATG
Prom1	TGGCTCGCACGGTGTAATTGAGGTAGGGAGTATGTAGTTATTGGGTATTTCATCAATTGTCGTATACCCCAGGGATTATGGGTTTGTAGTAATGGGATAGTATGTGGAAAGTCCCTATAGTGAGTCGTATTAGGTGCGCACTGCTGAATG
Prom1	TGGCTCGCACGGTGTAATTGGGTAGTGGGAATGATTTATATACATCTCTTCTGTAAACTGGTTTGTGTTTAGAGGTAGGGAGTATGTAGTTATGGGATAGTATGTGGAAAGTCCCTATAGTGAGTCGTATTAGGTGCGCACTGCTGAATG
Prom1	TGGCTCGCACGGTGTAATTGGGATTATGGGTTTGTAGTAACTTCTCTCAAGATCCCTTGTTCTGACTTTGAGGGTAGTGGGAATGATTTATAGGGATTATGGGTTTGTAGTACCCTATAGTGAGTCGTATTAGGTGCGCACTGCTGAATG
Prom1	TGGCTCGCACGGTGTAATTGGGTAGTGGGAATGATTTATAGTCCAAAACCTGTAATAATTTCTTGTTTTCATGGGATAGTATGTGGAAAGTAGGGTAGTGGGAATGATTTATCCCTATAGTGAGTCGTATTAGGTGCGCACTGCTGAATG
Prom1	TGGCTCGCACGGTGTAATTTGGGATAGTATGTGGAAAGTACAAGTGGGAAACTCCGTGATTGTTCTTGAAAGGGTAGTGGGAATGATTTATAGGGTAGTGGGAATGATTTATCCCTATAGTGAGTCGTATTAGGTGCGCACTGCTGAATG
Prom1	TGGCTCGCACGGTGTAATTGGGTAGTGGGAATGATTTATAACTCCGATCTCATAGAGGGCAATCTTCAGAAGGGTAGTGGGAATGATTTATATGGGATAGTATGTGGAAAGTCCCTATAGTGAGTCGTATTAGGTGCGCACTGCTGAATG
Prom1	TGGCTCGCACGGTGTAATTGGGATTATGGGTTTGTAGTAAGTAAGTTAGGTACCCAGCTATGACACCGGAAGGGTAGTGGGAATGATTTATAGGGATTATGGGTTTGTAGTACCCTATAGTGAGTCGTATTAGGTGCGCACTGCTGAATG
Prom1	TGGCTCGCACGGTGTAATTGGGTAGTGGGAATGATTTATAGCAACTGGTTTGCTTTTGCTTCCAGGGTAGATGGGATAGTATGTGGAAAGTAGGGTAGTGGGAATGATTTATCCCTATAGTGAGTCGTATTAGGTGCGCACTGCTGAATG
Prom1	TGGCTCGCACGGTGTAATTGAGGTAGGGAGTATGTAGTTACATAGAGGGCAATCTTCAGAGCCAAGACTAAGGGATTATGGGTTTGTAGTAAGAGGTAGGGAGTATGTAGTTCCCTATAGTGAGTCGTATTAGGTGCGCACTGCTGAATG
Prom1	TGGCTCGCACGGTGTAATTGGGATTATGGGTTTGTAGTAACTCAAGGGAAATGGGTCTTTCCTGGACCGGAGGGATTATGGGTTTGTAGTAAGGGTAGTGGGAATGATTTATCCCTATAGTGAGTCGTATTAGGTGCGCACTGCTGAATG
Prom1	TGGCTCGCACGGTGTAATTGAGGTAGGGAGTATGTAGTTATTCATGAGTTGCAATGGATATGTGGATTATATGGGATAGTATGTGGAAAGTAGAGGTAGGGAGTATGTAGTTCCCTATAGTGAGTCGTATTAGGTGCGCACTGCTGAATG
Prom1	TGGCTCGCACGGTGTAATTGGGTAGTGGGAATGATTTATATTCCCCGATAACGATGAGGGAAACGTTATTAGAGGTAGGGAGTATGTAGTTATGGGATAGTATGTGGAAAGTCCCTATAGTGAGTCGTATTAGGTGCGCACTGCTGAATG
Prom1	TGGCTCGCACGGTGTAATTGGGTAGTGGGAATGATTTATAAAAGACCCAGTGCAGATAATGTTCAAAGTAAGGGATTATGGGTTTGTAGTAATGGGATAGTATGTGGAAAGTCCCTATAGTGAGTCGTATTAGGTGCGCACTGCTGAATG
Prom1	TGGCTCGCACGGTGTAATTGAGGTAGGGAGTATGTAGTTAAATCAAGCCACCCAGCCACCAGTACGAGTCAGGGTAGTGGGAATGATTTATAGGGTAGTGGGAATGATTTATCCCTATAGTGAGTCGTATTAGGTGCGCACTGCTGAATG
Prom1	TGGCTCGCACGGTGTAATTGGGATTATGGGTTTGTAGTAATTTCTGGGTCCCTTTGATCCGAGTCCTGGTAGAGGTAGGGAGTATGTAGTTAGGGTAGTGGGAATGATTTATCCCTATAGTGAGTCGTATTAGGTGCGCACTGCTGAATG
Prom1	TGGCTCGCACGGTGTAATTGGGTAGTGGGAATGATTTATACTACATAGTCAATTTGCTTTGGTGTTTCAGATGGGATAGTATGTGGAAAGTAGGGATTATGGGTTTGTAGTACCCTATAGTGAGTCGTATTAGGTGCGCACTGCTGAATG
Prom1	TGGCTCGCACGGTGTAATTGAGGTAGGGAGTATGTAGTTAAACCATGATGACTGTTCATTCCTGACAAAGATGGGATAGTATGTGGAAAGTAGGGATTATGGGTTTGTAGTACCCTATAGTGAGTCGTATTAGGTGCGCACTGCTGAATG
Prom1	TGGCTCGCACGGTGTAATTGGGTAGTGGGAATGATTTATAAGCATTGAAGGTATCTTGGGTCTCATATTTAGGGTAGTGGGAATGATTTATAGGGATTATGGGTTTGTAGTACCCTATAGTGAGTCGTATTAGGTGCGCACTGCTGAATG
Prom1	TGGCTCGCACGGTGTAATTGGGATTATGGGTTTGTAGTAAATAGCTGGTTCACAGGTAAATGTATCCAGGAGGGATTATGGGTTTGTAGTAAGGGATTATGGGTTTGTAGTACCCTATAGTGAGTCGTATTAGGTGCGCACTGCTGAATG
Prom1	TGGCTCGCACGGTGTAATTGGGTAGTGGGAATGATTTATAACTCCGTGATTGTTCTTGAATTCTATTTCTATGGGATAGTATGTGGAAAGTAGAGGTAGGGAGTATGTAGTTCCCTATAGTGAGTCGTATTAGGTGCGCACTGCTGAATG
Prom1	TGGCTCGCACGGTGTAATTGAGGTAGGGAGTATGTAGTTAACTTTTCCACATTTGCACCAACAACAAACGAGGGATTATGGGTTTGTAGTAAGAGGTAGGGAGTATGTAGTTCCCTATAGTGAGTCGTATTAGGTGCGCACTGCTGAATG
Prom1	TGGCTCGCACGGTGTAATTGGGATTATGGGTTTGTAGTAAGCTGACCTTCTGAAGAGATCTTTCCACACAAGGGATTATGGGTTTGTAGTAAGAGGTAGGGAGTATGTAGTTCCCTATAGTGAGTCGTATTAGGTGCGCACTGCTGAATG
Prom1	TGGCTCGCACGGTGTAATTGGGATTATGGGTTTGTAGTAAGATGCTTTCCATGTTGACTATCTTGTTGTTAGGGATTATGGGTTTGTAGTAAGGGTAGTGGGAATGATTTATCCCTATAGTGAGTCGTATTAGGTGCGCACTGCTGAATG
Prom1	TGGCTCGCACGGTGTAATTGAGGTAGGGAGTATGTAGTTACCAGGATGGCGCAGATAAGGACTCCGATCTAGGGTAGTGGGAATGATTTATATGGGATAGTATGTGGAAAGTCCCTATAGTGAGTCGTATTAGGTGCGCACTGCTGAATG
Prom1	TGGCTCGCACGGTGTAATTGAGGTAGGGAGTATGTAGTTAATGATTCCGCTCCCAGCTGAGCGACAGTTCATGGGATAGTATGTGGAAAGTAGGGTAGTGGGAATGATTTATCCCTATAGTGAGTCGTATTAGGTGCGCACTGCTGAATG
Prom1	TGGCTCGCACGGTGTAATTGAGGTAGGGAGTATGTAGTTACAAACCAGAGAGTGCCACTAAACTGTGAACATGGGATAGTATGTGGAAAGTAGGGTAGTGGGAATGATTTATCCCTATAGTGAGTCGTATTAGGTGCGCACTGCTGAATG
Prom1	TGGCTCGCACGGTGTAATTTGGGATAGTATGTGGAAAGTAGTTATTGAATAGCATGCCAGAAAGATAAAAAGGGTAGTGGGAATGATTTATATGGGATAGTATGTGGAAAGTCCCTATAGTGAGTCGTATTAGGTGCGCACTGCTGAATG
Prom1	TGGCTCGCACGGTGTAATTTGGGATAGTATGTGGAAAGTATTTCCACACAGCCCCAGTAACAGCAGGGCAAGAGGTAGGGAGTATGTAGTTATGGGATAGTATGTGGAAAGTCCCTATAGTGAGTCGTATTAGGTGCGCACTGCTGAATG
Prom1	TGGCTCGCACGGTGTAATTGAGGTAGGGAGTATGTAGTTAGCCATCCAGGTCTGAGAATGCCTTGTTCTTAGGGATTATGGGTTTGTAGTAAGGGATTATGGGTTTGTAGTACCCTATAGTGAGTCGTATTAGGTGCGCACTGCTGAATG
Prom1	TGGCTCGCACGGTGTAATTGGGTAGTGGGAATGATTTATAATGCTATCGCAGATCTTGCTGGCTGGATCTAGGGATTATGGGTTTGTAGTAAGGGATTATGGGTTTGTAGTACCCTATAGTGAGTCGTATTAGGTGCGCACTGCTGAATG
Prom1	TGGCTCGCACGGTGTAATTGGGATTATGGGTTTGTAGTAAGTACTTGGCCAGCTTGATAGCAATGATTACATGGGATAGTATGTGGAAAGTATGGGATAGTATGTGGAAAGTCCCTATAGTGAGTCGTATTAGGTGCGCACTGCTGAATG
Prom1	TGGCTCGCACGGTGTAATTTGGGATAGTATGTGGAAAGTAACTTCTTCGTTTCCCCGATAACGATGAGGGAGGGTAGTGGGAATGATTTATAGAGGTAGGGAGTATGTAGTTCCCTATAGTGAGTCGTATTAGGTGCGCACTGCTGAATG
Prom1	TGGCTCGCACGGTGTAATTGGGATTATGGGTTTGTAGTAACTTGTTGCTTGTTTGCTGGAGGGTCCAGACAGGGTAGTGGGAATGATTTATATGGGATAGTATGTGGAAAGTCCCTATAGTGAGTCGTATTAGGTGCGCACTGCTGAATG
Parp8	TGGCTCGCACGGTGTAATTGAGGTAGGGAGTATGTAGTTAGGGCCATTTTGAAACACGTGTGGTTCATCAAGAGGTAGGGAGTATGTAGTTAGAATGTTAGGTTAGTTGGGACCCTATAGTGAGTCGTATTAGGTGCGCACTGCTGAATG
Parp8	TGGCTCGCACGGTGTAATTGAGGTAGGGAGTATGTAGTTACTTGCTTGACACCTTCTGCTTCTTGTTCATAATGAGGAAAGTGGTGTGAGAAATGAGGAAAGTGGTGTGAGACCCTATAGTGAGTCGTATTAGGTGCGCACTGCTGAATG
Parp8	TGGCTCGCACGGTGTAATTATGAGGAAAGTGGTGTGAGAATCATTTCTCTGATGGAAGTTATGCTGTCCAAGAGGTAGGGAGTATGTAGTTAGATGAAGATTGAGGGAAGAACCCTATAGTGAGTCGTATTAGGTGCGCACTGCTGAATG
Parp8	TGGCTCGCACGGTGTAATTATGAGGAAAGTGGTGTGAGAAGGACAACCCATATCTCGCCATGTTTGTGCAAGAGGTAGGGAGTATGTAGTTAGAATGTTAGGTTAGTTGGGACCCTATAGTGAGTCGTATTAGGTGCGCACTGCTGAATG
Parp8	TGGCTCGCACGGTGTAATTATGAGGAAAGTGGTGTGAGAATTGTAACTTAGATCTTATGGACAAACAACAAGAATGTTAGGTTAGTTGGGAAGAGGTAGGGAGTATGTAGTTCCCTATAGTGAGTCGTATTAGGTGCGCACTGCTGAATG
Parp8	TGGCTCGCACGGTGTAATTGATGAAGATTGAGGGAAGAAATAAAATTCTTCAGAGTCGTTGTCACCCTCTAGAATGTTAGGTTAGTTGGGAAGAATGTTAGGTTAGTTGGGACCCTATAGTGAGTCGTATTAGGTGCGCACTGCTGAATG
Parp8	TGGCTCGCACGGTGTAATTGATGAAGATTGAGGGAAGAAAGAAAAGCAAACACACACAGCTCTCGCTCACAGATGAAGATTGAGGGAAGAAAGAGGTAGGGAGTATGTAGTTCCCTATAGTGAGTCGTATTAGGTGCGCACTGCTGAATG
Parp8	TGGCTCGCACGGTGTAATTGAATGTTAGGTTAGTTGGGAATCAGGATAGAGTGCCAGTTTTCAATGTGAGAGAATGTTAGGTTAGTTGGGAAGATGAAGATTGAGGGAAGAACCCTATAGTGAGTCGTATTAGGTGCGCACTGCTGAATG
Parp8	TGGCTCGCACGGTGTAATTGAGGTAGGGAGTATGTAGTTACGCAGACAGATCAGCTTCTAGCTGAGGGTGAGAGGTAGGGAGTATGTAGTTAGATGAAGATTGAGGGAAGAACCCTATAGTGAGTCGTATTAGGTGCGCACTGCTGAATG
Parp8	TGGCTCGCACGGTGTAATTGATGAAGATTGAGGGAAGAAAGCTGACATCAATGTGCAGATCAATATCTACAGATGAAGATTGAGGGAAGAAAGAGGTAGGGAGTATGTAGTTCCCTATAGTGAGTCGTATTAGGTGCGCACTGCTGAATG
Parp8	TGGCTCGCACGGTGTAATTGAATGTTAGGTTAGTTGGGAAATCTGAGGGTCATTAGGATCTACCACAGAAAGAGGTAGGGAGTATGTAGTTAGAGGTAGGGAGTATGTAGTTCCCTATAGTGAGTCGTATTAGGTGCGCACTGCTGAATG
Parp8	TGGCTCGCACGGTGTAATTGAATGTTAGGTTAGTTGGGAATCATTTTCTGAACTTGACACATACGTGTTGAGAATGTTAGGTTAGTTGGGAAATGAGGAAAGTGGTGTGAGACCCTATAGTGAGTCGTATTAGGTGCGCACTGCTGAATG
Parp8	TGGCTCGCACGGTGTAATTGAGGTAGGGAGTATGTAGTTAGCTGCTTTTACTACTGGAAGCTGGCTCGTCAGAGGTAGGGAGTATGTAGTTAATGAGGAAAGTGGTGTGAGACCCTATAGTGAGTCGTATTAGGTGCGCACTGCTGAATG
Parp8	TGGCTCGCACGGTGTAATTATGAGGAAAGTGGTGTGAGAAATATGTGACCTATTACTTGAGATGACCCATAGATGAAGATTGAGGGAAGAAAATGAGGAAAGTGGTGTGAGACCCTATAGTGAGTCGTATTAGGTGCGCACTGCTGAATG
Parp8	TGGCTCGCACGGTGTAATTGATGAAGATTGAGGGAAGAAAGGATCACGACGTCGATATCCTTCTGAATTCAATGAGGAAAGTGGTGTGAGAAGAGGTAGGGAGTATGTAGTTCCCTATAGTGAGTCGTATTAGGTGCGCACTGCTGAATG
Parp8	TGGCTCGCACGGTGTAATTGATGAAGATTGAGGGAAGAAACAATCCAAACCGCTCTTTTGTCGAAATCTGAGAGGTAGGGAGTATGTAGTTAGAGGTAGGGAGTATGTAGTTCCCTATAGTGAGTCGTATTAGGTGCGCACTGCTGAATG
Parp8	TGGCTCGCACGGTGTAATTATGAGGAAAGTGGTGTGAGAAGCCGTCTTGTTCGGGTTTCAGTTTGGATTTAGATGAAGATTGAGGGAAGAAAGAGGTAGGGAGTATGTAGTTCCCTATAGTGAGTCGTATTAGGTGCGCACTGCTGAATG
Parp8	TGGCTCGCACGGTGTAATTGAGGTAGGGAGTATGTAGTTATAAATACTGTGTAAGAGAGCAGTGTAGTCGAGAGGTAGGGAGTATGTAGTTAGATGAAGATTGAGGGAAGAACCCTATAGTGAGTCGTATTAGGTGCGCACTGCTGAATG
Parp8	TGGCTCGCACGGTGTAATTGATGAAGATTGAGGGAAGAAACTTTGCAGGAACTGGGATTGCTGTCCTTTTAGATGAAGATTGAGGGAAGAAAGAGGTAGGGAGTATGTAGTTCCCTATAGTGAGTCGTATTAGGTGCGCACTGCTGAATG
Parp8	TGGCTCGCACGGTGTAATTGAATGTTAGGTTAGTTGGGAATATCTCGCCATGTTTGTGCAGGTCAGGTGAAGAGGTAGGGAGTATGTAGTTAGATGAAGATTGAGGGAAGAACCCTATAGTGAGTCGTATTAGGTGCGCACTGCTGAATG
Parp8	TGGCTCGCACGGTGTAATTGAATGTTAGGTTAGTTGGGAACTTCTTACCGTGCGGGCAATTGGACTTGTCAATGAGGAAAGTGGTGTGAGAAGAGGTAGGGAGTATGTAGTTCCCTATAGTGAGTCGTATTAGGTGCGCACTGCTGAATG
Parp8	TGGCTCGCACGGTGTAATTGAGGTAGGGAGTATGTAGTTATTCCGTACATTGCACCGTGGAGCTGCAGACAGAATGTTAGGTTAGTTGGGAAGATGAAGATTGAGGGAAGAACCCTATAGTGAGTCGTATTAGGTGCGCACTGCTGAATG
Parp8	TGGCTCGCACGGTGTAATTGAATGTTAGGTTAGTTGGGAAAATTCTACTTCAGTATCCTATAATAGCAGTAATGAGGAAAGTGGTGTGAGAAGATGAAGATTGAGGGAAGAACCCTATAGTGAGTCGTATTAGGTGCGCACTGCTGAATG
Parp8	TGGCTCGCACGGTGTAATTATGAGGAAAGTGGTGTGAGAACAATATCTACATCATCGATAGCCCCATATTAGAGGTAGGGAGTATGTAGTTAGATGAAGATTGAGGGAAGAACCCTATAGTGAGTCGTATTAGGTGCGCACTGCTGAATG
Parp8	TGGCTCGCACGGTGTAATTATGAGGAAAGTGGTGTGAGAACGGGCTAAGATAGATCCCACTTCCGTACATAGAATGTTAGGTTAGTTGGGAAATGAGGAAAGTGGTGTGAGACCCTATAGTGAGTCGTATTAGGTGCGCACTGCTGAATG
Parp8	TGGCTCGCACGGTGTAATTGAATGTTAGGTTAGTTGGGAAGTACGCAACCCAAACTTCAGTTTAAGTGCTAGATGAAGATTGAGGGAAGAAAGAGGTAGGGAGTATGTAGTTCCCTATAGTGAGTCGTATTAGGTGCGCACTGCTGAATG
Parp8	TGGCTCGCACGGTGTAATTGAGGTAGGGAGTATGTAGTTAGGTCAGGTGACGTGATCACTTCACATAAGGAGAATGTTAGGTTAGTTGGGAAATGAGGAAAGTGGTGTGAGACCCTATAGTGAGTCGTATTAGGTGCGCACTGCTGAATG
Parp8	TGGCTCGCACGGTGTAATTGAATGTTAGGTTAGTTGGGAAGCGATCTCGTCGGCAGCTTCATTCATCACTAATGAGGAAAGTGGTGTGAGAAGAGGTAGGGAGTATGTAGTTCCCTATAGTGAGTCGTATTAGGTGCGCACTGCTGAATG
Parp8	TGGCTCGCACGGTGTAATTGAGGTAGGGAGTATGTAGTTAAGAATCTTGTACAGACATGATCCGTGTTCGAGATGAAGATTGAGGGAAGAAAGAGGTAGGGAGTATGTAGTTCCCTATAGTGAGTCGTATTAGGTGCGCACTGCTGAATG
Parp8	TGGCTCGCACGGTGTAATTGAATGTTAGGTTAGTTGGGAATTTGCTCTGTTTCCACTGCTGAGAAACAAAAGAGGTAGGGAGTATGTAGTTAGATGAAGATTGAGGGAAGAACCCTATAGTGAGTCGTATTAGGTGCGCACTGCTGAATG
Parp8	TGGCTCGCACGGTGTAATTATGAGGAAAGTGGTGTGAGAAGTTCCTTGAAATGCTCCATTTTCGATGTCTAGAGGTAGGGAGTATGTAGTTAGATGAAGATTGAGGGAAGAACCCTATAGTGAGTCGTATTAGGTGCGCACTGCTGAATG
Parp8	TGGCTCGCACGGTGTAATTGAATGTTAGGTTAGTTGGGAATCGGGTTTCAGTTTGGATTTGCTTTTGCCAAGAGGTAGGGAGTATGTAGTTAGAGGTAGGGAGTATGTAGTTCCCTATAGTGAGTCGTATTAGGTGCGCACTGCTGAATG
Parp8	TGGCTCGCACGGTGTAATTGATGAAGATTGAGGGAAGAAATCCTGTTACGTGGTCTTCCTTTAACCAGTCAGAGGTAGGGAGTATGTAGTTAGAATGTTAGGTTAGTTGGGACCCTATAGTGAGTCGTATTAGGTGCGCACTGCTGAATG
Parp8	TGGCTCGCACGGTGTAATTATGAGGAAAGTGGTGTGAGAAGTGGACGGAGTAGGATACACTTTTGGGGCCAGAATGTTAGGTTAGTTGGGAAGATGAAGATTGAGGGAAGAACCCTATAGTGAGTCGTATTAGGTGCGCACTGCTGAATG
Parp8	TGGCTCGCACGGTGTAATTGATGAAGATTGAGGGAAGAAAGCGAAGTGGTTTCGGAAGTGATCCCGGGTGAGAGGTAGGGAGTATGTAGTTAGAGGTAGGGAGTATGTAGTTCCCTATAGTGAGTCGTATTAGGTGCGCACTGCTGAATG
Parp8	TGGCTCGCACGGTGTAATTGATGAAGATTGAGGGAAGAAATCAGCTTCTAGCTGAGGGTGCTTGTGTAGTAATGAGGAAAGTGGTGTGAGAAGATGAAGATTGAGGGAAGAACCCTATAGTGAGTCGTATTAGGTGCGCACTGCTGAATG
Parp8	TGGCTCGCACGGTGTAATTGAATGTTAGGTTAGTTGGGAATTGACAGTACTGGAGCAAGTCCTCCGCAGCAATGAGGAAAGTGGTGTGAGAAGATGAAGATTGAGGGAAGAACCCTATAGTGAGTCGTATTAGGTGCGCACTGCTGAATG
Parp8	TGGCTCGCACGGTGTAATTGATGAAGATTGAGGGAAGAAATACCTCCTTCTTGTGTGTTGATATTGGCATAGATGAAGATTGAGGGAAGAAAATGAGGAAAGTGGTGTGAGACCCTATAGTGAGTCGTATTAGGTGCGCACTGCTGAATG
Parp8	TGGCTCGCACGGTGTAATTGATGAAGATTGAGGGAAGAAAGGGCGACCTGCGCAGGGTAGAAAACAAATGAGAGGTAGGGAGTATGTAGTTAGAGGTAGGGAGTATGTAGTTCCCTATAGTGAGTCGTATTAGGTGCGCACTGCTGAATG
Parp8	TGGCTCGCACGGTGTAATTGATGAAGATTGAGGGAAGAAAGTGCCAGTTTTCAATGTGAGAGCCATGAAAAATGAGGAAAGTGGTGTGAGAAGAATGTTAGGTTAGTTGGGACCCTATAGTGAGTCGTATTAGGTGCGCACTGCTGAATG
Parp8	TGGCTCGCACGGTGTAATTGAATGTTAGGTTAGTTGGGAATGAACACATCCCCATTAAATAAATCCCTCTAATGAGGAAAGTGGTGTGAGAAGAATGTTAGGTTAGTTGGGACCCTATAGTGAGTCGTATTAGGTGCGCACTGCTGAATG
Parp8	TGGCTCGCACGGTGTAATTGAGGTAGGGAGTATGTAGTTACTTGACTTCTGGATCACGACGTCGATATCCAGAATGTTAGGTTAGTTGGGAAGAGGTAGGGAGTATGTAGTTCCCTATAGTGAGTCGTATTAGGTGCGCACTGCTGAATG
Parp8	TGGCTCGCACGGTGTAATTGAATGTTAGGTTAGTTGGGAACCCGAAGGTCCTGTGCGACTTGGCACACATAATGAGGAAAGTGGTGTGAGAAATGAGGAAAGTGGTGTGAGACCCTATAGTGAGTCGTATTAGGTGCGCACTGCTGAATG
Parp8	TGGCTCGCACGGTGTAATTGATGAAGATTGAGGGAAGAAATTTCCTTAATTCTGTTGCTATTCTATGGAAAGATGAAGATTGAGGGAAGAAAGAATGTTAGGTTAGTTGGGACCCTATAGTGAGTCGTATTAGGTGCGCACTGCTGAATG
Parp8	TGGCTCGCACGGTGTAATTGAATGTTAGGTTAGTTGGGAACCCATTAAATAAATCCCTCTGGCCGAGGCAAGAGGTAGGGAGTATGTAGTTAGATGAAGATTGAGGGAAGAACCCTATAGTGAGTCGTATTAGGTGCGCACTGCTGAATG
Parp8	TGGCTCGCACGGTGTAATTATGAGGAAAGTGGTGTGAGAAGAGTCTTCTTCCACCGTACTATTTTGCCTTAGAATGTTAGGTTAGTTGGGAAGAATGTTAGGTTAGTTGGGACCCTATAGTGAGTCGTATTAGGTGCGCACTGCTGAATG
Parp8	TGGCTCGCACGGTGTAATTGAATGTTAGGTTAGTTGGGAATCTTTGTGAATACCTCCTTCTTGTGTGTTGAGATGAAGATTGAGGGAAGAAAGAATGTTAGGTTAGTTGGGACCCTATAGTGAGTCGTATTAGGTGCGCACTGCTGAATG
Parp8	TGGCTCGCACGGTGTAATTGATGAAGATTGAGGGAAGAAACTACCACCTGAGCTCCGGTAGCGATCTCGTAATGAGGAAAGTGGTGTGAGAAGAATGTTAGGTTAGTTGGGACCCTATAGTGAGTCGTATTAGGTGCGCACTGCTGAATG
Parp8	TGGCTCGCACGGTGTAATTGAATGTTAGGTTAGTTGGGAAAGCTCCGGTAGCGATCTCGTCGGCAGCTTCAGAATGTTAGGTTAGTTGGGAAGAATGTTAGGTTAGTTGGGACCCTATAGTGAGTCGTATTAGGTGCGCACTGCTGAATG
Parp8	TGGCTCGCACGGTGTAATTGAGGTAGGGAGTATGTAGTTATTCTATGGAAAATGACAGGAATTGGGTCTGAGAATGTTAGGTTAGTTGGGAAGAGGTAGGGAGTATGTAGTTCCCTATAGTGAGTCGTATTAGGTGCGCACTGCTGAATG
Parp8	TGGCTCGCACGGTGTAATTGAGGTAGGGAGTATGTAGTTAAGGCTGGGAAGAAGACGATGATGGTGTTAAAATGAGGAAAGTGGTGTGAGAAGATGAAGATTGAGGGAAGAACCCTATAGTGAGTCGTATTAGGTGCGCACTGCTGAATG
Parp8	TGGCTCGCACGGTGTAATTGATGAAGATTGAGGGAAGAAATGTTGACTGGCAGTTTCACAATATGTGACCAATGAGGAAAGTGGTGTGAGAAATGAGGAAAGTGGTGTGAGACCCTATAGTGAGTCGTATTAGGTGCGCACTGCTGAATG
Parp8	TGGCTCGCACGGTGTAATTATGAGGAAAGTGGTGTGAGAACTATGCATTTCAAGTTACGGCTTTGCAGGAAATGAGGAAAGTGGTGTGAGAAGATGAAGATTGAGGGAAGAACCCTATAGTGAGTCGTATTAGGTGCGCACTGCTGAATG
Parp8	TGGCTCGCACGGTGTAATTGAGGTAGGGAGTATGTAGTTATTGGACTCTTTGGCTGGTGGGCTGCTGAGGAATGAGGAAAGTGGTGTGAGAAATGAGGAAAGTGGTGTGAGACCCTATAGTGAGTCGTATTAGGTGCGCACTGCTGAATG
Parp8	TGGCTCGCACGGTGTAATTGAGGTAGGGAGTATGTAGTTAGTTCAAAATCCAGCTTTGAACCCGAGGAAGAGATGAAGATTGAGGGAAGAAAGAATGTTAGGTTAGTTGGGACCCTATAGTGAGTCGTATTAGGTGCGCACTGCTGAATG
Parp8	TGGCTCGCACGGTGTAATTGATGAAGATTGAGGGAAGAAAGCTCTCTCACCGCAGACAGATCAGCTTCTAAGAATGTTAGGTTAGTTGGGAAGATGAAGATTGAGGGAAGAACCCTATAGTGAGTCGTATTAGGTGCGCACTGCTGAATG
Parp8	TGGCTCGCACGGTGTAATTATGAGGAAAGTGGTGTGAGAAAGGAGGAACTGGTGTGGCGTGTGCATGAACAATGAGGAAAGTGGTGTGAGAAGAGGTAGGGAGTATGTAGTTCCCTATAGTGAGTCGTATTAGGTGCGCACTGCTGAATG
Parp8	TGGCTCGCACGGTGTAATTGAATGTTAGGTTAGTTGGGAATGTGCTCACATCGTGGGTCTCCAGAACAAGAGAGGTAGGGAGTATGTAGTTAATGAGGAAAGTGGTGTGAGACCCTATAGTGAGTCGTATTAGGTGCGCACTGCTGAATG
Parp8	TGGCTCGCACGGTGTAATTGATGAAGATTGAGGGAAGAAAATATTGGCATCTCCCACCTGGCCATCTTCAAGAGGTAGGGAGTATGTAGTTAGAATGTTAGGTTAGTTGGGACCCTATAGTGAGTCGTATTAGGTGCGCACTGCTGAATG
Parp8	TGGCTCGCACGGTGTAATTGAATGTTAGGTTAGTTGGGAATCACATAAGGCTATGCATTTCAAGTTACGGAGAGGTAGGGAGTATGTAGTTAGAATGTTAGGTTAGTTGGGACCCTATAGTGAGTCGTATTAGGTGCGCACTGCTGAATG
Parp8	TGGCTCGCACGGTGTAATTGAGGTAGGGAGTATGTAGTTATATAATAGCAGTATATGATACCGAATGTCCAGAATGTTAGGTTAGTTGGGAAATGAGGAAAGTGGTGTGAGACCCTATAGTGAGTCGTATTAGGTGCGCACTGCTGAATG
Parp8	TGGCTCGCACGGTGTAATTGAATGTTAGGTTAGTTGGGAAAAAACAAATGCAGAGGTGACTTCACCTTCTAGAGGTAGGGAGTATGTAGTTAGAGGTAGGGAGTATGTAGTTCCCTATAGTGAGTCGTATTAGGTGCGCACTGCTGAATG
Parp8	TGGCTCGCACGGTGTAATTGAATGTTAGGTTAGTTGGGAAATCCCGGGTGAGAGAGGAGGAGGAGGTGGAAGAATGTTAGGTTAGTTGGGAAATGAGGAAAGTGGTGTGAGACCCTATAGTGAGTCGTATTAGGTGCGCACTGCTGAATG
Parp8	TGGCTCGCACGGTGTAATTATGAGGAAAGTGGTGTGAGAAACAGCGAGCGCCCGAAGGTCCTGTGCGACTAGAGGTAGGGAGTATGTAGTTAATGAGGAAAGTGGTGTGAGACCCTATAGTGAGTCGTATTAGGTGCGCACTGCTGAATG
Parp8	TGGCTCGCACGGTGTAATTATGAGGAAAGTGGTGTGAGAAATCGAGTCAATAACTTATGGGACTTCAGTGAGAGGTAGGGAGTATGTAGTTAGAGGTAGGGAGTATGTAGTTCCCTATAGTGAGTCGTATTAGGTGCGCACTGCTGAATG
Parp8	TGGCTCGCACGGTGTAATTGATGAAGATTGAGGGAAGAAATCGAAATCTGAAAGACATCAACCGTGGGCAAATGAGGAAAGTGGTGTGAGAAATGAGGAAAGTGGTGTGAGACCCTATAGTGAGTCGTATTAGGTGCGCACTGCTGAATG
Parp8	TGGCTCGCACGGTGTAATTGATGAAGATTGAGGGAAGAAAGAAGACGATGATGGTGTTAAAATACCGATAAGAATGTTAGGTTAGTTGGGAAGAATGTTAGGTTAGTTGGGACCCTATAGTGAGTCGTATTAGGTGCGCACTGCTGAATG
Parp8	TGGCTCGCACGGTGTAATTGATGAAGATTGAGGGAAGAAATAACTTATGGGACTTCAGTGTGAGGCAGTCAATGAGGAAAGTGGTGTGAGAAGAATGTTAGGTTAGTTGGGACCCTATAGTGAGTCGTATTAGGTGCGCACTGCTGAATG
Parp8	TGGCTCGCACGGTGTAATTGAATGTTAGGTTAGTTGGGAATGCGAAGGTGCTCCCGAAGAGCTTCTTGGCAGATGAAGATTGAGGGAAGAAAGAATGTTAGGTTAGTTGGGACCCTATAGTGAGTCGTATTAGGTGCGCACTGCTGAATG
Parp8	TGGCTCGCACGGTGTAATTGATGAAGATTGAGGGAAGAAATGGCTGGTGGGCTGCTGAGGAGGAGGAACTAGAATGTTAGGTTAGTTGGGAAATGAGGAAAGTGGTGTGAGACCCTATAGTGAGTCGTATTAGGTGCGCACTGCTGAATG
Parp8	TGGCTCGCACGGTGTAATTGAATGTTAGGTTAGTTGGGAAGTCGATATCCTTCTGAATTCTCTCTTGCCTAGAGGTAGGGAGTATGTAGTTAATGAGGAAAGTGGTGTGAGACCCTATAGTGAGTCGTATTAGGTGCGCACTGCTGAATG
Parp8	TGGCTCGCACGGTGTAATTATGAGGAAAGTGGTGTGAGAACATTAGGATCTACCACAGAAGGATATGGCTAGATGAAGATTGAGGGAAGAAAATGAGGAAAGTGGTGTGAGACCCTATAGTGAGTCGTATTAGGTGCGCACTGCTGAATG
Parp8	TGGCTCGCACGGTGTAATTGATGAAGATTGAGGGAAGAAATCTGCGTTGGGTTCCTTGAAATGCTCCATTAGATGAAGATTGAGGGAAGAAAGAGGTAGGGAGTATGTAGTTCCCTATAGTGAGTCGTATTAGGTGCGCACTGCTGAATG
Parp8	TGGCTCGCACGGTGTAATTATGAGGAAAGTGGTGTGAGAAAGCCATGAAATGCGAAGGTGCTCCCGAAGAAGATGAAGATTGAGGGAAGAAAGATGAAGATTGAGGGAAGAACCCTATAGTGAGTCGTATTAGGTGCGCACTGCTGAATG
Parp8	TGGCTCGCACGGTGTAATTGAGGTAGGGAGTATGTAGTTAAACTGCATGTGGTCCATAGAGCTCTCTCACAGATGAAGATTGAGGGAAGAAAGAGGTAGGGAGTATGTAGTTCCCTATAGTGAGTCGTATTAGGTGCGCACTGCTGAATG
Parp8	TGGCTCGCACGGTGTAATTATGAGGAAAGTGGTGTGAGAAATACGTGTTGTCTGGGTAGTCTTCTGAGACAATGAGGAAAGTGGTGTGAGAAGAGGTAGGGAGTATGTAGTTCCCTATAGTGAGTCGTATTAGGTGCGCACTGCTGAATG
Parp8	TGGCTCGCACGGTGTAATTGAATGTTAGGTTAGTTGGGAACATCCAGAAAGCTGACATCAATGTGCAGATAATGAGGAAAGTGGTGTGAGAAATGAGGAAAGTGGTGTGAGACCCTATAGTGAGTCGTATTAGGTGCGCACTGCTGAATG
Parp8	TGGCTCGCACGGTGTAATTATGAGGAAAGTGGTGTGAGAAGCTTTTCAGATCCTGTTACGTGGTCTTCCTAGAGGTAGGGAGTATGTAGTTAGAATGTTAGGTTAGTTGGGACCCTATAGTGAGTCGTATTAGGTGCGCACTGCTGAATG
Parp8	TGGCTCGCACGGTGTAATTGATGAAGATTGAGGGAAGAAAATGTGACCGCCCAGCTGCTGCTCGCCGCTGAATGAGGAAAGTGGTGTGAGAAGAATGTTAGGTTAGTTGGGACCCTATAGTGAGTCGTATTAGGTGCGCACTGCTGAATG
Parp8	TGGCTCGCACGGTGTAATTGATGAAGATTGAGGGAAGAAAACACATGGACACAAGCAGATCTACCACCTGAGATGAAGATTGAGGGAAGAAAGATGAAGATTGAGGGAAGAACCCTATAGTGAGTCGTATTAGGTGCGCACTGCTGAATG
Parp8	TGGCTCGCACGGTGTAATTGATGAAGATTGAGGGAAGAAATATTACTTGAGATGACCCATTGCAGAAGTGAGATGAAGATTGAGGGAAGAAAATGAGGAAAGTGGTGTGAGACCCTATAGTGAGTCGTATTAGGTGCGCACTGCTGAATG
Parp8	TGGCTCGCACGGTGTAATTGATGAAGATTGAGGGAAGAAAGTAAGAGAGCAGTGTAGTCGGACAATAATAAGAGGTAGGGAGTATGTAGTTAATGAGGAAAGTGGTGTGAGACCCTATAGTGAGTCGTATTAGGTGCGCACTGCTGAATG
Parp8	TGGCTCGCACGGTGTAATTGAATGTTAGGTTAGTTGGGAATCCTGGGATTGAAGGCTAACATCTGAGGGTAGAGGTAGGGAGTATGTAGTTAATGAGGAAAGTGGTGTGAGACCCTATAGTGAGTCGTATTAGGTGCGCACTGCTGAATG
Parp8	TGGCTCGCACGGTGTAATTGAATGTTAGGTTAGTTGGGAAAATACCGATAAGCCCTGAGGTAAGCGAGAGAGATGAAGATTGAGGGAAGAAAGAATGTTAGGTTAGTTGGGACCCTATAGTGAGTCGTATTAGGTGCGCACTGCTGAATG
Parp8	TGGCTCGCACGGTGTAATTGAATGTTAGGTTAGTTGGGAATTCACCTTCTTCTCTGACAGCTTCTTACCGAGAATGTTAGGTTAGTTGGGAAATGAGGAAAGTGGTGTGAGACCCTATAGTGAGTCGTATTAGGTGCGCACTGCTGAATG
Parp8	TGGCTCGCACGGTGTAATTATGAGGAAAGTGGTGTGAGAAACAAGCAGATCTACCACCTGAGCTCCGGTAAATGAGGAAAGTGGTGTGAGAAATGAGGAAAGTGGTGTGAGACCCTATAGTGAGTCGTATTAGGTGCGCACTGCTGAATG
Parp8	TGGCTCGCACGGTGTAATTGAATGTTAGGTTAGTTGGGAATCTCTGACAGCTTCTTACCGTGCGGGCAATAATGAGGAAAGTGGTGTGAGAAGATGAAGATTGAGGGAAGAACCCTATAGTGAGTCGTATTAGGTGCGCACTGCTGAATG
Parp8	TGGCTCGCACGGTGTAATTGATGAAGATTGAGGGAAGAAACCGAATGTCCAATTAAAGGATTTCATATAAAGAGGTAGGGAGTATGTAGTTAATGAGGAAAGTGGTGTGAGACCCTATAGTGAGTCGTATTAGGTGCGCACTGCTGAATG
Parp8	TGGCTCGCACGGTGTAATTATGAGGAAAGTGGTGTGAGAAGTGCATGAACTTCAGTTGCCTGTTGACTGGAGAATGTTAGGTTAGTTGGGAAGAGGTAGGGAGTATGTAGTTCCCTATAGTGAGTCGTATTAGGTGCGCACTGCTGAATG
Parp8	TGGCTCGCACGGTGTAATTGAATGTTAGGTTAGTTGGGAAGTTTGGATTTGCTTTTGCCACAACCAGGGGAGAATGTTAGGTTAGTTGGGAAGATGAAGATTGAGGGAAGAACCCTATAGTGAGTCGTATTAGGTGCGCACTGCTGAATG
Parp8	TGGCTCGCACGGTGTAATTGAGGTAGGGAGTATGTAGTTATTTTGGAGATGCCGTCTTGTTCGGGTTTCAAGAATGTTAGGTTAGTTGGGAAGATGAAGATTGAGGGAAGAACCCTATAGTGAGTCGTATTAGGTGCGCACTGCTGAATG
Parp8	TGGCTCGCACGGTGTAATTGATGAAGATTGAGGGAAGAAATCAATGTGAGAGCCATGAAATGCGAAGGTGAATGAGGAAAGTGGTGTGAGAAGAGGTAGGGAGTATGTAGTTCCCTATAGTGAGTCGTATTAGGTGCGCACTGCTGAATG
Casr	TGGCTCGCACGGTGTAATTAGTTGGGTATGGAGAAAGGTAATGGAGTTCCTGTGGGCCATAGCATTCTTCAAGTTGGGTATGGAGAAAGGTAATGAGGAAAGTGGTGTGAGACCCTATAGTGAGTCGTATTAGGTGCGCACTGCTGAATG
Casr	TGGCTCGCACGGTGTAATTATGAGGAAAGTGGTGTGAGAACAGATGGCAGCCAGGAGGCAGGTGTAGCCGAAGTTGGGTATGGAGAAAGGTAGTTATGGAGATTGATAGGGACCCTATAGTGAGTCGTATTAGGTGCGCACTGCTGAATG
Casr	TGGCTCGCACGGTGTAATTAGTTGGGTATGGAGAAAGGTACTTCTTTTGGGCTCGCTGGTCAGGCCCATAAGGGATGTGATTTGTTAGGAAAAGTTGGGTATGGAGAAAGGTCCCTATAGTGAGTCGTATTAGGTGCGCACTGCTGAATG
Casr	TGGCTCGCACGGTGTAATTGTTATGGAGATTGATAGGGAACGCTATGTACATTGATATTAGTTACAGAGAAAGTTGGGTATGGAGAAAGGTAGGGATGTGATTTGTTAGGAACCCTATAGTGAGTCGTATTAGGTGCGCACTGCTGAATG
Casr	TGGCTCGCACGGTGTAATTGGGATGTGATTTGTTAGGAAACCGCTGTGGAGACACCGGAGCCGGTTGCTCAGTTATGGAGATTGATAGGGAAAGTTGGGTATGGAGAAAGGTCCCTATAGTGAGTCGTATTAGGTGCGCACTGCTGAATG
Casr	TGGCTCGCACGGTGTAATTGGGATGTGATTTGTTAGGAAAAAGTCCCAGCAGGTTGGCTACCGCTGTGGAAATGAGGAAAGTGGTGTGAGAAGTTATGGAGATTGATAGGGACCCTATAGTGAGTCGTATTAGGTGCGCACTGCTGAATG
Casr	TGGCTCGCACGGTGTAATTAGTTGGGTATGGAGAAAGGTACACAGGACCCGTTGGTGAAAAGCCCTCTTCAGGGATGTGATTTGTTAGGAAAGGGATGTGATTTGTTAGGAACCCTATAGTGAGTCGTATTAGGTGCGCACTGCTGAATG
Casr	TGGCTCGCACGGTGTAATTGTTATGGAGATTGATAGGGAATGAAATTCAGGTGCCGTAGGTGTTTCAGGAAGTTATGGAGATTGATAGGGAAGGGATGTGATTTGTTAGGAACCCTATAGTGAGTCGTATTAGGTGCGCACTGCTGAATG
Casr	TGGCTCGCACGGTGTAATTGGGATGTGATTTGTTAGGAAACCCTTCCTGGTCCCTGCCTGACAGTCCCGGAGGGATGTGATTTGTTAGGAAAAGTTGGGTATGGAGAAAGGTCCCTATAGTGAGTCGTATTAGGTGCGCACTGCTGAATG
Casr	TGGCTCGCACGGTGTAATTGGGATGTGATTTGTTAGGAAATCGTCGGCTGCAATTGTGCCCACCCAGTTCAGTTATGGAGATTGATAGGGAAGTTATGGAGATTGATAGGGACCCTATAGTGAGTCGTATTAGGTGCGCACTGCTGAATG
Casr	TGGCTCGCACGGTGTAATTGTTATGGAGATTGATAGGGAAAACTTCTCAATGCCAGGCCTGCCATAGTCGAATGAGGAAAGTGGTGTGAGAAGGGATGTGATTTGTTAGGAACCCTATAGTGAGTCGTATTAGGTGCGCACTGCTGAATG
Casr	TGGCTCGCACGGTGTAATTGTTATGGAGATTGATAGGGAAGTCAATGTGATAGACAGTCCTGGTGACTATAGTTATGGAGATTGATAGGGAAAGTTGGGTATGGAGAAAGGTCCCTATAGTGAGTCGTATTAGGTGCGCACTGCTGAATG
Casr	TGGCTCGCACGGTGTAATTGGGATGTGATTTGTTAGGAAAGCAGTGCTGGAGCGCACCTCCTCGATGGTGAAGTTGGGTATGGAGAAAGGTAAGTTGGGTATGGAGAAAGGTCCCTATAGTGAGTCGTATTAGGTGCGCACTGCTGAATG
Casr	TGGCTCGCACGGTGTAATTGTTATGGAGATTGATAGGGAACCTGCTCCTGCTGTTGGTCTGGGAAGATACAGGGATGTGATTTGTTAGGAAAATGAGGAAAGTGGTGTGAGACCCTATAGTGAGTCGTATTAGGTGCGCACTGCTGAATG
Casr	TGGCTCGCACGGTGTAATTATGAGGAAAGTGGTGTGAGAACTCCAGGGGACAGTTAAAGGTGTTAGTGGTAATGAGGAAAGTGGTGTGAGAAGGGATGTGATTTGTTAGGAACCCTATAGTGAGTCGTATTAGGTGCGCACTGCTGAATG
Casr	TGGCTCGCACGGTGTAATTATGAGGAAAGTGGTGTGAGAACAGTATGTTTTCCGTCACAGAGCTACCTCCAAGTTGGGTATGGAGAAAGGTAATGAGGAAAGTGGTGTGAGACCCTATAGTGAGTCGTATTAGGTGCGCACTGCTGAATG
Casr	TGGCTCGCACGGTGTAATTGTTATGGAGATTGATAGGGAACTATCCCTGGCTTCCTGGGAAGACCCATCCAGTTATGGAGATTGATAGGGAAAGTTGGGTATGGAGAAAGGTCCCTATAGTGAGTCGTATTAGGTGCGCACTGCTGAATG
Casr	TGGCTCGCACGGTGTAATTGTTATGGAGATTGATAGGGAACTCTCCCTCCATTAGGAGTGCAGTATGTTTAGGGATGTGATTTGTTAGGAAAGGGATGTGATTTGTTAGGAACCCTATAGTGAGTCGTATTAGGTGCGCACTGCTGAATG
Casr	TGGCTCGCACGGTGTAATTGGGATGTGATTTGTTAGGAAAAGAAGGGCACCTCTCTGGAGAACCCACTCCAATGAGGAAAGTGGTGTGAGAAGGGATGTGATTTGTTAGGAACCCTATAGTGAGTCGTATTAGGTGCGCACTGCTGAATG
Casr	TGGCTCGCACGGTGTAATTAGTTGGGTATGGAGAAAGGTAGGTGTAGCCGATCAGGGAGCCGAGCGCCATAAGTTGGGTATGGAGAAAGGTAGGGATGTGATTTGTTAGGAACCCTATAGTGAGTCGTATTAGGTGCGCACTGCTGAATG
Casr	TGGCTCGCACGGTGTAATTAGTTGGGTATGGAGAAAGGTAGTGCCGTAGGTGTTTCAGGACCTGCCAGGCAGGGATGTGATTTGTTAGGAAAATGAGGAAAGTGGTGTGAGACCCTATAGTGAGTCGTATTAGGTGCGCACTGCTGAATG
Casr	TGGCTCGCACGGTGTAATTGTTATGGAGATTGATAGGGAACTTGCTGGGTCAGGGCCAGTGGTTGCTGTTAGTTATGGAGATTGATAGGGAAGGGATGTGATTTGTTAGGAACCCTATAGTGAGTCGTATTAGGTGCGCACTGCTGAATG
Casr	TGGCTCGCACGGTGTAATTGGGATGTGATTTGTTAGGAAAAGCAGGAACTGCAGGTTGAGTCCCCACCACAGTTATGGAGATTGATAGGGAAAGTTGGGTATGGAGAAAGGTCCCTATAGTGAGTCGTATTAGGTGCGCACTGCTGAATG
Casr	TGGCTCGCACGGTGTAATTGTTATGGAGATTGATAGGGAATGTTTATCTCCTCTATGGCAAAGATCATGGAAGTTGGGTATGGAGAAAGGTAGGGATGTGATTTGTTAGGAACCCTATAGTGAGTCGTATTAGGTGCGCACTGCTGAATG
Casr	TGGCTCGCACGGTGTAATTAGTTGGGTATGGAGAAAGGTAAGCAATCAGGGAGGAACTGGCCCAGGCCTCAAGTTGGGTATGGAGAAAGGTAGTTATGGAGATTGATAGGGACCCTATAGTGAGTCGTATTAGGTGCGCACTGCTGAATG
Casr	TGGCTCGCACGGTGTAATTATGAGGAAAGTGGTGTGAGAAACGAGATACAAAGCACGAAGCTGATGCCGAAGGGATGTGATTTGTTAGGAAAATGAGGAAAGTGGTGTGAGACCCTATAGTGAGTCGTATTAGGTGCGCACTGCTGAATG
Casr	TGGCTCGCACGGTGTAATTATGAGGAAAGTGGTGTGAGAAGCTAAGTACACGTTGTAGGATATCCGTAAAAGTTATGGAGATTGATAGGGAAATGAGGAAAGTGGTGTGAGACCCTATAGTGAGTCGTATTAGGTGCGCACTGCTGAATG
Casr	TGGCTCGCACGGTGTAATTGTTATGGAGATTGATAGGGAACGACCCAGTGGAGCCTCCGAGGCTGCTGGAAGGGATGTGATTTGTTAGGAAAATGAGGAAAGTGGTGTGAGACCCTATAGTGAGTCGTATTAGGTGCGCACTGCTGAATG
Casr	TGGCTCGCACGGTGTAATTATGAGGAAAGTGGTGTGAGAAGTTGGTGAAAAGCCCTCTTCCGGGTAAGCAAAGTTGGGTATGGAGAAAGGTAGGGATGTGATTTGTTAGGAACCCTATAGTGAGTCGTATTAGGTGCGCACTGCTGAATG
Casr	TGGCTCGCACGGTGTAATTGTTATGGAGATTGATAGGGAACTGATGGAGGAGGAGGGAATCGACCCAGTGAGGGATGTGATTTGTTAGGAAAAGTTGGGTATGGAGAAAGGTCCCTATAGTGAGTCGTATTAGGTGCGCACTGCTGAATG
Casr	TGGCTCGCACGGTGTAATTGGGATGTGATTTGTTAGGAAAAGACTGCCCGAGATGTTTTCTGAGAGACCGAGTTATGGAGATTGATAGGGAAATGAGGAAAGTGGTGTGAGACCCTATAGTGAGTCGTATTAGGTGCGCACTGCTGAATG
Casr	TGGCTCGCACGGTGTAATTGTTATGGAGATTGATAGGGAATCTTAAGGTCTTTATAAATAGGAGAGGACAAGTTATGGAGATTGATAGGGAAGGGATGTGATTTGTTAGGAACCCTATAGTGAGTCGTATTAGGTGCGCACTGCTGAATG
Casr	TGGCTCGCACGGTGTAATTGGGATGTGATTTGTTAGGAAACAGTATAATAAACACTCTTAGGCGTTCTGCAGTTATGGAGATTGATAGGGAAAGTTGGGTATGGAGAAAGGTCCCTATAGTGAGTCGTATTAGGTGCGCACTGCTGAATG
Casr	TGGCTCGCACGGTGTAATTGTTATGGAGATTGATAGGGAAAGGTCTAGCGCTGGAGTCCTCCTGTCTGCGAATGAGGAAAGTGGTGTGAGAAAGTTGGGTATGGAGAAAGGTCCCTATAGTGAGTCGTATTAGGTGCGCACTGCTGAATG
Casr	TGGCTCGCACGGTGTAATTGGGATGTGATTTGTTAGGAAAAGATGTTTTCTGAGAGACCGAGGTCTAGCGAATGAGGAAAGTGGTGTGAGAAATGAGGAAAGTGGTGTGAGACCCTATAGTGAGTCGTATTAGGTGCGCACTGCTGAATG
Casr	TGGCTCGCACGGTGTAATTATGAGGAAAGTGGTGTGAGAATGCCAGGCCTGCCATAGTCGTCGTCGGCTGAGGGATGTGATTTGTTAGGAAAGTTATGGAGATTGATAGGGACCCTATAGTGAGTCGTATTAGGTGCGCACTGCTGAATG
Casr	TGGCTCGCACGGTGTAATTATGAGGAAAGTGGTGTGAGAATGTTCGTAGTCCATGTAAGGGGTCTCGACAAATGAGGAAAGTGGTGTGAGAAGGGATGTGATTTGTTAGGAACCCTATAGTGAGTCGTATTAGGTGCGCACTGCTGAATG
Casr	TGGCTCGCACGGTGTAATTATGAGGAAAGTGGTGTGAGAAGGTCTCGACACTATTGATGTTTTCATCCCCAGTTATGGAGATTGATAGGGAAATGAGGAAAGTGGTGTGAGACCCTATAGTGAGTCGTATTAGGTGCGCACTGCTGAATG
Casr	TGGCTCGCACGGTGTAATTAGTTGGGTATGGAGAAAGGTACCAAAGCTGGCTGCCAGGATGGCGATCACCAAGTTGGGTATGGAGAAAGGTAGGGATGTGATTTGTTAGGAACCCTATAGTGAGTCGTATTAGGTGCGCACTGCTGAATG
Casr	TGGCTCGCACGGTGTAATTGGGATGTGATTTGTTAGGAAACTGCACACTGTAGGGGAAGCAGGGCCTGGTAATGAGGAAAGTGGTGTGAGAAGGGATGTGATTTGTTAGGAACCCTATAGTGAGTCGTATTAGGTGCGCACTGCTGAATG
Casr	TGGCTCGCACGGTGTAATTGTTATGGAGATTGATAGGGAATGCCAGGTGAGAGCCAGGAGGGCCAAACAGAAGTTGGGTATGGAGAAAGGTAGTTATGGAGATTGATAGGGACCCTATAGTGAGTCGTATTAGGTGCGCACTGCTGAATG
Casr	TGGCTCGCACGGTGTAATTGGGATGTGATTTGTTAGGAAATTGATGTCTGCACAGGACCCGTTGGTGAAAAAGTTGGGTATGGAGAAAGGTAAGTTGGGTATGGAGAAAGGTCCCTATAGTGAGTCGTATTAGGTGCGCACTGCTGAATG
Casr	TGGCTCGCACGGTGTAATTATGAGGAAAGTGGTGTGAGAAAGGTTGGCTACCGCTGTGGAGACACCGGAGAGTTATGGAGATTGATAGGGAAAGTTGGGTATGGAGAAAGGTCCCTATAGTGAGTCGTATTAGGTGCGCACTGCTGAATG
Casr	TGGCTCGCACGGTGTAATTATGAGGAAAGTGGTGTGAGAACCGTCTTGCAGGTGGCAATTAAATGTTTCTAAGTTGGGTATGGAGAAAGGTAATGAGGAAAGTGGTGTGAGACCCTATAGTGAGTCGTATTAGGTGCGCACTGCTGAATG
Casr	TGGCTCGCACGGTGTAATTGGGATGTGATTTGTTAGGAAAGATGGTTGAAGGGATGTGCTCGGAGCAGTTAGTTATGGAGATTGATAGGGAAGTTATGGAGATTGATAGGGACCCTATAGTGAGTCGTATTAGGTGCGCACTGCTGAATG
Casr	TGGCTCGCACGGTGTAATTAGTTGGGTATGGAGAAAGGTACAATGAAGAACAGGGAGCTGGAGAAGCAGCAGGGATGTGATTTGTTAGGAAAAGTTGGGTATGGAGAAAGGTCCCTATAGTGAGTCGTATTAGGTGCGCACTGCTGAATG
Casr	TGGCTCGCACGGTGTAATTGTTATGGAGATTGATAGGGAAACAATGGGCGTGTTTCGGAACTTGATGAAGAGGGATGTGATTTGTTAGGAAAGGGATGTGATTTGTTAGGAACCCTATAGTGAGTCGTATTAGGTGCGCACTGCTGAATG
Casr	TGGCTCGCACGGTGTAATTATGAGGAAAGTGGTGTGAGAAGACCTTCTGTTTGCATCTCGGCTGCTGTGGAATGAGGAAAGTGGTGTGAGAAATGAGGAAAGTGGTGTGAGACCCTATAGTGAGTCGTATTAGGTGCGCACTGCTGAATG
Casr	TGGCTCGCACGGTGTAATTAGTTGGGTATGGAGAAAGGTAGGGAAGAAGGGCGGGGCTGCTGTTTATCTCAAGTTGGGTATGGAGAAAGGTAATGAGGAAAGTGGTGTGAGACCCTATAGTGAGTCGTATTAGGTGCGCACTGCTGAATG
Casr	TGGCTCGCACGGTGTAATTAGTTGGGTATGGAGAAAGGTATTTCTGTAGGAATTCTCGGAAGCCTGGAATAAGTTGGGTATGGAGAAAGGTAGGGATGTGATTTGTTAGGAACCCTATAGTGAGTCGTATTAGGTGCGCACTGCTGAATG
Casr	TGGCTCGCACGGTGTAATTAGTTGGGTATGGAGAAAGGTACTGGAATGAAGGAGATCCAGACGATGAAGAAGTTATGGAGATTGATAGGGAAAGTTGGGTATGGAGAAAGGTCCCTATAGTGAGTCGTATTAGGTGCGCACTGCTGAATG
Casr	TGGCTCGCACGGTGTAATTGTTATGGAGATTGATAGGGAATGCAAGCCCGTCTCCTGAATGGTCATTTCTAGTTATGGAGATTGATAGGGAAAGTTGGGTATGGAGAAAGGTCCCTATAGTGAGTCGTATTAGGTGCGCACTGCTGAATG
Casr	TGGCTCGCACGGTGTAATTGTTATGGAGATTGATAGGGAAGAGGAACTGGCCCAGGCCTCGCTGGCCAGCAAGTTGGGTATGGAGAAAGGTAATGAGGAAAGTGGTGTGAGACCCTATAGTGAGTCGTATTAGGTGCGCACTGCTGAATG
Casr	TGGCTCGCACGGTGTAATTATGAGGAAAGTGGTGTGAGAACTCCGGCTGTGGGAACCGGTCTTCGCTGTTAGTTATGGAGATTGATAGGGAAAGTTGGGTATGGAGAAAGGTCCCTATAGTGAGTCGTATTAGGTGCGCACTGCTGAATG
Casr	TGGCTCGCACGGTGTAATTAGTTGGGTATGGAGAAAGGTAGATCTAAATGTGGCATTGCCTTCAGGTTCTAAGTTGGGTATGGAGAAAGGTAGTTATGGAGATTGATAGGGACCCTATAGTGAGTCGTATTAGGTGCGCACTGCTGAATG
Casr	TGGCTCGCACGGTGTAATTATGAGGAAAGTGGTGTGAGAAACCTTGGCTGTAGAGTTCTGGATCACTTCCAATGAGGAAAGTGGTGTGAGAAGGGATGTGATTTGTTAGGAACCCTATAGTGAGTCGTATTAGGTGCGCACTGCTGAATG
Casr	TGGCTCGCACGGTGTAATTATGAGGAAAGTGGTGTGAGAAACTTGAAGGCAAAGAAGAAGCAGATGGCAGAATGAGGAAAGTGGTGTGAGAAATGAGGAAAGTGGTGTGAGACCCTATAGTGAGTCGTATTAGGTGCGCACTGCTGAATG
Casr	TGGCTCGCACGGTGTAATTGTTATGGAGATTGATAGGGAACAGGAAAATGCCCAGCACCGCAAAGAGAGTAGGGATGTGATTTGTTAGGAAAGGGATGTGATTTGTTAGGAACCCTATAGTGAGTCGTATTAGGTGCGCACTGCTGAATG
Casr	TGGCTCGCACGGTGTAATTATGAGGAAAGTGGTGTGAGAAGTTTATAATCGCCCATGGACTATTACAACAAGGGATGTGATTTGTTAGGAAAGTTATGGAGATTGATAGGGACCCTATAGTGAGTCGTATTAGGTGCGCACTGCTGAATG
Casr	TGGCTCGCACGGTGTAATTATGAGGAAAGTGGTGTGAGAAGCAGAGGAAAAGATTTCAGCAAATCCAGGTAGTTATGGAGATTGATAGGGAAAGTTGGGTATGGAGAAAGGTCCCTATAGTGAGTCGTATTAGGTGCGCACTGCTGAATG
Casr	TGGCTCGCACGGTGTAATTGGGATGTGATTTGTTAGGAAATGTCTGCCTGATGTCTTGCAAATGTACAGTAAGTTGGGTATGGAGAAAGGTAAGTTGGGTATGGAGAAAGGTCCCTATAGTGAGTCGTATTAGGTGCGCACTGCTGAATG
Casr	TGGCTCGCACGGTGTAATTGGGATGTGATTTGTTAGGAAACCGAGCTGGTGGTGGATGGAGCAGAGGAAAAATGAGGAAAGTGGTGTGAGAAATGAGGAAAGTGGTGTGAGACCCTATAGTGAGTCGTATTAGGTGCGCACTGCTGAATG
Casr	TGGCTCGCACGGTGTAATTATGAGGAAAGTGGTGTGAGAACCTCGAGTCCTGAGAAGTGACATCATGTAGAGGGATGTGATTTGTTAGGAAAATGAGGAAAGTGGTGTGAGACCCTATAGTGAGTCGTATTAGGTGCGCACTGCTGAATG
Casr	TGGCTCGCACGGTGTAATTGTTATGGAGATTGATAGGGAAGAACAGATGTTACACAGTAGCAGCAACAGGAAGTTGGGTATGGAGAAAGGTAGGGATGTGATTTGTTAGGAACCCTATAGTGAGTCGTATTAGGTGCGCACTGCTGAATG
Casr	TGGCTCGCACGGTGTAATTGTTATGGAGATTGATAGGGAACACACACGCTTCCCGCTCCTCCCTGGAGATAGTTATGGAGATTGATAGGGAAGTTATGGAGATTGATAGGGACCCTATAGTGAGTCGTATTAGGTGCGCACTGCTGAATG
Casr	TGGCTCGCACGGTGTAATTATGAGGAAAGTGGTGTGAGAAGCTTCCGGGAGATGTTGGGGCGGCGTAGAGAAGTTGGGTATGGAGAAAGGTAGGGATGTGATTTGTTAGGAACCCTATAGTGAGTCGTATTAGGTGCGCACTGCTGAATG
Casr	TGGCTCGCACGGTGTAATTGGGATGTGATTTGTTAGGAAACACCCAGTTCCAACGGAAATACTCGATAATAAGTTGGGTATGGAGAAAGGTAATGAGGAAAGTGGTGTGAGACCCTATAGTGAGTCGTATTAGGTGCGCACTGCTGAATG
Casr	TGGCTCGCACGGTGTAATTGGGATGTGATTTGTTAGGAAACCGGTTGCTCCCACCACTGCGATGGTTGAAAGTTATGGAGATTGATAGGGAAAGTTGGGTATGGAGAAAGGTCCCTATAGTGAGTCGTATTAGGTGCGCACTGCTGAATG
Casr	TGGCTCGCACGGTGTAATTGGGATGTGATTTGTTAGGAAACACCAGGTCACCGCACTCATCGAAGGTCACAAGTTGGGTATGGAGAAAGGTAAGTTGGGTATGGAGAAAGGTCCCTATAGTGAGTCGTATTAGGTGCGCACTGCTGAATG
Casr	TGGCTCGCACGGTGTAATTGGGATGTGATTTGTTAGGAAAAAGCACGAAGCTGATGCCGAAGGCGGGCTGAAGTTGGGTATGGAGAAAGGTAGGGATGTGATTTGTTAGGAACCCTATAGTGAGTCGTATTAGGTGCGCACTGCTGAATG
Casr	TGGCTCGCACGGTGTAATTATGAGGAAAGTGGTGTGAGAAGAAGTCAATGCAGATGTCCCTCTCCTCGGCAGTTATGGAGATTGATAGGGAAATGAGGAAAGTGGTGTGAGACCCTATAGTGAGTCGTATTAGGTGCGCACTGCTGAATG
Casr	TGGCTCGCACGGTGTAATTGTTATGGAGATTGATAGGGAATTTGTTCTGGGCAACAAAACTCAAGGTGGCAGTTATGGAGATTGATAGGGAAAGTTGGGTATGGAGAAAGGTCCCTATAGTGAGTCGTATTAGGTGCGCACTGCTGAATG
Casr	TGGCTCGCACGGTGTAATTGGGATGTGATTTGTTAGGAAAGCTGCTACTCCAAAATGGATAGGAAAGAGAAGGGATGTGATTTGTTAGGAAAAGTTGGGTATGGAGAAAGGTCCCTATAGTGAGTCGTATTAGGTGCGCACTGCTGAATG
Casr	TGGCTCGCACGGTGTAATTAGTTGGGTATGGAGAAAGGTACTCCACAGACTCTGGTCTTGACTTCAGATCAGGGATGTGATTTGTTAGGAAAATGAGGAAAGTGGTGTGAGACCCTATAGTGAGTCGTATTAGGTGCGCACTGCTGAATG
Casr	TGGCTCGCACGGTGTAATTGTTATGGAGATTGATAGGGAATCCGTCACAGAGCTACCTCCACCGCTGATGAAGTTGGGTATGGAGAAAGGTAAGTTGGGTATGGAGAAAGGTCCCTATAGTGAGTCGTATTAGGTGCGCACTGCTGAATG
Casr	TGGCTCGCACGGTGTAATTGTTATGGAGATTGATAGGGAACCAGAACTCACAGTATAATAAACACTCTTAAGTTATGGAGATTGATAGGGAAAGTTGGGTATGGAGAAAGGTCCCTATAGTGAGTCGTATTAGGTGCGCACTGCTGAATG
Casr	TGGCTCGCACGGTGTAATTAGTTGGGTATGGAGAAAGGTACCCCTCATTGATGAACAGTCTTTCTCCCTTAATGAGGAAAGTGGTGTGAGAAGGGATGTGATTTGTTAGGAACCCTATAGTGAGTCGTATTAGGTGCGCACTGCTGAATG
Casr	TGGCTCGCACGGTGTAATTGTTATGGAGATTGATAGGGAACTTGATGAAGACGCCCAGCACAAAGGCGGTAGTTATGGAGATTGATAGGGAAATGAGGAAAGTGGTGTGAGACCCTATAGTGAGTCGTATTAGGTGCGCACTGCTGAATG
Casr	TGGCTCGCACGGTGTAATTATGAGGAAAGTGGTGTGAGAAGAGCCTCCGAGGCTGCTGGACCGCTTCCGGAATGAGGAAAGTGGTGTGAGAAGGGATGTGATTTGTTAGGAACCCTATAGTGAGTCGTATTAGGTGCGCACTGCTGAATG
Casr	TGGCTCGCACGGTGTAATTGTTATGGAGATTGATAGGGAAATGACACTGAGCTCTGGAAAACGATCCCCAAATGAGGAAAGTGGTGTGAGAAGTTATGGAGATTGATAGGGACCCTATAGTGAGTCGTATTAGGTGCGCACTGCTGAATG
Casr	TGGCTCGCACGGTGTAATTATGAGGAAAGTGGTGTGAGAACTGGCTTTTAGACTCAACTTTAATGGTGGCAATGAGGAAAGTGGTGTGAGAAATGAGGAAAGTGGTGTGAGACCCTATAGTGAGTCGTATTAGGTGCGCACTGCTGAATG
Casr	TGGCTCGCACGGTGTAATTGGGATGTGATTTGTTAGGAAACCTGCCAGGCCTCAACCTTCTTGATGTCTGAGGGATGTGATTTGTTAGGAAAAGTTGGGTATGGAGAAAGGTCCCTATAGTGAGTCGTATTAGGTGCGCACTGCTGAATG
Casr	TGGCTCGCACGGTGTAATTAGTTGGGTATGGAGAAAGGTAATGTCTTGCAAATGTACAGTTCTGTCCACTAATGAGGAAAGTGGTGTGAGAAAGTTGGGTATGGAGAAAGGTCCCTATAGTGAGTCGTATTAGGTGCGCACTGCTGAATG
Casr	TGGCTCGCACGGTGTAATTAGTTGGGTATGGAGAAAGGTAGCGTAGAGTGGCGCGGGCTGCCACTTTGAAAATGAGGAAAGTGGTGTGAGAAGTTATGGAGATTGATAGGGACCCTATAGTGAGTCGTATTAGGTGCGCACTGCTGAATG
Casr	TGGCTCGCACGGTGTAATTGTTATGGAGATTGATAGGGAAGGCTAGCAAGCCAAAGCTGGCTGCCAGGATAGGGATGTGATTTGTTAGGAAAGTTATGGAGATTGATAGGGACCCTATAGTGAGTCGTATTAGGTGCGCACTGCTGAATG
Casr	TGGCTCGCACGGTGTAATTGTTATGGAGATTGATAGGGAACGGAAGTTATACCTGATGCACTCCACAGACAATGAGGAAAGTGGTGTGAGAAAGTTGGGTATGGAGAAAGGTCCCTATAGTGAGTCGTATTAGGTGCGCACTGCTGAATG
Casr	TGGCTCGCACGGTGTAATTGGGATGTGATTTGTTAGGAAAAGAGGTGTAGGGTGGTTGGTCCTCGAGTCCAGTTATGGAGATTGATAGGGAAGGGATGTGATTTGTTAGGAACCCTATAGTGAGTCGTATTAGGTGCGCACTGCTGAATG
Casr	TGGCTCGCACGGTGTAATTATGAGGAAAGTGGTGTGAGAAAGCCTGGAATCTGCCCAGCCTTCAGACCGAAGGGATGTGATTTGTTAGGAAAATGAGGAAAGTGGTGTGAGACCCTATAGTGAGTCGTATTAGGTGCGCACTGCTGAATG
Casr	TGGCTCGCACGGTGTAATTATGAGGAAAGTGGTGTGAGAACAAAGCTCAGAGAGAAGGTGACTGTGCCACAGTTATGGAGATTGATAGGGAAGGGATGTGATTTGTTAGGAACCCTATAGTGAGTCGTATTAGGTGCGCACTGCTGAATG
Casr	TGGCTCGCACGGTGTAATTAGTTGGGTATGGAGAAAGGTACAGCCCTCGGTGTGGTTCACGCCTTCTGATAATGAGGAAAGTGGTGTGAGAAGTTATGGAGATTGATAGGGACCCTATAGTGAGTCGTATTAGGTGCGCACTGCTGAATG
Casr	TGGCTCGCACGGTGTAATTGTTATGGAGATTGATAGGGAAGATTTCGTCTTCCAGCTCGTGGTTGCGGTAAATGAGGAAAGTGGTGTGAGAAATGAGGAAAGTGGTGTGAGACCCTATAGTGAGTCGTATTAGGTGCGCACTGCTGAATG
Casr	TGGCTCGCACGGTGTAATTGGGATGTGATTTGTTAGGAAAGATCACTTCCACCACCTGCTGGATCTCTTCAAGTTGGGTATGGAGAAAGGTAGTTATGGAGATTGATAGGGACCCTATAGTGAGTCGTATTAGGTGCGCACTGCTGAATG
Greb1	TGGCTCGCACGGTGTAATTGATGAAGATTGAGGGAAGAAAAAGTCACAGGTGCTGCTGTGCTGGTGGCTGAGAATGTTAGGTTAGTTGGGAAGGATGTTATGAGTGTTGGGTCCCTATAGTGAGTCGTATTAGGTGCGCACTGCTGAATG
Greb1	TGGCTCGCACGGTGTAATTGATGAAGATTGAGGGAAGAAAGCGAGTTGGACGAGGTAGTAGACGGTCAGCAGGATGTTATGAGTGTTGGGTAGAATGTTAGGTTAGTTGGGACCCTATAGTGAGTCGTATTAGGTGCGCACTGCTGAATG
Greb1	TGGCTCGCACGGTGTAATTGAATGTTAGGTTAGTTGGGAATTTCCTTTGGAAGGCAACTCTTCAGTCCACAGGATGTTATGAGTGTTGGGTAGATGAAGATTGAGGGAAGAACCCTATAGTGAGTCGTATTAGGTGCGCACTGCTGAATG
Greb1	TGGCTCGCACGGTGTAATTGGATGTTATGAGTGTTGGGTATCCTGTACCTCTCGGCCCCGGGTCTTGCTGAGAATGGAGGGTTAGAGGTAAAGAATGGAGGGTTAGAGGTAACCCTATAGTGAGTCGTATTAGGTGCGCACTGCTGAATG
Greb1	TGGCTCGCACGGTGTAATTGAATGGAGGGTTAGAGGTAAAACCATGTCAGAGCAGCTGATGTTTAAGGAGAGAATGGAGGGTTAGAGGTAAAGAATGGAGGGTTAGAGGTAACCCTATAGTGAGTCGTATTAGGTGCGCACTGCTGAATG
Greb1	TGGCTCGCACGGTGTAATTGGATGTTATGAGTGTTGGGTAAATCTGTACTCTCTGCGTTCTAATCTGCTCAGATGAAGATTGAGGGAAGAAAGAATGGAGGGTTAGAGGTAACCCTATAGTGAGTCGTATTAGGTGCGCACTGCTGAATG
Greb1	TGGCTCGCACGGTGTAATTGATGAAGATTGAGGGAAGAAAAGGGGATATCATTGCTAACAAAGTAGGCAGAGATGAAGATTGAGGGAAGAAAGGATGTTATGAGTGTTGGGTCCCTATAGTGAGTCGTATTAGGTGCGCACTGCTGAATG
Greb1	TGGCTCGCACGGTGTAATTGAATGGAGGGTTAGAGGTAAACCACCAGCACGTGTAGGTGGTTGGCTCCATAGAATGGAGGGTTAGAGGTAAAGAATGTTAGGTTAGTTGGGACCCTATAGTGAGTCGTATTAGGTGCGCACTGCTGAATG
Greb1	TGGCTCGCACGGTGTAATTGGATGTTATGAGTGTTGGGTAGCTCCGGCTCCGTCCAGGTGTAGGCACAGGAGAATGGAGGGTTAGAGGTAAAGAATGTTAGGTTAGTTGGGACCCTATAGTGAGTCGTATTAGGTGCGCACTGCTGAATG
Greb1	TGGCTCGCACGGTGTAATTGATGAAGATTGAGGGAAGAAACTCCGGCTTCCTGGACATCCCTCTGTCTTCAGAATGTTAGGTTAGTTGGGAAGGATGTTATGAGTGTTGGGTCCCTATAGTGAGTCGTATTAGGTGCGCACTGCTGAATG
Greb1	TGGCTCGCACGGTGTAATTGATGAAGATTGAGGGAAGAAAACAGCAGGAGCCCGCTGAACACCATGTCAGAGAATGGAGGGTTAGAGGTAAAGATGAAGATTGAGGGAAGAACCCTATAGTGAGTCGTATTAGGTGCGCACTGCTGAATG
Greb1	TGGCTCGCACGGTGTAATTGATGAAGATTGAGGGAAGAAACATATCGGAGCAGAGGAAGACTGTGTCCTGAGGATGTTATGAGTGTTGGGTAGAATGTTAGGTTAGTTGGGACCCTATAGTGAGTCGTATTAGGTGCGCACTGCTGAATG
Greb1	TGGCTCGCACGGTGTAATTGAATGGAGGGTTAGAGGTAAACGGTAGTAGAGAGACTGCTCAGTTGATGTCAGAATGTTAGGTTAGTTGGGAAGAATGTTAGGTTAGTTGGGACCCTATAGTGAGTCGTATTAGGTGCGCACTGCTGAATG
Greb1	TGGCTCGCACGGTGTAATTGAATGTTAGGTTAGTTGGGAAGAAGCTGTCCACACGGCCCTCAGCTCTGTTAGAATGTTAGGTTAGTTGGGAAGAATGTTAGGTTAGTTGGGACCCTATAGTGAGTCGTATTAGGTGCGCACTGCTGAATG
Greb1	TGGCTCGCACGGTGTAATTGGATGTTATGAGTGTTGGGTAAGCTCTCCCTGAGGAGGTCCTGAGGGCTGGAGATGAAGATTGAGGGAAGAAAGATGAAGATTGAGGGAAGAACCCTATAGTGAGTCGTATTAGGTGCGCACTGCTGAATG
Greb1	TGGCTCGCACGGTGTAATTGAATGGAGGGTTAGAGGTAAACATTGTCTGCTCGGCTGCCGCCTTCTAACGAGATGAAGATTGAGGGAAGAAAGAATGGAGGGTTAGAGGTAACCCTATAGTGAGTCGTATTAGGTGCGCACTGCTGAATG
Greb1	TGGCTCGCACGGTGTAATTGAATGGAGGGTTAGAGGTAAATTGCCCATCTCCGGAGCACAAAGAAGACAGAGGATGTTATGAGTGTTGGGTAGAATGGAGGGTTAGAGGTAACCCTATAGTGAGTCGTATTAGGTGCGCACTGCTGAATG
Greb1	TGGCTCGCACGGTGTAATTGGATGTTATGAGTGTTGGGTACAGGGCAGACAGGCTACTCTTCACCAGCTGAGGATGTTATGAGTGTTGGGTAGATGAAGATTGAGGGAAGAACCCTATAGTGAGTCGTATTAGGTGCGCACTGCTGAATG
Greb1	TGGCTCGCACGGTGTAATTGGATGTTATGAGTGTTGGGTAGGCCATTGTCATCGGGCAAGAACCTCTTGTAGAATGGAGGGTTAGAGGTAAAGATGAAGATTGAGGGAAGAACCCTATAGTGAGTCGTATTAGGTGCGCACTGCTGAATG
Greb1	TGGCTCGCACGGTGTAATTGAATGTTAGGTTAGTTGGGAATACCTTGGATGTGATGTGGAAAGACCTGTGAGGATGTTATGAGTGTTGGGTAGAATGGAGGGTTAGAGGTAACCCTATAGTGAGTCGTATTAGGTGCGCACTGCTGAATG
Greb1	TGGCTCGCACGGTGTAATTGATGAAGATTGAGGGAAGAAAGCCTCCGGGTTGGCTGAAAACAAAGTGGTGAGATGAAGATTGAGGGAAGAAAGAATGGAGGGTTAGAGGTAACCCTATAGTGAGTCGTATTAGGTGCGCACTGCTGAATG
Greb1	TGGCTCGCACGGTGTAATTGGATGTTATGAGTGTTGGGTAGCTGCGAGAAAATGGGCCGGGGCACCAGGGAGATGAAGATTGAGGGAAGAAAGGATGTTATGAGTGTTGGGTCCCTATAGTGAGTCGTATTAGGTGCGCACTGCTGAATG
Greb1	TGGCTCGCACGGTGTAATTGAATGGAGGGTTAGAGGTAAAAGCTGTGCAGAAGTCACAGGTGCTGCTGTGAGAATGTTAGGTTAGTTGGGAAGATGAAGATTGAGGGAAGAACCCTATAGTGAGTCGTATTAGGTGCGCACTGCTGAATG
Greb1	TGGCTCGCACGGTGTAATTGAATGGAGGGTTAGAGGTAAACCACTCCATTACTGAAGGAGATGGGCCAATAGAATGTTAGGTTAGTTGGGAAGGATGTTATGAGTGTTGGGTCCCTATAGTGAGTCGTATTAGGTGCGCACTGCTGAATG
Greb1	TGGCTCGCACGGTGTAATTGAATGTTAGGTTAGTTGGGAATAGTTTCAGAACGTGTTGCTCCGCCCTCTGAGAATGGAGGGTTAGAGGTAAAGGATGTTATGAGTGTTGGGTCCCTATAGTGAGTCGTATTAGGTGCGCACTGCTGAATG
Greb1	TGGCTCGCACGGTGTAATTGAATGTTAGGTTAGTTGGGAAAGCTCTCGCGCCCTTTGTCCTCATCCGGCGAGAATGGAGGGTTAGAGGTAAAGGATGTTATGAGTGTTGGGTCCCTATAGTGAGTCGTATTAGGTGCGCACTGCTGAATG
Greb1	TGGCTCGCACGGTGTAATTGGATGTTATGAGTGTTGGGTACTCGGCCCCGGGTCTTGCTGGCCCACTTCCAGATGAAGATTGAGGGAAGAAAGATGAAGATTGAGGGAAGAACCCTATAGTGAGTCGTATTAGGTGCGCACTGCTGAATG
Greb1	TGGCTCGCACGGTGTAATTGAATGGAGGGTTAGAGGTAAACCGTGGCAGATCCCATGCCTCTGCCCTCCGAGATGAAGATTGAGGGAAGAAAGATGAAGATTGAGGGAAGAACCCTATAGTGAGTCGTATTAGGTGCGCACTGCTGAATG
Greb1	TGGCTCGCACGGTGTAATTGAATGTTAGGTTAGTTGGGAAGCTGGGTTCTAACCCTCCTTCTCCATCTTCAGATGAAGATTGAGGGAAGAAAGATGAAGATTGAGGGAAGAACCCTATAGTGAGTCGTATTAGGTGCGCACTGCTGAATG
Greb1	TGGCTCGCACGGTGTAATTGATGAAGATTGAGGGAAGAAATGGTCCGGCAGGCTGGGAGACTTAGCACCCAGAATGTTAGGTTAGTTGGGAAGATGAAGATTGAGGGAAGAACCCTATAGTGAGTCGTATTAGGTGCGCACTGCTGAATG
Greb1	TGGCTCGCACGGTGTAATTGAATGTTAGGTTAGTTGGGAAAGGCTGTGCATGACCATCTCTGGGTGTGCTAGATGAAGATTGAGGGAAGAAAGATGAAGATTGAGGGAAGAACCCTATAGTGAGTCGTATTAGGTGCGCACTGCTGAATG
Greb1	TGGCTCGCACGGTGTAATTGAATGTTAGGTTAGTTGGGAATGTGCCACCGCCAGCTGAAAGGGCCGGACGAGGATGTTATGAGTGTTGGGTAGGATGTTATGAGTGTTGGGTCCCTATAGTGAGTCGTATTAGGTGCGCACTGCTGAATG
Greb1	TGGCTCGCACGGTGTAATTGGATGTTATGAGTGTTGGGTAGTAGCAGTCTACAGACAACACGGGGTGGCTAGAATGGAGGGTTAGAGGTAAAGGATGTTATGAGTGTTGGGTCCCTATAGTGAGTCGTATTAGGTGCGCACTGCTGAATG
Greb1	TGGCTCGCACGGTGTAATTGAATGGAGGGTTAGAGGTAAACGAAGTGAGTTCCGGTCTTGGCAGATCACAAGATGAAGATTGAGGGAAGAAAGAATGGAGGGTTAGAGGTAACCCTATAGTGAGTCGTATTAGGTGCGCACTGCTGAATG
Greb1	TGGCTCGCACGGTGTAATTGATGAAGATTGAGGGAAGAAACATCAGCAATGACGATGAAGGGCCAGACGTAGAATGGAGGGTTAGAGGTAAAGGATGTTATGAGTGTTGGGTCCCTATAGTGAGTCGTATTAGGTGCGCACTGCTGAATG
Greb1	TGGCTCGCACGGTGTAATTGGATGTTATGAGTGTTGGGTAGGAGCATGTCGTACACAAGCTTCGGCAGGAAGAATGGAGGGTTAGAGGTAAAGAATGGAGGGTTAGAGGTAACCCTATAGTGAGTCGTATTAGGTGCGCACTGCTGAATG
Greb1	TGGCTCGCACGGTGTAATTGATGAAGATTGAGGGAAGAAAGTGATTCTTCAGAGACAGCGGGAAGAAGCGAGAATGTTAGGTTAGTTGGGAAGAATGTTAGGTTAGTTGGGACCCTATAGTGAGTCGTATTAGGTGCGCACTGCTGAATG
Greb1	TGGCTCGCACGGTGTAATTGGATGTTATGAGTGTTGGGTATTTGGTCCTCTTTCCTTTGGAAGGCAACTCAGGATGTTATGAGTGTTGGGTAGAATGTTAGGTTAGTTGGGACCCTATAGTGAGTCGTATTAGGTGCGCACTGCTGAATG
Greb1	TGGCTCGCACGGTGTAATTGGATGTTATGAGTGTTGGGTAGCTTTATGGGAGCTCTCGCGCCCTTTGTCCAGAATGGAGGGTTAGAGGTAAAGAATGTTAGGTTAGTTGGGACCCTATAGTGAGTCGTATTAGGTGCGCACTGCTGAATG
Greb1	TGGCTCGCACGGTGTAATTGGATGTTATGAGTGTTGGGTAACACGGCCCTCAGCTCTGTTGCCGTAGTCCAGGATGTTATGAGTGTTGGGTAGATGAAGATTGAGGGAAGAACCCTATAGTGAGTCGTATTAGGTGCGCACTGCTGAATG
Greb1	TGGCTCGCACGGTGTAATTGATGAAGATTGAGGGAAGAAATGACGCCGCACATACAGGTCCTCCGGCTTCAGGATGTTATGAGTGTTGGGTAGATGAAGATTGAGGGAAGAACCCTATAGTGAGTCGTATTAGGTGCGCACTGCTGAATG
Greb1	TGGCTCGCACGGTGTAATTGAATGGAGGGTTAGAGGTAAATTCTGGGTCAAGTCCACGTTGAGGATGATGAGAATGTTAGGTTAGTTGGGAAGAATGTTAGGTTAGTTGGGACCCTATAGTGAGTCGTATTAGGTGCGCACTGCTGAATG
Greb1	TGGCTCGCACGGTGTAATTGAATGGAGGGTTAGAGGTAAAACAAACAGAAATCTGAGGTCCCAGGTTCAGAGAATGGAGGGTTAGAGGTAAAGAATGTTAGGTTAGTTGGGACCCTATAGTGAGTCGTATTAGGTGCGCACTGCTGAATG
Greb1	TGGCTCGCACGGTGTAATTGAATGGAGGGTTAGAGGTAAACACCCGCGGTGCTGAGCCATGTCTAAGTGTAGGATGTTATGAGTGTTGGGTAGGATGTTATGAGTGTTGGGTCCCTATAGTGAGTCGTATTAGGTGCGCACTGCTGAATG
Greb1	TGGCTCGCACGGTGTAATTGAATGTTAGGTTAGTTGGGAACAGCTCTGTTGCCGTAGTCCATGTGGCTGGAGATGAAGATTGAGGGAAGAAAGAATGTTAGGTTAGTTGGGACCCTATAGTGAGTCGTATTAGGTGCGCACTGCTGAATG
Greb1	TGGCTCGCACGGTGTAATTGATGAAGATTGAGGGAAGAAAGCTGGAATCTGCGATGGAGCACACGTGGGAAGAATGGAGGGTTAGAGGTAAAGAATGTTAGGTTAGTTGGGACCCTATAGTGAGTCGTATTAGGTGCGCACTGCTGAATG
Greb1	TGGCTCGCACGGTGTAATTGGATGTTATGAGTGTTGGGTACTTTCACCTCCCTGCAGTTGAGCAGTCTGTAGATGAAGATTGAGGGAAGAAAGGATGTTATGAGTGTTGGGTCCCTATAGTGAGTCGTATTAGGTGCGCACTGCTGAATG
Greb1	TGGCTCGCACGGTGTAATTGAATGGAGGGTTAGAGGTAAACATCATGGCGGCCGCATAGTGCTGCACAAGAGAATGGAGGGTTAGAGGTAAAGGATGTTATGAGTGTTGGGTCCCTATAGTGAGTCGTATTAGGTGCGCACTGCTGAATG
Greb1	TGGCTCGCACGGTGTAATTGAATGTTAGGTTAGTTGGGAACACCGAGCCAGATGCTCTGGAGGAGAGGGAAGATGAAGATTGAGGGAAGAAAGAATGGAGGGTTAGAGGTAACCCTATAGTGAGTCGTATTAGGTGCGCACTGCTGAATG
Greb1	TGGCTCGCACGGTGTAATTGAATGTTAGGTTAGTTGGGAATCACAAAGCCCGACAAAGAGGCAAGCAGCAAGAATGTTAGGTTAGTTGGGAAGAATGTTAGGTTAGTTGGGACCCTATAGTGAGTCGTATTAGGTGCGCACTGCTGAATG
Greb1	TGGCTCGCACGGTGTAATTGAATGGAGGGTTAGAGGTAAAAAGTAGGCAGCCAGACCCAGCTCCTGCTCCAGATGAAGATTGAGGGAAGAAAGATGAAGATTGAGGGAAGAACCCTATAGTGAGTCGTATTAGGTGCGCACTGCTGAATG
Greb1	TGGCTCGCACGGTGTAATTGATGAAGATTGAGGGAAGAAACCACTGAAGATCAGGATGCAGGGCAGGCCCAGATGAAGATTGAGGGAAGAAAGGATGTTATGAGTGTTGGGTCCCTATAGTGAGTCGTATTAGGTGCGCACTGCTGAATG
Greb1	TGGCTCGCACGGTGTAATTGGATGTTATGAGTGTTGGGTAGGTGTTGGTGGAGTTCTGCCGACCTCTGAAAGATGAAGATTGAGGGAAGAAAGAATGTTAGGTTAGTTGGGACCCTATAGTGAGTCGTATTAGGTGCGCACTGCTGAATG
Greb1	TGGCTCGCACGGTGTAATTGATGAAGATTGAGGGAAGAAAGCCAGACGTGGAACACGGTCTGCTGGTAGGAGAATGTTAGGTTAGTTGGGAAGAATGGAGGGTTAGAGGTAACCCTATAGTGAGTCGTATTAGGTGCGCACTGCTGAATG
Greb1	TGGCTCGCACGGTGTAATTGAATGGAGGGTTAGAGGTAAATTCCCCTCGATGAGCAACCGGAACATCTCAAGGATGTTATGAGTGTTGGGTAGAATGTTAGGTTAGTTGGGACCCTATAGTGAGTCGTATTAGGTGCGCACTGCTGAATG
Greb1	TGGCTCGCACGGTGTAATTGAATGGAGGGTTAGAGGTAAATGATACAGGTCCACTCCATTACTGAAGGAGAGATGAAGATTGAGGGAAGAAAGAATGTTAGGTTAGTTGGGACCCTATAGTGAGTCGTATTAGGTGCGCACTGCTGAATG
Greb1	TGGCTCGCACGGTGTAATTGGATGTTATGAGTGTTGGGTACCTTTACAGTTAAAATGTTCCTTTGGAATAAGATGAAGATTGAGGGAAGAAAGGATGTTATGAGTGTTGGGTCCCTATAGTGAGTCGTATTAGGTGCGCACTGCTGAATG
Greb1	TGGCTCGCACGGTGTAATTGGATGTTATGAGTGTTGGGTAGCACTGCTTCGGGGAGTTGAGGAGGTTCTGAGATGAAGATTGAGGGAAGAAAGAATGTTAGGTTAGTTGGGACCCTATAGTGAGTCGTATTAGGTGCGCACTGCTGAATG
Greb1	TGGCTCGCACGGTGTAATTGAATGGAGGGTTAGAGGTAAATGTCATCCTGTGGGCTAGGTGCCAGGATCAAGATGAAGATTGAGGGAAGAAAGAATGTTAGGTTAGTTGGGACCCTATAGTGAGTCGTATTAGGTGCGCACTGCTGAATG
Greb1	TGGCTCGCACGGTGTAATTGAATGGAGGGTTAGAGGTAAAGAACATCTCAGAGAGGCCCTCGGCCAGGGAAGATGAAGATTGAGGGAAGAAAGAATGTTAGGTTAGTTGGGACCCTATAGTGAGTCGTATTAGGTGCGCACTGCTGAATG
Greb1	TGGCTCGCACGGTGTAATTGAATGTTAGGTTAGTTGGGAATTGATCTCTTCTTCGTCGTAAACATCCACTAGGATGTTATGAGTGTTGGGTAGAATGGAGGGTTAGAGGTAACCCTATAGTGAGTCGTATTAGGTGCGCACTGCTGAATG
Greb1	TGGCTCGCACGGTGTAATTGATGAAGATTGAGGGAAGAAACTTGGAGAGTTTCCCCTCGATGAGCAACCGAGAATGTTAGGTTAGTTGGGAAGAATGTTAGGTTAGTTGGGACCCTATAGTGAGTCGTATTAGGTGCGCACTGCTGAATG
Greb1	TGGCTCGCACGGTGTAATTGAATGGAGGGTTAGAGGTAAACATCTGCTACATTCCACATCACACAGGAGTAGAATGTTAGGTTAGTTGGGAAGAATGTTAGGTTAGTTGGGACCCTATAGTGAGTCGTATTAGGTGCGCACTGCTGAATG
Greb1	TGGCTCGCACGGTGTAATTGAATGGAGGGTTAGAGGTAAAGGGTACTTACCCCATACTATTTTAATAGAGAGAATGTTAGGTTAGTTGGGAAGGATGTTATGAGTGTTGGGTCCCTATAGTGAGTCGTATTAGGTGCGCACTGCTGAATG
Greb1	TGGCTCGCACGGTGTAATTGAATGTTAGGTTAGTTGGGAAAGGGCTGTGGAGGCGCCTGCTGGTACTGCCAGATGAAGATTGAGGGAAGAAAGGATGTTATGAGTGTTGGGTCCCTATAGTGAGTCGTATTAGGTGCGCACTGCTGAATG
Greb1	TGGCTCGCACGGTGTAATTGAATGTTAGGTTAGTTGGGAATCTCAGCGATCTCGGTGTTCCCCTTAGCTCAGGATGTTATGAGTGTTGGGTAGGATGTTATGAGTGTTGGGTCCCTATAGTGAGTCGTATTAGGTGCGCACTGCTGAATG
Greb1	TGGCTCGCACGGTGTAATTGAATGTTAGGTTAGTTGGGAATTCCAGCAAATCAAAGGTCCTTTGGTCAGTAGAATGTTAGGTTAGTTGGGAAGAATGTTAGGTTAGTTGGGACCCTATAGTGAGTCGTATTAGGTGCGCACTGCTGAATG
Greb1	TGGCTCGCACGGTGTAATTGAATGTTAGGTTAGTTGGGAAGTCATAGGACATTGTGACATGCGTCTCAAGAGAATGGAGGGTTAGAGGTAAAGATGAAGATTGAGGGAAGAACCCTATAGTGAGTCGTATTAGGTGCGCACTGCTGAATG
Greb1	TGGCTCGCACGGTGTAATTGGATGTTATGAGTGTTGGGTAAGGATGGCATAGGAGCCGCTATTTACAGGAAGAATGGAGGGTTAGAGGTAAAGAATGTTAGGTTAGTTGGGACCCTATAGTGAGTCGTATTAGGTGCGCACTGCTGAATG
Greb1	TGGCTCGCACGGTGTAATTGATGAAGATTGAGGGAAGAAAACGGACTTCAAGATAGCTCAGTGCATGTGCAGAATGGAGGGTTAGAGGTAAAGAATGGAGGGTTAGAGGTAACCCTATAGTGAGTCGTATTAGGTGCGCACTGCTGAATG
Greb1	TGGCTCGCACGGTGTAATTGGATGTTATGAGTGTTGGGTAGAAGGCAAAGACGTGCAGGGTGGACTCAGAAGAATGGAGGGTTAGAGGTAAAGATGAAGATTGAGGGAAGAACCCTATAGTGAGTCGTATTAGGTGCGCACTGCTGAATG
Greb1	TGGCTCGCACGGTGTAATTGGATGTTATGAGTGTTGGGTAAAATGTTCCTTTGGAATATTGCTCTGTAGGAGAATGTTAGGTTAGTTGGGAAGGATGTTATGAGTGTTGGGTCCCTATAGTGAGTCGTATTAGGTGCGCACTGCTGAATG
Greb1	TGGCTCGCACGGTGTAATTGAATGTTAGGTTAGTTGGGAAGAATCAGCATCCTGGACAAGATACTGAGGAAGAATGGAGGGTTAGAGGTAAAGAATGTTAGGTTAGTTGGGACCCTATAGTGAGTCGTATTAGGTGCGCACTGCTGAATG
Greb1	TGGCTCGCACGGTGTAATTGAATGTTAGGTTAGTTGGGAAATTGTGACATGCGTCTCAAGAGGCTGTGCAAGATGAAGATTGAGGGAAGAAAGGATGTTATGAGTGTTGGGTCCCTATAGTGAGTCGTATTAGGTGCGCACTGCTGAATG
Greb1	TGGCTCGCACGGTGTAATTGGATGTTATGAGTGTTGGGTACTGGCACCTGCAAGCTCCTCCGACCAGTCCAGGATGTTATGAGTGTTGGGTAGGATGTTATGAGTGTTGGGTCCCTATAGTGAGTCGTATTAGGTGCGCACTGCTGAATG
Greb1	TGGCTCGCACGGTGTAATTGAATGGAGGGTTAGAGGTAAAGTACTGTACATTCTGGGTCAAGTCCACGTTAGAATGTTAGGTTAGTTGGGAAGAATGGAGGGTTAGAGGTAACCCTATAGTGAGTCGTATTAGGTGCGCACTGCTGAATG
Greb1	TGGCTCGCACGGTGTAATTGAATGTTAGGTTAGTTGGGAATGAAGTGAAGTTGGACCTCCTCTCCTAGCAAGAATGGAGGGTTAGAGGTAAAGGATGTTATGAGTGTTGGGTCCCTATAGTGAGTCGTATTAGGTGCGCACTGCTGAATG
Greb1	TGGCTCGCACGGTGTAATTGAATGGAGGGTTAGAGGTAAACAGCGCATACGGGAAAGAGGTCACATGGAGAGAATGGAGGGTTAGAGGTAAAGAATGTTAGGTTAGTTGGGACCCTATAGTGAGTCGTATTAGGTGCGCACTGCTGAATG
Greb1	TGGCTCGCACGGTGTAATTGATGAAGATTGAGGGAAGAAAATTTCTCCAGCAGGAGCTGGGCGGGAGCTGAGAATGGAGGGTTAGAGGTAAAGAATGTTAGGTTAGTTGGGACCCTATAGTGAGTCGTATTAGGTGCGCACTGCTGAATG
Greb1	TGGCTCGCACGGTGTAATTGAATGGAGGGTTAGAGGTAAAGCAGCCGGAACTGCCACTCATCTTCTAGCTAGAATGTTAGGTTAGTTGGGAAGATGAAGATTGAGGGAAGAACCCTATAGTGAGTCGTATTAGGTGCGCACTGCTGAATG
Greb1	TGGCTCGCACGGTGTAATTGAATGTTAGGTTAGTTGGGAACCCTAAAGCCCTTTGGTTTGTAAGAAAACTAGAATGTTAGGTTAGTTGGGAAGAATGGAGGGTTAGAGGTAACCCTATAGTGAGTCGTATTAGGTGCGCACTGCTGAATG
Greb1	TGGCTCGCACGGTGTAATTGGATGTTATGAGTGTTGGGTAAGCGTAGGAAGATCTGCTCCAGGTCCTCCAAGATGAAGATTGAGGGAAGAAAGAATGGAGGGTTAGAGGTAACCCTATAGTGAGTCGTATTAGGTGCGCACTGCTGAATG
Greb1	TGGCTCGCACGGTGTAATTGATGAAGATTGAGGGAAGAAACAGTCGCTCATAGGCCACGGCTGCCAGGGGAGAATGGAGGGTTAGAGGTAAAGGATGTTATGAGTGTTGGGTCCCTATAGTGAGTCGTATTAGGTGCGCACTGCTGAATG
Greb1	TGGCTCGCACGGTGTAATTGAATGGAGGGTTAGAGGTAAATCTGCATCCTCAATTTTCTGCCACATCTTGAGAATGGAGGGTTAGAGGTAAAGAATGTTAGGTTAGTTGGGACCCTATAGTGAGTCGTATTAGGTGCGCACTGCTGAATG
Greb1	TGGCTCGCACGGTGTAATTGGATGTTATGAGTGTTGGGTAAAACGTAGCCAACTTGTGACCCGTGGCAGAAGGATGTTATGAGTGTTGGGTAGAATGTTAGGTTAGTTGGGACCCTATAGTGAGTCGTATTAGGTGCGCACTGCTGAATG
Greb1	TGGCTCGCACGGTGTAATTGATGAAGATTGAGGGAAGAAATAAGGAAGCCTCGATGGAGTTGTGGAGGACAGGATGTTATGAGTGTTGGGTAGGATGTTATGAGTGTTGGGTCCCTATAGTGAGTCGTATTAGGTGCGCACTGCTGAATG
Greb1	TGGCTCGCACGGTGTAATTGGATGTTATGAGTGTTGGGTAGAGAATGCGGGCTTGGTATTTCCCTGTGACAGATGAAGATTGAGGGAAGAAAGGATGTTATGAGTGTTGGGTCCCTATAGTGAGTCGTATTAGGTGCGCACTGCTGAATG
Greb1	TGGCTCGCACGGTGTAATTGAATGTTAGGTTAGTTGGGAAACCTCCTTGGAAGTACATGAAGATAATGATAGAATGGAGGGTTAGAGGTAAAGATGAAGATTGAGGGAAGAACCCTATAGTGAGTCGTATTAGGTGCGCACTGCTGAATG
Greb1	TGGCTCGCACGGTGTAATTGATGAAGATTGAGGGAAGAAATCTGGCCAGGGGTCGGCCAGCTGGAGGTAAAGGATGTTATGAGTGTTGGGTAGATGAAGATTGAGGGAAGAACCCTATAGTGAGTCGTATTAGGTGCGCACTGCTGAATG
Greb1	TGGCTCGCACGGTGTAATTGAATGGAGGGTTAGAGGTAAACCATCGCATGGTACAAATTAAAGAGCCCGTAGGATGTTATGAGTGTTGGGTAGATGAAGATTGAGGGAAGAACCCTATAGTGAGTCGTATTAGGTGCGCACTGCTGAATG
Greb1	TGGCTCGCACGGTGTAATTGAATGGAGGGTTAGAGGTAAAATCTCTCAGGCTTTTACAGAATATGTGGCTAGGATGTTATGAGTGTTGGGTAGATGAAGATTGAGGGAAGAACCCTATAGTGAGTCGTATTAGGTGCGCACTGCTGAATG
Greb1	TGGCTCGCACGGTGTAATTGATGAAGATTGAGGGAAGAAACCAGACCCAGCTCCTGCTCCAGGGCTGTCCAGATGAAGATTGAGGGAAGAAAGAATGGAGGGTTAGAGGTAACCCTATAGTGAGTCGTATTAGGTGCGCACTGCTGAATG
Lnpep	TGGCTCGCACGGTGTAATTATGAGGAAAGTGGTGTGAGAACAACAACGGCGATTTGTTCATGATATGGATAATGAGGAAAGTGGTGTGAGAAAGTTGAGGTGGGAGAGTATTCCCTATAGTGAGTCGTATTAGGTGCGCACTGCTGAATG
Lnpep	TGGCTCGCACGGTGTAATTAGTTGGGTATGGAGAAAGGTAATTCCAGTTTTCTTTAACAAAATCCCAAGCAAGTTGAGGTGGGAGAGTATTAATGAGGAAAGTGGTGTGAGACCCTATAGTGAGTCGTATTAGGTGCGCACTGCTGAATG
Lnpep	TGGCTCGCACGGTGTAATTGATGAAGATTGAGGGAAGAAAATTTAGCCACAGGTCATTCCACCACTGCATAGATGAAGATTGAGGGAAGAAAAGTTGGGTATGGAGAAAGGTCCCTATAGTGAGTCGTATTAGGTGCGCACTGCTGAATG
Lnpep	TGGCTCGCACGGTGTAATTAGTTGAGGTGGGAGAGTATTAGGGTACTGAATTTCAAAGTAAGTTTGATAAAAGTTGAGGTGGGAGAGTATTAATGAGGAAAGTGGTGTGAGACCCTATAGTGAGTCGTATTAGGTGCGCACTGCTGAATG
Lnpep	TGGCTCGCACGGTGTAATTATGAGGAAAGTGGTGTGAGAATGTAGGGTCCAGGTTTTCATCATTTTCTTTAAGTTGGGTATGGAGAAAGGTAGATGAAGATTGAGGGAAGAACCCTATAGTGAGTCGTATTAGGTGCGCACTGCTGAATG
Lnpep	TGGCTCGCACGGTGTAATTATGAGGAAAGTGGTGTGAGAACTTCAGAAGGAGTGAAAGCGCCCACATTCTAAGTTGAGGTGGGAGAGTATTAATGAGGAAAGTGGTGTGAGACCCTATAGTGAGTCGTATTAGGTGCGCACTGCTGAATG
Lnpep	TGGCTCGCACGGTGTAATTAGTTGGGTATGGAGAAAGGTAAGTGGGAAGCCTAATTTGAGCCCATGGGAAAATGAGGAAAGTGGTGTGAGAAATGAGGAAAGTGGTGTGAGACCCTATAGTGAGTCGTATTAGGTGCGCACTGCTGAATG
Lnpep	TGGCTCGCACGGTGTAATTAGTTGAGGTGGGAGAGTATTAATTGGGAGCAAACTCTAGGATTAAAGCAGGAATGAGGAAAGTGGTGTGAGAAAGTTGGGTATGGAGAAAGGTCCCTATAGTGAGTCGTATTAGGTGCGCACTGCTGAATG
Lnpep	TGGCTCGCACGGTGTAATTAGTTGAGGTGGGAGAGTATTATTCAAGGTTGCCTCTGACTGATTTTCAAAGAAGTTGAGGTGGGAGAGTATTAGATGAAGATTGAGGGAAGAACCCTATAGTGAGTCGTATTAGGTGCGCACTGCTGAATG
Lnpep	TGGCTCGCACGGTGTAATTAGTTGGGTATGGAGAAAGGTAACATGGGTATGATTCACAGAGAAGAGGGTAAAGTTGAGGTGGGAGAGTATTAGATGAAGATTGAGGGAAGAACCCTATAGTGAGTCGTATTAGGTGCGCACTGCTGAATG
Lnpep	TGGCTCGCACGGTGTAATTAGTTGGGTATGGAGAAAGGTAAGATTCAAAGAAACACAACAATCTAGGAATAGATGAAGATTGAGGGAAGAAAAGTTGGGTATGGAGAAAGGTCCCTATAGTGAGTCGTATTAGGTGCGCACTGCTGAATG
Lnpep	TGGCTCGCACGGTGTAATTAGTTGAGGTGGGAGAGTATTACTTGTCCTCTGCTTGATTCTTGGCCACTCTAATGAGGAAAGTGGTGTGAGAAATGAGGAAAGTGGTGTGAGACCCTATAGTGAGTCGTATTAGGTGCGCACTGCTGAATG
Lnpep	TGGCTCGCACGGTGTAATTGATGAAGATTGAGGGAAGAAAATTCCTTGGAAGCTGAAGCCGATCATTGGTAAGTTGGGTATGGAGAAAGGTAAGTTGAGGTGGGAGAGTATTCCCTATAGTGAGTCGTATTAGGTGCGCACTGCTGAATG
Lnpep	TGGCTCGCACGGTGTAATTATGAGGAAAGTGGTGTGAGAATCCTCATCTCCCCTACAATGAAAGCAACCAAGATGAAGATTGAGGGAAGAAAGATGAAGATTGAGGGAAGAACCCTATAGTGAGTCGTATTAGGTGCGCACTGCTGAATG
Lnpep	TGGCTCGCACGGTGTAATTAGTTGAGGTGGGAGAGTATTAGTCTGCTGCTGGATTTGGTTCTGGAGCAATAGATGAAGATTGAGGGAAGAAAAGTTGGGTATGGAGAAAGGTCCCTATAGTGAGTCGTATTAGGTGCGCACTGCTGAATG
Lnpep	TGGCTCGCACGGTGTAATTATGAGGAAAGTGGTGTGAGAACAGAAGCCTCGAACCTCGGGGCTCATATTCAAGTTGAGGTGGGAGAGTATTAAGTTGAGGTGGGAGAGTATTCCCTATAGTGAGTCGTATTAGGTGCGCACTGCTGAATG
Lnpep	TGGCTCGCACGGTGTAATTAGTTGAGGTGGGAGAGTATTAGAGTTCTGCTGACTGGTTTGTTTTGTGGCAAATGAGGAAAGTGGTGTGAGAAATGAGGAAAGTGGTGTGAGACCCTATAGTGAGTCGTATTAGGTGCGCACTGCTGAATG
Lnpep	TGGCTCGCACGGTGTAATTAGTTGAGGTGGGAGAGTATTAGGATTTGGTTCTGGAGCAATTTATGTACTCAAGTTGGGTATGGAGAAAGGTAATGAGGAAAGTGGTGTGAGACCCTATAGTGAGTCGTATTAGGTGCGCACTGCTGAATG
Lnpep	TGGCTCGCACGGTGTAATTAGTTGGGTATGGAGAAAGGTACATTTTCACACTTTCAGAAAACTCATCTTGAAGTTGGGTATGGAGAAAGGTAAGTTGAGGTGGGAGAGTATTCCCTATAGTGAGTCGTATTAGGTGCGCACTGCTGAATG
Lnpep	TGGCTCGCACGGTGTAATTAGTTGAGGTGGGAGAGTATTAACTTTGGATAGCTGCATAGCTGTGATTGTGAAGTTGAGGTGGGAGAGTATTAAGTTGAGGTGGGAGAGTATTCCCTATAGTGAGTCGTATTAGGTGCGCACTGCTGAATG
Lnpep	TGGCTCGCACGGTGTAATTATGAGGAAAGTGGTGTGAGAAAGATCCAGCAACAATACTTTGTATGGTATAAGATGAAGATTGAGGGAAGAAAGATGAAGATTGAGGGAAGAACCCTATAGTGAGTCGTATTAGGTGCGCACTGCTGAATG
Lnpep	TGGCTCGCACGGTGTAATTGATGAAGATTGAGGGAAGAAACTGGAGCAATTTATGTACTCTGGCCACCAAAAGTTGGGTATGGAGAAAGGTAATGAGGAAAGTGGTGTGAGACCCTATAGTGAGTCGTATTAGGTGCGCACTGCTGAATG
Lnpep	TGGCTCGCACGGTGTAATTGATGAAGATTGAGGGAAGAAAGTCTGCCCACTGTTCTAATGATAAGTGACAAGATGAAGATTGAGGGAAGAAAGATGAAGATTGAGGGAAGAACCCTATAGTGAGTCGTATTAGGTGCGCACTGCTGAATG
Lnpep	TGGCTCGCACGGTGTAATTGATGAAGATTGAGGGAAGAAACATGCTAAAGAGGAACAACCAGCCTTTCTCAAGTTGGGTATGGAGAAAGGTAAGTTGGGTATGGAGAAAGGTCCCTATAGTGAGTCGTATTAGGTGCGCACTGCTGAATG
Lnpep	TGGCTCGCACGGTGTAATTAGTTGGGTATGGAGAAAGGTAACCATGATTACAGAGACCGCAACCACAATGAAGTTGGGTATGGAGAAAGGTAAGTTGAGGTGGGAGAGTATTCCCTATAGTGAGTCGTATTAGGTGCGCACTGCTGAATG
Lnpep	TGGCTCGCACGGTGTAATTGATGAAGATTGAGGGAAGAAAAGAGATCATCACTTTGGATAGCTGCATAGCAAGTTGGGTATGGAGAAAGGTAAGTTGGGTATGGAGAAAGGTCCCTATAGTGAGTCGTATTAGGTGCGCACTGCTGAATG
Lnpep	TGGCTCGCACGGTGTAATTAGTTGAGGTGGGAGAGTATTAGTAGGCAGGCTCTGAGTTCCATTTGATGCCAGATGAAGATTGAGGGAAGAAAATGAGGAAAGTGGTGTGAGACCCTATAGTGAGTCGTATTAGGTGCGCACTGCTGAATG
Lnpep	TGGCTCGCACGGTGTAATTAGTTGAGGTGGGAGAGTATTATGTTCTAATGATAAGTGACAACTTCTGTGTAATGAGGAAAGTGGTGTGAGAAGATGAAGATTGAGGGAAGAACCCTATAGTGAGTCGTATTAGGTGCGCACTGCTGAATG
Lnpep	TGGCTCGCACGGTGTAATTAGTTGGGTATGGAGAAAGGTACAGATCCCCTGAATGTCATTGAGGTTAGGTAAGTTGGGTATGGAGAAAGGTAATGAGGAAAGTGGTGTGAGACCCTATAGTGAGTCGTATTAGGTGCGCACTGCTGAATG
Lnpep	TGGCTCGCACGGTGTAATTAGTTGAGGTGGGAGAGTATTAGATCTTGCTGCCAGAGGTTCAAACTGAGTTAAGTTGGGTATGGAGAAAGGTAGATGAAGATTGAGGGAAGAACCCTATAGTGAGTCGTATTAGGTGCGCACTGCTGAATG
Lnpep	TGGCTCGCACGGTGTAATTATGAGGAAAGTGGTGTGAGAAGAACAGGGCTTCAGTGATCGGTGCAGTGTGAAGTTGAGGTGGGAGAGTATTAAGTTGGGTATGGAGAAAGGTCCCTATAGTGAGTCGTATTAGGTGCGCACTGCTGAATG
Lnpep	TGGCTCGCACGGTGTAATTGATGAAGATTGAGGGAAGAAAATCCAACTGTCAAACAGATTTGTGGCCATAAAGTTGAGGTGGGAGAGTATTAATGAGGAAAGTGGTGTGAGACCCTATAGTGAGTCGTATTAGGTGCGCACTGCTGAATG
Lnpep	TGGCTCGCACGGTGTAATTATGAGGAAAGTGGTGTGAGAACACATATTCTAACTTTACAACAGCTGAATAAAGTTGAGGTGGGAGAGTATTAGATGAAGATTGAGGGAAGAACCCTATAGTGAGTCGTATTAGGTGCGCACTGCTGAATG
Lnpep	TGGCTCGCACGGTGTAATTAGTTGGGTATGGAGAAAGGTAACTGATGTGCCAGTTCGTGAGCAATGATTTAGATGAAGATTGAGGGAAGAAAAGTTGAGGTGGGAGAGTATTCCCTATAGTGAGTCGTATTAGGTGCGCACTGCTGAATG
Lnpep	TGGCTCGCACGGTGTAATTAGTTGAGGTGGGAGAGTATTAACTCAGTTCAGAACACTTCCTACATAGTGTAAGTTGAGGTGGGAGAGTATTAATGAGGAAAGTGGTGTGAGACCCTATAGTGAGTCGTATTAGGTGCGCACTGCTGAATG
Lnpep	TGGCTCGCACGGTGTAATTATGAGGAAAGTGGTGTGAGAATTGCTCCTGCTTCAAAGTCAGGAATGGCCAAAGTTGAGGTGGGAGAGTATTAAGTTGGGTATGGAGAAAGGTCCCTATAGTGAGTCGTATTAGGTGCGCACTGCTGAATG
Lnpep	TGGCTCGCACGGTGTAATTATGAGGAAAGTGGTGTGAGAAATGCCATCCGAAGAGGCACTTTGCCAAGACAAGTTGAGGTGGGAGAGTATTAAGTTGGGTATGGAGAAAGGTCCCTATAGTGAGTCGTATTAGGTGCGCACTGCTGAATG
Lnpep	TGGCTCGCACGGTGTAATTAGTTGGGTATGGAGAAAGGTATAAAGTTTATGTACATCCTCTGAGCTGGCAAATGAGGAAAGTGGTGTGAGAAGATGAAGATTGAGGGAAGAACCCTATAGTGAGTCGTATTAGGTGCGCACTGCTGAATG
Lnpep	TGGCTCGCACGGTGTAATTATGAGGAAAGTGGTGTGAGAACCCACATTCTGCTCTGGGTTCCCTCCCTCCAATGAGGAAAGTGGTGTGAGAAAGTTGAGGTGGGAGAGTATTCCCTATAGTGAGTCGTATTAGGTGCGCACTGCTGAATG
Lnpep	TGGCTCGCACGGTGTAATTGATGAAGATTGAGGGAAGAAAAACTGTTTAGAAAAGATGAAATTGGGAGCAAAGTTGGGTATGGAGAAAGGTAAGTTGGGTATGGAGAAAGGTCCCTATAGTGAGTCGTATTAGGTGCGCACTGCTGAATG
Lnpep	TGGCTCGCACGGTGTAATTAGTTGGGTATGGAGAAAGGTAGTTTGGCCATGATAAACAAACAAACAAACAAAGTTGAGGTGGGAGAGTATTAGATGAAGATTGAGGGAAGAACCCTATAGTGAGTCGTATTAGGTGCGCACTGCTGAATG
Lnpep	TGGCTCGCACGGTGTAATTAGTTGGGTATGGAGAAAGGTAGGTTCTCGCTCCCACCTTGAACACAGTGACAAGTTGAGGTGGGAGAGTATTAATGAGGAAAGTGGTGTGAGACCCTATAGTGAGTCGTATTAGGTGCGCACTGCTGAATG
Lnpep	TGGCTCGCACGGTGTAATTATGAGGAAAGTGGTGTGAGAACCTCTACAGGAGAAAGCTGGTGGAAGGCCTAGATGAAGATTGAGGGAAGAAAATGAGGAAAGTGGTGTGAGACCCTATAGTGAGTCGTATTAGGTGCGCACTGCTGAATG
Lnpep	TGGCTCGCACGGTGTAATTAGTTGAGGTGGGAGAGTATTAATGGAGAATGATATCCCGTGTGTCTTGAAGAAGTTGGGTATGGAGAAAGGTAAGTTGAGGTGGGAGAGTATTCCCTATAGTGAGTCGTATTAGGTGCGCACTGCTGAATG
Lnpep	TGGCTCGCACGGTGTAATTATGAGGAAAGTGGTGTGAGAATTGGATGTAGGCTAAGTTCATAGCATAGAGAGATGAAGATTGAGGGAAGAAAGATGAAGATTGAGGGAAGAACCCTATAGTGAGTCGTATTAGGTGCGCACTGCTGAATG
Lnpep	TGGCTCGCACGGTGTAATTGATGAAGATTGAGGGAAGAAAACTTCTGTGTTCGGATGATGTCACCATCAAAGATGAAGATTGAGGGAAGAAAAGTTGAGGTGGGAGAGTATTCCCTATAGTGAGTCGTATTAGGTGCGCACTGCTGAATG
Lnpep	TGGCTCGCACGGTGTAATTAGTTGGGTATGGAGAAAGGTAATCAGCAACCTACAAACACAGTGGTTCTTAAAGTTGAGGTGGGAGAGTATTAGATGAAGATTGAGGGAAGAACCCTATAGTGAGTCGTATTAGGTGCGCACTGCTGAATG
Lnpep	TGGCTCGCACGGTGTAATTAGTTGGGTATGGAGAAAGGTATTTGCCATATGCAGAATTACAAAGACTATAAAGTTGGGTATGGAGAAAGGTAATGAGGAAAGTGGTGTGAGACCCTATAGTGAGTCGTATTAGGTGCGCACTGCTGAATG
Lnpep	TGGCTCGCACGGTGTAATTGATGAAGATTGAGGGAAGAAAACTTCCAAAGCCTCCTGAACACACCGAAGCAATGAGGAAAGTGGTGTGAGAAATGAGGAAAGTGGTGTGAGACCCTATAGTGAGTCGTATTAGGTGCGCACTGCTGAATG
Lnpep	TGGCTCGCACGGTGTAATTAGTTGAGGTGGGAGAGTATTATTATGTACTCTGGCCACCAATCTTGAGGACAAGTTGGGTATGGAGAAAGGTAAGTTGGGTATGGAGAAAGGTCCCTATAGTGAGTCGTATTAGGTGCGCACTGCTGAATG
Lnpep	TGGCTCGCACGGTGTAATTAGTTGAGGTGGGAGAGTATTAGTAATACTCTGGACACTAAGAAATAAAACAAGATGAAGATTGAGGGAAGAAAAGTTGGGTATGGAGAAAGGTCCCTATAGTGAGTCGTATTAGGTGCGCACTGCTGAATG
Lnpep	TGGCTCGCACGGTGTAATTGATGAAGATTGAGGGAAGAAACTGAAACTTTGAGCCTGACTGTTCAGCTGTAATGAGGAAAGTGGTGTGAGAAAGTTGAGGTGGGAGAGTATTCCCTATAGTGAGTCGTATTAGGTGCGCACTGCTGAATG
Lnpep	TGGCTCGCACGGTGTAATTGATGAAGATTGAGGGAAGAAAAGCCTGAAGTGAAATTGTCACAGATCCCCTAAGTTGAGGTGGGAGAGTATTAATGAGGAAAGTGGTGTGAGACCCTATAGTGAGTCGTATTAGGTGCGCACTGCTGAATG
Lnpep	TGGCTCGCACGGTGTAATTAGTTGGGTATGGAGAAAGGTAAGCTGAAGCCGATCATTGGTAAAGGACTCCAATGAGGAAAGTGGTGTGAGAAAGTTGGGTATGGAGAAAGGTCCCTATAGTGAGTCGTATTAGGTGCGCACTGCTGAATG
Lnpep	TGGCTCGCACGGTGTAATTGATGAAGATTGAGGGAAGAAAGCTCTGGGTTCCCTCCCTCCCTTGTCCTCTAATGAGGAAAGTGGTGTGAGAAAGTTGGGTATGGAGAAAGGTCCCTATAGTGAGTCGTATTAGGTGCGCACTGCTGAATG
Lnpep	TGGCTCGCACGGTGTAATTAGTTGGGTATGGAGAAAGGTAGTACAAGCTTATTCCAGTTTTCTTTAACAAAAGTTGGGTATGGAGAAAGGTAGATGAAGATTGAGGGAAGAACCCTATAGTGAGTCGTATTAGGTGCGCACTGCTGAATG
Lnpep	TGGCTCGCACGGTGTAATTATGAGGAAAGTGGTGTGAGAATTATAGATAAGGTTTGTCTGGAACAGGGCTAAGTTGGGTATGGAGAAAGGTAAGTTGAGGTGGGAGAGTATTCCCTATAGTGAGTCGTATTAGGTGCGCACTGCTGAATG
Lnpep	TGGCTCGCACGGTGTAATTAGTTGAGGTGGGAGAGTATTAATCTGTCCAAGTCTGCTGCTGGATTTGGTTAAGTTGGGTATGGAGAAAGGTAAGTTGGGTATGGAGAAAGGTCCCTATAGTGAGTCGTATTAGGTGCGCACTGCTGAATG
Lnpep	TGGCTCGCACGGTGTAATTGATGAAGATTGAGGGAAGAAAGATCATTGGTAAAGGACTCCATCTTCGCCCAAGTTGAGGTGGGAGAGTATTAGATGAAGATTGAGGGAAGAACCCTATAGTGAGTCGTATTAGGTGCGCACTGCTGAATG
Lnpep	TGGCTCGCACGGTGTAATTAGTTGAGGTGGGAGAGTATTATAGCATAGAGGAATAATGGCAGTGGGAAGCAATGAGGAAAGTGGTGTGAGAAAGTTGAGGTGGGAGAGTATTCCCTATAGTGAGTCGTATTAGGTGCGCACTGCTGAATG
Lnpep	TGGCTCGCACGGTGTAATTAGTTGGGTATGGAGAAAGGTATGTCACTCTTGAAATATTATGTCCTGTGCTAAGTTGAGGTGGGAGAGTATTAGATGAAGATTGAGGGAAGAACCCTATAGTGAGTCGTATTAGGTGCGCACTGCTGAATG
Lnpep	TGGCTCGCACGGTGTAATTAGTTGAGGTGGGAGAGTATTATTTGTCACTCAGAACATAAGGGTTTCTTTTAAGTTGAGGTGGGAGAGTATTAAGTTGGGTATGGAGAAAGGTCCCTATAGTGAGTCGTATTAGGTGCGCACTGCTGAATG
Lnpep	TGGCTCGCACGGTGTAATTAGTTGGGTATGGAGAAAGGTACACTTTCCCGTTTGTAGCAACTGGCTGGATAATGAGGAAAGTGGTGTGAGAAATGAGGAAAGTGGTGTGAGACCCTATAGTGAGTCGTATTAGGTGCGCACTGCTGAATG
Lnpep	TGGCTCGCACGGTGTAATTAGTTGGGTATGGAGAAAGGTAATGAAAGTGGCAAAGCCTTCATTTAGCCACAGATGAAGATTGAGGGAAGAAAAGTTGAGGTGGGAGAGTATTCCCTATAGTGAGTCGTATTAGGTGCGCACTGCTGAATG
Lnpep	TGGCTCGCACGGTGTAATTGATGAAGATTGAGGGAAGAAACCACATCTGGCTCTTCTTCAAACATGCTGTAGATGAAGATTGAGGGAAGAAAGATGAAGATTGAGGGAAGAACCCTATAGTGAGTCGTATTAGGTGCGCACTGCTGAATG
Lnpep	TGGCTCGCACGGTGTAATTATGAGGAAAGTGGTGTGAGAAAGATTGATGACATCTGATTTCTTGTCCAGTAGATGAAGATTGAGGGAAGAAAGATGAAGATTGAGGGAAGAACCCTATAGTGAGTCGTATTAGGTGCGCACTGCTGAATG
Lnpep	TGGCTCGCACGGTGTAATTGATGAAGATTGAGGGAAGAAAATTAATGTTAACTCAGTTCAGAACACTTCCAGATGAAGATTGAGGGAAGAAAAGTTGGGTATGGAGAAAGGTCCCTATAGTGAGTCGTATTAGGTGCGCACTGCTGAATG
Lnpep	TGGCTCGCACGGTGTAATTGATGAAGATTGAGGGAAGAAAGTGTGCCTTCATCTGTCCAAGTCTGCTGCTAGATGAAGATTGAGGGAAGAAAAGTTGGGTATGGAGAAAGGTCCCTATAGTGAGTCGTATTAGGTGCGCACTGCTGAATG
Lnpep	TGGCTCGCACGGTGTAATTATGAGGAAAGTGGTGTGAGAAAATGTCTTTGCCACTGCACTACCAAACCCAAGATGAAGATTGAGGGAAGAAAGATGAAGATTGAGGGAAGAACCCTATAGTGAGTCGTATTAGGTGCGCACTGCTGAATG
Lnpep	TGGCTCGCACGGTGTAATTAGTTGAGGTGGGAGAGTATTAAAGATAGTCAATCAAATCAAATGCCATCCGAGATGAAGATTGAGGGAAGAAAATGAGGAAAGTGGTGTGAGACCCTATAGTGAGTCGTATTAGGTGCGCACTGCTGAATG
[truncated: 17,477 more rows]
